# Supplementary material for: Mammalian maxilloturbinal evolution does not reflect thermal biology
Source: Nat Commun. 2023 Jul 21;14:4425. doi: 10.1038/s41467-023-39994-1 (PMC10361988; doi:10.1038/s41467-023-39994-1)
Supplement: Supplementary file 3 — Supplementary Data 1 [file 41467_2023_39994_MOESM3_ESM.zip]

Archive with 56 entries (47 files):
- Martinez_et_al_2023b_Supplementary_Data_1/
- Martinez_et_al_2023b_Supplementary_Data_1/Folder_1_CSV_and_XLSX_files/
- Martinez_et_al_2023b_Supplementary_Data_1/Folder_1_CSV_and_XLSX_files/._All_Files.xlsx
- Martinez_et_al_2023b_Supplementary_Data_1/Folder_1_CSV_and_XLSX_files/._BodyTemp_data_28_06_21.csv
- Martinez_et_al_2023b_Supplementary_Data_1/Folder_1_CSV_and_XLSX_files/All_Files.xlsx
- Martinez_et_al_2023b_Supplementary_Data_1/Folder_1_CSV_and_XLSX_files/BodyTemp_data_28_06_21.csv
- Martinez_et_al_2023b_Supplementary_Data_1/Folder_1_CSV_and_XLSX_files/Metabolic_data_25_08_21.csv
- Martinez_et_al_2023b_Supplementary_Data_1/Folder_1_CSV_and_XLSX_files/SI_Martinez_et_al_2021.csv
- Martinez_et_al_2023b_Supplementary_Data_1/Folder_2_Figures_and_SI/
- Martinez_et_al_2023b_Supplementary_Data_1/Folder_2_Figures_and_SI/.Rhistory
- Martinez_et_al_2023b_Supplementary_Data_1/Folder_2_Figures_and_SI/._FIG1_FIG2A_and_SI1.R
- Martinez_et_al_2023b_Supplementary_Data_1/Folder_2_Figures_and_SI/._FIG2B_and_SI4A_short.R
- Martinez_et_al_2023b_Supplementary_Data_1/Folder_2_Figures_and_SI/._FIG2C_and_SI4B_short.R
- Martinez_et_al_2023b_Supplementary_Data_1/Folder_2_Figures_and_SI/FIG1_FIG2A_and_SI1.R
- Martinez_et_al_2023b_Supplementary_Data_1/Folder_2_Figures_and_SI/FIG2B_and_SI4A_short.R
- Martinez_et_al_2023b_Supplementary_Data_1/Folder_2_Figures_and_SI/FIG2C_and_SI4B_short.R
- Martinez_et_al_2023b_Supplementary_Data_1/Folder_3_Heterothermy/
- Martinez_et_al_2023b_Supplementary_Data_1/Folder_3_Heterothermy/._Heterothermy_07_11_22.r
- Martinez_et_al_2023b_Supplementary_Data_1/Folder_3_Heterothermy/._TestEcologyVariable2FullDataset.R
- Martinez_et_al_2023b_Supplementary_Data_1/Folder_3_Heterothermy/Heterothermy_07_11_22.csv
- Martinez_et_al_2023b_Supplementary_Data_1/Folder_3_Heterothermy/Heterothermy_07_11_22.r
- Martinez_et_al_2023b_Supplementary_Data_1/Folder_3_Heterothermy/TestEcologyVariable2FullDataset.R
- Martinez_et_al_2023b_Supplementary_Data_1/Folder_3_Heterothermy/Upham_1tree_10k_burn25_326sp_03_12_20nexus
- Martinez_et_al_2023b_Supplementary_Data_1/Folder_4_Pagel_lambda/
- Martinez_et_al_2023b_Supplementary_Data_1/Folder_4_Pagel_lambda/Maxillo_Pagel_lambda_shortV.R
- Martinez_et_al_2023b_Supplementary_Data_1/Folder_5_Phylogenetic_tree/
- Martinez_et_al_2023b_Supplementary_Data_1/Folder_5_Phylogenetic_tree/Upham_1tree_10k_burn25_326sp_03_12_20nexus
- Martinez_et_al_2023b_Supplementary_Data_1/Folder_6_Stats_interaction/
- Martinez_et_al_2023b_Supplementary_Data_1/Folder_6_Stats_interaction/._FIG2A_Ecol_Intercations.R
- Martinez_et_al_2023b_Supplementary_Data_1/Folder_6_Stats_interaction/._FIG2B_SI3A_Ecol_Intercations.R
- Martinez_et_al_2023b_Supplementary_Data_1/Folder_6_Stats_interaction/._FIG2C_SI3B_Ecol_Intercations.R
- Martinez_et_al_2023b_Supplementary_Data_1/Folder_6_Stats_interaction/BodyTemp_data_28_06_21.csv
- Martinez_et_al_2023b_Supplementary_Data_1/Folder_6_Stats_interaction/FIG2A_Ecol_Intercations.R
- Martinez_et_al_2023b_Supplementary_Data_1/Folder_6_Stats_interaction/FIG2B_SI3A_Ecol_Intercations.R
- Martinez_et_al_2023b_Supplementary_Data_1/Folder_6_Stats_interaction/FIG2C_SI3B_Ecol_Intercations.R
- Martinez_et_al_2023b_Supplementary_Data_1/Folder_6_Stats_interaction/Metabolic_data_25_08_21.csv
- Martinez_et_al_2023b_Supplementary_Data_1/Folder_6_Stats_interaction/SI_Martinez_et_al_2021.csv
- Martinez_et_al_2023b_Supplementary_Data_1/Folder_6_Stats_interaction/Upham_1tree_10k_burn25_326sp_03_12_20nexus
- Martinez_et_al_2023b_Supplementary_Data_1/Folder_7_Tradeoff_MaxilloNaso/
- Martinez_et_al_2023b_Supplementary_Data_1/Folder_7_Tradeoff_MaxilloNaso/._.DS_Store
- Martinez_et_al_2023b_Supplementary_Data_1/Folder_7_Tradeoff_MaxilloNaso/._Maxillo_vs_Naso_18_04_23.eps
- Martinez_et_al_2023b_Supplementary_Data_1/Folder_7_Tradeoff_MaxilloNaso/._Tradeoff_MaxilloNaso_18_04_23.ai
- Martinez_et_al_2023b_Supplementary_Data_1/Folder_7_Tradeoff_MaxilloNaso/._Tradeoff_MaxilloNaso_18_04_23.jpg
- Martinez_et_al_2023b_Supplementary_Data_1/Folder_7_Tradeoff_MaxilloNaso/._Tradeoff_MaxilloNaso_18_04_23.R
- Martinez_et_al_2023b_Supplementary_Data_1/Folder_7_Tradeoff_MaxilloNaso/._Tradeoff_Maxillo_vs_Naso_18_04_23.eps
- Martinez_et_al_2023b_Supplementary_Data_1/Folder_7_Tradeoff_MaxilloNaso/Maxillo_vs_Naso_18_04_23.csv
- Martinez_et_al_2023b_Supplementary_Data_1/Folder_7_Tradeoff_MaxilloNaso/NatTreeV1_Completed.tre
- Martinez_et_al_2023b_Supplementary_Data_1/Folder_7_Tradeoff_MaxilloNaso/Tradeoff_MaxilloNaso_18_04_23.R
- Martinez_et_al_2023b_Supplementary_Data_1/Folder_8_Ventilation_rate/
- Martinez_et_al_2023b_Supplementary_Data_1/Folder_8_Ventilation_rate/Ventilation_rate_all_03_11_22.csv
- Martinez_et_al_2023b_Supplementary_Data_1/Folder_8_Ventilation_rate/Ventilation_rate_all_03_11_22.R
- Martinez_et_al_2023b_Supplementary_Data_1/Folder_8_Ventilation_rate/Ventilation_rate_Frappell_03_11_22.csv
- Martinez_et_al_2023b_Supplementary_Data_1/Folder_8_Ventilation_rate/Ventilation_rate_Frappell_03_11_22.R
- Martinez_et_al_2023b_Supplementary_Data_1/Folder_8_Ventilation_rate/Ventilation_rate_Stahl_03_11_22.csv
- Martinez_et_al_2023b_Supplementary_Data_1/Folder_8_Ventilation_rate/Ventilation_rate_Stahl_03_11_22.R
- Martinez_et_al_2023b_Supplementary_Data_1/Inventory_Supplementary_Data_1.pdf
