# Supplementary material for: Mammalian maxilloturbinal evolution does not reflect thermal biology
Source: Nat Commun. 2023 Jul 21;14:4425. doi: 10.1038/s41467-023-39994-1 (PMC10361988; doi:10.1038/s41467-023-39994-1)
Supplement: Supplementary file 3 — Supplementary Data 1 [file 41467_2023_39994_MOESM3_ESM.zip › Martinez_et_al_2023b_Supplementary_Data_1/Folder_1_CSV_and_XLSX_files/All_Files.xlsx]

## Sheet: Predi Max RSA
Ordered values from smallest to largest for percentage of the predicted value of the maxilloturbinal (see method section).
Genus	Species	Predi Max RSA	Genus	Species	Predi Max RSA	Genus	Species	Predi Max RSA	Genus	Species	Predi Max RSA	Genus	Species	Predi Max RSA	Genus	Species	Predi Max RSA
Heterocephalus	glaber	6.2851	Oxymycterus	dasytrichus	39.0433	Loxodontomys	micropus	48.8646	Chrotomys	gonzalesi	64.9136	Eospalax	fontanierii	86.2709	Lariscus	insignis	151.394
Loxodonta	africana	6.79616	Homo	sapiens	39.1577	Prometheomys	schaposchnikowi	48.9766	Microcavia	australis	65.2506	Spalax	ehrenbergi	87.0265	Neomys	anomalus	151.71
Elephas	maximus	7.46074	Handleyomys	alfaroi	39.5542	Dipodomys	panamintinus	49.1656	Typhlomys	cinereus	65.63	Paraleptomys	wilhelmina	87.1565	Sylvilagus	floridanus	152.072
Paucidentomys	vermidax	15.843	Ochrotomys	nuttalli	39.644	Cuniculus	paca	49.5703	Tateomys	macrocercus	65.6554	Sorex	palustris	87.3376	Crossomys	moncktoni	152.47
Massoutiera	mzabi	17.3438	Bandicota	indica	39.6533	Apomys	abrae	49.9983	Apomys	datae	65.8338	Potamogale	velox	89.2575	Anomalurus	beecrofti	152.817
Psammomys	obesus	20.2863	Rattus	norvegicus	39.7855	Melomys	obiensis	50.984	Notoryctes	typhlops	66.1679	Isothrix	sinnamariensis	89.4497	Anomalurus	derbianus	155.45
Laonastes	aenigmamus	22.2761	Procavia	capensis	39.8372	Myodes	glareolus	51.2539	Melomys	burtoni	66.3569	Ctenomys	latro	90.8394	Acerodon	jubatus	156.558
Rhynchomys	soricoides	22.2786	Microtus	agrestis	40.1532	Malacomys	edwardsi	51.4745	Hydromys	hussoni	66.5971	Ochotona	thibetana	91.7508	Cheirogaleus	medius	157.666
Jaculus	jaculus	22.7204	Crunomys	fallax	40.7533	Funisciurus	pyrropus	51.544	Chrotomys	whiteheadi	66.6732	Litocranius	walleri	92.2113	Eulemur	collaris	157.684
Pectinator	spekei	23.9073	Scapteromys	tumidus	40.9173	Microhydromys	richardsoni	51.7098	Mus	pahari	67.338	Ochotona	hyperborea	92.4384	Tupaia	glis	158.357
Calomyscus	baluchi	25.3388	Pygeretmus	pumilio	41.0345	Cavia	porcellus	52.1552	Pseudohydromys	eleanorae	67.4309	Sus	barbatus	93.2958	Lepus	europaeus	161.614
Acomys	airensis	25.346	Peromyscus	maniculatus	41.2839	Bunomys	penitus	52.218	Tapirus	terrestris	67.49	Dinomys	branickii	94.6311	Priodontes	maximus	161.64
Blanfordimys	afghanus	26.2182	Heliophobius	argenteocinereus	41.3595	Muscardinus	avellanarius	52.7668	Equus	grevyi	67.9905	Petromus	typicus	95.763	Neomys	fodiens	161.898
Acomys	kempi	26.3266	Fukomys	mechowi	41.3868	Phloeomys	pallidus	52.8321	Apomys	hylocetes	68.4983	Tamandua	tetradactyla	97.451	Myocastor	coypus	162.548
Ctenodactylus	gundi	26.7613	Tarsius	tarsier	41.4215	Pseudohydromys	ellermani	53.1364	Apomys	littoralis	68.7769	Chinchilla	lanigera	97.881	Oryctolagus	cuniculus	164.857
Vombatus	ursinus	27.366	Mus	musculus	41.5274	Tayassu	pecari	53.3563	Dasyprocta	leporina	69.1033	Dolichotis	salinicola	98.6954	Echinops	telfairi	165.71
Myomyscus	verreauxii	27.4966	Suncus	murinus	41.7247	Dasypus	pilosus	53.4677	Halmaheramys	bokimekot	69.176	Callosciurus	erythraeus	99.8022	Vulpes	vulpes	166.169
Myrmecophaga	tridactyla	27.6275	Fukomys	darlingi	41.8627	Tachyoryctes	splendens	53.6336	Indri	indri	69.3815	Uropsilus	soricipes	100.271	Caluromys	philander	171.887
Kerodon	rupestris	27.9897	Onychomys	leucogaster	42.0522	Makalata	didelphoides	53.6893	Maxomys	musschenbroekii	69.6276	Pedetes	capensis	101.484	Limnogale	mergulus	172.475
Rhynchomys	isarogensis	29.1736	Grammomys	dolichurus	42.4418	Crunomys	melanius	53.9982	Neofiber	alleni	69.7392	Hydrochoerus	hydrochaeris	102.149	Desmana	moschata	172.701
Proteles	cristata	30.4053	Echiothrix	leucura	42.6498	Deomys	ferrugineus	54.1075	Spermophilus	citellus	69.8272	Smutsia	gigantea	102.825	Talpa	europaea	173.536
Mus	mattheyi	30.4394	Oligoryzomys	longicaudatus	42.9356	Arvicola	amphibius	54.9559	Kannabateomys	amblyonyx	70.8892	Microcavia	niata	104.974	Episoriculus	caudatus	179.143
Malacothrix	typica	30.7874	Cricetulus	migratorius	43.2136	Mesocricetus	auratus	54.9569	Hylaeamys	yunganus	72.1914	Sciurus	vulgaris	105.556	Dasyurus	hallucatus	180.143
Millardia	gleadowi	31.0425	Necromys	obscurus	43.3062	Ratufa	bicolor	55.0817	Rhinosciurus	laticaudatus	72.8757	Parahydromys	asper	107.923	Vulpes	lagopus	183.714
Orthogeomys	hispidus	32.0701	Sigmodon	hispidus	43.3147	Marmota	marmota	55.1336	Abrocoma	bennettii	73.0296	Micropotamogale	lamottei	111.246	Blarina	brevicauda	205.228
Nesokia	indica	32.658	Rattus	morotaiensis	44.224	Malacomys	cansdalei	55.1764	Spalacopus	cyanus	73.1871	Loris	tardigradus	111.501	Trichosurus	vulpecula	205.524
Euchoreutes	naso	32.8945	Dasymys	incomtus	44.3246	Tachyglossus	aculeatus	55.1847	Euryzygomatomys	spinosus	73.2603	Dymecodon	pilirostris	113.459	Lama	glama	233.717
Xerus	rutilus	33.5593	Carterodon	sulcidens	44.5483	Lophiomys	imhausi	55.9964	Bunomys	andrewsi	73.8945	Caprolagus	hispidus	115.048	Lepus	oiostolus	233.751
Graomys	domorum	33.6583	Echiothrix	centrosa	44.5701	Sciurillus	pusillus	56.3877	Tympanoctomys	barrerae	73.9668	Myotis	albescens	117.065	Lepus	tolai	235.281
Cricetomys	gambianus	34.0208	Neusticomys	oyapocki	44.5996	Phataginus	tetradactyla	56.5545	Archboldomys	luzonensis	74.4592	Thryonomys	swinderianus	119.847	Lepus	arcticus	236.156
Cynocephalus	volans	34.0638	Chibchanomys	orcesi	45.1736	Coendou	prehensilis	57.4252	Myosorex	zinki	75.1958	Capromys	pilorides	119.938	Chimarrogale	himalayica	237.24
Lagurus	lagurus	34.2344	Geomys	bursarius	45.3452	Hyaena	hyaena	58.0804	Dasypus	novemcinctus	75.2518	Scaptonyx	fusicaudus	121.577	Condylura	cristata	240.53
Wilfredomys	oenax	34.314	Fukomys	anselli	45.3548	Arvicola	sapidus	58.4064	Idiurus	macrotis	75.2946	Sommeromys	macrorhinos	122.25	Sylvilagus	nuttallii	242.419
Eliurus	myoxinus	34.6025	Soricomys	leonardcoi	45.5489	Leptomys	elegans	58.7623	Hydromys	chrysogaster	75.9883	Molossus	molossus	122.998	Castor	fiber	249.827
Rattus	marmosurus	35.0725	Chrotomys	mindorensis	45.6221	Cyclopes	didactylus	58.8968	Pteropus	vampyrus	76.853	Equus	quagga	123.516	Didelphis	virginiana	251.091
Waiomys	mamasae	35.5543	Chaetodipus	californicus	45.7906	Dicrostonyx	groenlandicus	59.0755	Elephantulus	rozeti	77.8143	Tenrec	ecaudatus	124.037	Anourosorex	squamipes	269.592
Mus	minutoides	35.8012	Mico	argentatus	45.9095	Chrotomys	silaceus	59.5883	Glis	glis	79.1903	Tamandua	mexicana	125.771	Chironectes	minimus	274.764
Cannomys	badius	35.8822	Rattus	tanezumi	45.9147	Sorex	coronatus	59.9845	Iomys	horsfieldii	79.6008	Nectogale	elegans	128.479	Manis	culionensis	275.157
Neotoma	fuscipes	36.2826	Holochilus	chacarius	46.3879	Ichthyomys	hydrobates	60.0116	Trinomys	albispinus	80.162	Chimarrogale	platycephalus	129.673	Hystrix	cristata	286.215
Neotomys	ebriosus	36.4996	Lemmus	lemmus	46.5772	Hemicentetes	semispinosus	60.6229	Maxomys	surifer	80.557	Ptilocercus	lowii	130.398	Bradypus	tridactylus	301.107
Tateomys	rhinogradoides	36.5073	Thomomys	townsendii	46.8005	Octodon	degus	61.2795	Baiyankamys	habbema	81.5092	Lagidium	peruanum	130.859	Ornithorhynchus	anatinus	306.352
Ellobius	talpinus	36.5691	Kunsia	tomentosus	46.8615	Mesomys	hispidus	61.582	Sciurotamias	davidianus	81.727	Mysateles	prehensilis	130.874	Setifer	setosus	311.687
Allactaga	elater	37.0058	Xeromys	myoides	46.962	Pseudohydromys	fuscus	61.6664	Octodontomys	gliroides	82.9501	Rhizomys	sinensis	131.558	Galemys	pyrenaicus	329.422
Ototylomys	phyllotis	37.4876	Crocidura	russula	47.21	Leptomys	signatus	62.0162	Scutisorex	somereni	83.0131	Parascaptor	leucura	133.149	Felis	silvestris	349.647
Dipodomys	deserti	37.5431	Rattus	praetor	47.2737	Proechimys	guyannensis	62.1872	Daubentonia	madagascariensis	83.2937	Lagostomus	maximus	136.719	Manis	pentadactyla	356.67
Sicista	betulina	37.9658	Sorex	cinereus	47.4877	Leptomys	ernstmayri	62.233	Graphiurus	lorraineus	83.6795	Blarinomys	breviceps	137.483	Pteronotus	davyi	376.745
Thomomys	bottae	38.204	Melasmothrix	naso	47.6223	Dipodomys	ordii	62.5	Apomys	banahao	83.745	Alcelaphus	buselaphus	137.712	Ursus	arctos	429.928
Rheomys	underwoodi	38.2354	Otospermophilus	variegatus	47.9401	Clyomys	laticeps	62.7353	Ochotona	dauurica	84.1931	Mogera	wogura	140.039	Castor	canadensis	447.743
Lophuromys	sikapusi	38.2527	Mus	cervicolor	47.9677	Erethizon	dorsatum	63.1386	Anotomys	leander	84.7202	Lepus	townsendii	143.583	Rangifer	tarandus	462.719
Sorex	arcticus	38.5732	Akodon	aerosus	48.0615	Oxymycterus	quaestor	63.1507	Baiyankamys	shawmayeri	84.7393	Aplodontia	rufa	145.559	Zalophus	californianus	610.703
Geoxus	valdivianus	38.8024	Colomys	goslingi	48.3503	Pseudohydromys	murinus	63.2502	Ondatra	zibethicus	85.653	Neomys	teres	147.549
Tachyoryctes	macrocephalus	39.0262	Ichthyomys	stolzmanni	48.7099	Napaeozapus	insignis	64.2138	Microcavia	shiptoni	86.2514	Orycteropus	afer	151.172

## Sheet: All_raw_data
Raw data of the 424 individuals used in this study. Museum abbreviations: American Museum of Natural History, New York, New York, USA (AMNH), Centre de Biologie et de Gestion des Populations (CBGP), Duke University, Evolutionary Anthropology, Durham, NC, USA (DU), Field Museum of Natural History (FMNH), University of Hull UK (Hull), Leibniz Institute for Zoo and Wildlife Research (IZW), Natural H…
Genus	Species	Collection	Number	Origin	Origin_Number	Ecology	Maxillo_A	Skull_L	Genus	Species	Collection	Number	Origin	Origin_Number	Ecology	Maxillo_A	Skull_L	Genus	Species	Collection	Number	Origin	Origin_Number	Ecology	Maxillo_A	Skull_L
Abrocoma	bennettii	NHMUK	98186	Fabre_&_Martinez	NA	TER	93.67	42.51	Halmaheramys	bokimekot	MZB	NA	Fabre_&_Martinez	NA	TER	116.119	47.52	Ochotona	thibetana	NRM	A587570	Ruf	NA	TER	65.92	33.44
Acerodon	jubatus	UMMZ	161197	Morphosource	M181995	FLY	868.33	77.95	Handleyomys	alfaroi	NHMUK	33350	Fabre_&_Martinez	NA	TER	17.35	27.26	Ochrotomys	nuttalli	NHMUK	777155	Fabre_&_Martinez	NA	ARB	12.94	24.12
Acomys	airensis	MNHN	ZM-MO-1993-1961	Fabre_&_Martinez	NA	TER	11.38	27.79	Heliophobius	argenteocinereus	USB	683	Fabre_&_Martinez	NA	SUB	49.61	43.45	Octodon	degus	UM	500V	Fabre_&_Martinez	NA	TER	51.49	35.68
Acomys	airensis	MNHN	ZM-MO-1993-1962	Fabre_&_Martinez	NA	TER	12.97	28.82	Heliophobius	argenteocinereus	NHMUK	841844	Fabre_&_Martinez	NA	SUB	43.78	36.8	Octodontomys	gliroides	NHMUK	2224	Fabre_&_Martinez	NA	TER	105.05	41.96
Acomys	kempi	USB	KE824	Fabre_&_Martinez	NA	TER	14.88	29.02	Heliophobius	argenteocinereus	NHMUK	6893	Fabre_&_Martinez	NA	SUB	29.805	34.45	Octodontomys	gliroides	NHMUK	2226	Fabre_&_Martinez	NA	TER	112.79	43.89
Acomys	kempi	USB	ETH0332	Fabre_&_Martinez	NA	TER	11.13	28.25	Hemicentetes	semispinosus	NHMUK	13391606	Fabre_&_Martinez	NA	TER	65.2	39.52	Oligoryzomys	longicaudatus	NHMUK	3411426	Fabre_&_Martinez	NA	TER	14.611	24.54
Akodon	aerosus	NHMUK	54580	Fabre_&_Martinez	NA	TER	24.52	29.02	Heterocephalus	glaber	Philip_Cox	572	Philip_Cox	NA	SUB	4.2	24.03	Ondatra	zibethicus	NHMUK	36730121	Fabre_&_Martinez	NA	AMP	273.97	59.26
Alcelaphus	buselaphus	ZMH-S	7487	Morphosource	M39875	TER	59337	472.71	Heterocephalus	glaber	Philip_Cox	268	Philip_Cox	NA	SUB	3.66	26.98	Ondatra	zibethicus	NHMUK	3673010	Fabre_&_Martinez	NA	AMP	306.8	58.43
Allactaga	elater	NHMUK	724282	Fabre_&_Martinez	NA	TER	16.99	27.78	Heterocephalus	glaber	Philip_Cox	3	Philip_Cox	NA	SUB	1.97	19.65	Ondatra	zibethicus	NHMUK	19772750	Fabre_&_Martinez	NA	AMP	135.79	55.67
Anomalurus	beecrofti	NA	NA	Fabre_&_Martinez	NA	ARB	414.22	57.95	Heterocephalus	glaber	USB	8531	Fabre_&_Martinez	NA	SUB	1	21.94	Ondatra	zibethicus	ZMB	15863	Ferreira-Cardoso	NA	AMP	184.87	55.6
Anomalurus	derbianus	RMCA	327	Fabre_&_Martinez	NA	ARB	389.1	56.07	Heterocephalus	glaber	USB	545	Fabre_&_Martinez	NA	SUB	0.87	22.41	Onychomys	leucogaster	NHMUK	945926	Fabre_&_Martinez	NA	TER	15.17	25.14
Anotomys	leander	NHMUK	51171	Fabre_&_Martinez	NA	AMP	38.34	27.2	Heterocephalus	glaber	USB	584	Fabre_&_Martinez	NA	SUB	0.72	22.28	Ornithorhynchus	anatinus	MVZ	32885	Morphosource	M31201	AMP	1292.41	69.6
Anotomys	leander	AMNH	66202	Fabre_&_Martinez	NA	AMP	28.03	26.42	Heterocephalus	glaber	IZW	3393	Fabre_&_Martinez	6	SUB	2.7	23.56	Orthogeomys	hispidus	NHMUK	52162	Fabre_&_Martinez	NA	TER	88.75	58.45
Anotomys	leander	NHMUK	34910176	Fabre_&_Martinez	NA	AMP	45.51	28.28	Heterocephalus	glaber	IZW	931	Fabre_&_Martinez	9	SUB	0.99	24.94	Orycteropus	afer	NHMUK	29958	Hautier	NA	TER	8917.8	207.49
Anourosorex	squamipes	NHMUK	3341157	Fabre_&_Martinez	NA	TER	66.66	21.5	Heterocephalus	glaber	IZW	5677	Fabre_&_Martinez	7	SUB	0.89	22.26	Oryctolagus	cuniculus	YZL	17	Morphosource	M23903	TER	843.25	75.38
Aplodontia	rufa	MNHN	1981-683	Rodrigues	NA	TER	614.71	69.63	Heterocephalus	glaber	IZW	3974	Fabre_&_Martinez	2	SUB	0.61	18.5	Otospermophilus	variegatus	NHMUK	52275	Fabre_&_Martinez	NA	TER	138.16	59.44
Apomys	abrae	AMNH	242099	Fabre_&_Martinez	NA	TER	45.863	37	Heterocephalus	glaber	IZW	17	Fabre_&_Martinez	3	SUB	1.9	19.13	Ototylomys	phyllotis	NHMUK	663206	Fabre_&_Martinez	NA	TER	45.9	41.7
Apomys	banahao	CBGP	P0067	Fabre_&_Martinez	NA	TER	51.739	33.74	Heterocephalus	glaber	IZW	22	Fabre_&_Martinez	1	SUB	1.54	19.68	Oxymycterus	dasytrichus	MNHN	CG1468N2002	Fabre_&_Martinez	NA	TER	37.93	37.89
Apomys	banahao	UM	P0045	Fabre_&_Martinez	NA	TER	71.18	36.51	Heterocephalus	glaber	IZW	5	Fabre_&_Martinez	11	SUB	1.92	20.71	Oxymycterus	quaestor	MNHN	272	Fabre_&_Martinez	NA	TER	55.833	36.44
Apomys	banahao	CBGP	P0066	Fabre_&_Martinez	NA	TER	95.833	38.38	Heterocephalus	glaber	IZW	1	Fabre_&_Martinez	16	SUB	2.01	22.59	Parahydromys	asper	NHMUK	471366	Fabre_&_Martinez	NA	AMP	154.33	46.03
Apomys	datae	FMNH	252475	Fabre_&_Martinez	NA	TER	57.638	38.48	Heterocephalus	glaber	IZW	2	Fabre_&_Martinez	8	SUB	0.45	22.25	Parahydromys	asper	NHMUK	471371	Fabre_&_Martinez	NA	AMP	180.81	45.99
Apomys	datae	FMNH	188256	Fabre_&_Martinez	NA	TER	72.035	37.73	Heterocephalus	glaber	IZW	3	Fabre_&_Martinez	17	SUB	0.55	19.51	Paraleptomys	wilhelmina	AMNH	150546	Fabre_&_Martinez	NA	TER	57.6	31.62
Apomys	hylocetes	USNM	125244	Fabre_&_Martinez	NA	TER	39.438	30.51	Heterocephalus	glaber	IZW	7	Fabre_&_Martinez	18	SUB	1.71	22.26	Paraleptomys	wilhelmina	AMNH	150536	Fabre_&_Martinez	NA	TER	51.181	31.47
Apomys	littoralis	USNM	458755	Fabre_&_Martinez	NA	TER	35.44	29.14	Holochilus	chacarius	NHMUK	201715	Fabre_&_Martinez	NA	AMP	53.12	40.56	Parascaptor	leucura	NHMUK	361226444	Fabre_&_Martinez	NA	SUB	57.58	27.1
Archboldomys	luzonensis	USNM	573840	Fabre_&_Martinez	NA	TER	33.269	26.67	Homo	sapiens	UM	QM	Fabre_&_Martinez	NA	TER	973.37	145.07	Paucidentomys	vermidax	FMNH	213102	Fabre_&_Martinez	NA	TER	30.112	53.37
Archboldomys	luzonensis	USNM	573837	Fabre_&_Martinez	NA	TER	32.778	28.1	Hyaena	hyaena	UM	109N	Hautier	NA	TER	1768.1	157.77	Paucidentomys	vermidax	MZB	35001	Fabre_&_Martinez	NA	TER	21.624	42.26
Arvicola	amphibius	UM	QM857	Fabre_&_Martinez	NA	TER	33.89	31.39	Hydrochoerus	hydrochaeris	UM	M2916	Fabre_&_Martinez	NA	AMP	1896.6	126.57	Paucidentomys	vermidax	NMV	HH766	Fabre_&_Martinez	NA	TER	24.354	44.16
Arvicola	sapidus	UM	QM932	Fabre_&_Martinez	NA	AMP	56.38	37.79	Hydrochoerus	hydrochaeris	NA	NA	Ferreira-Cardoso	NA	AMP	5912.5	220.16	Pectinator	spekei	NHMUK	5051	Fabre_&_Martinez	NA	TER	38.32	46.62
Baiyankamys	habbema	AMNH	110056	Fabre_&_Martinez	NA	AMP	36.55	27.51	Hydromys	chrysogaster	MZB	YS391	Fabre_&_Martinez	NA	AMP	104.18	50	Pedetes	capensis	UM	N502	Fabre_&_Martinez	NA	TER	733.03	86.96
Baiyankamys	shawmayeri	AMNH	191441	Fabre_&_Martinez	NA	AMP	56.41	32.4	Hydromys	chrysogaster	CBGP	PA0024	Fabre_&_Martinez	NA	AMP	164.22	47.06	Peromyscus	maniculatus	NHMUK	7773453	Fabre_&_Martinez	NA	TER	20.06	28.44
Bandicota	indica	UM	4000	Fabre_&_Martinez	NA	TER	81.72	50.27	Hydromys	hussoni	RMNH	12585	Fabre_&_Martinez	NA	AMP	33.92	29	Petromus	typicus	NHMUK	25124208	Fabre_&_Martinez	NA	TER	97.42	38.62
Bandicota	indica	UM	4253	Fabre_&_Martinez	NA	TER	78.96	52.47	Hylaeamys	yunganus	NHMUK	81472	Fabre_&_Martinez	NA	TER	36.251	28.83	Phataginus	tetradactyla	NHMUK	1-11-21-35	Hautier	NA	ARB	219.28	67.21
Blanfordimys	afghanus	NHMUK	47425	Fabre_&_Martinez	NA	TER	7.815	23.23	Hystrix	cristata	UM	NA	Fabre_&_Martinez	NA	TER	4432.87	119.26	Phloeomys	pallidus	NHMUK	975219	Fabre_&_Martinez	NA	ARB	398.9	88.57
Blarina	brevicauda	NHMUK	951712	Fabre_&_Martinez	NA	TER	37.41	18.95	Ichthyomys	hydrobates	MNHN	CG1932N1951	Fabre_&_Martinez	NA	AMP	43.69	33.82	Potamogale	velox	NA	A7004S2M4T24	Fabre_&_Martinez	NA	AMP	150.12	55.41
Blarinomys	breviceps	NHMUK	961197	Fabre_&_Martinez	NA	SUB	49.93	25.21	Ichthyomys	hydrobates	MNHN	CG1932N2950	Fabre_&_Martinez	NA	AMP	40.273	33.07	Potamogale	velox	UMZC	E5425B	Fabre_&_Martinez	NA	AMP	84.16	35.95
Bradypus	tridactylus	UM	789N	Hautier	NA	ARB	583.73	50.44	Ichthyomys	hydrobates	MNHN	CG1900N562	Fabre_&_Martinez	NA	AMP	24.74	26.46	Potamogale	velox	MNHN	CG1892N2064	Fabre_&_Martinez	NA	AMP	239.25	54.31
Bunomys	andrewsi	NMV	36977	Fabre_&_Martinez	NA	TER	62.543	36.68	Ichthyomys	stolzmanni	NHMUK	948614	Fabre_&_Martinez	NA	AMP	29.624	31.21	Priodontes	maximus	NHMUK	732-a	Hautier	NA	TER	7148.9	184.16
Bunomys	andrewsi	NMV	36982	Fabre_&_Martinez	NA	TER	88.698	40.75	Idiurus	macrotis	RMCA	Z9335	Fabre_&_Martinez	NA	ARB	28.7	25.72	Procavia	capensis	UMZC	H5101A	Morphosource	M13300	TER	234.75	79.93
Bunomys	penitus	NMV	36984	Fabre_&_Martinez	NA	TER	77.798	45.23	Indri	indri	AMNH	m-100506	Morphosource	M9495	ARB	644.22	96.49	Proechimys	guyannensis	UM	Lion	Fabre_&_Martinez	NA	TER	128.168	56.03
Callosciurus	erythraeus	NHMUK	761300	Fabre_&_Martinez	NA	ARB	231.91	54.37	Iomys	horsfieldii	NHMUK	711522	Fabre_&_Martinez	NA	ARB	115.08	44.67	Proechimys	guyannensis	UM	V1648	Fabre_&_Martinez	NA	TER	110.07	44.35
Calomyscus	baluchi	NHMUK	69251	Fabre_&_Martinez	NA	TER	9.22	25.23	Isothrix	sinnamariensis	UM	V1708	Fabre_&_Martinez	NA	ARB	153.53	47.96	Prometheomys	schaposchnikowi	NHMUK	19666687	Fabre_&_Martinez	NA	TER	34.188	33.84
Caluromys	philander	AMNH	m-95526	Morphosource	M64534	ARB	481	58.72	Jaculus	jaculus	AMNH	184987	Fabre_&_Martinez	NA	TER	14.13	31.5	Prometheomys	schaposchnikowi	NHMUK	19666729	Fabre_&_Martinez	NA	TER	25.449	30.41
Cannomys	badius	NHMUK	82708	Fabre_&_Martinez	NA	SUB	56.3	46.21	Kannabateomys	amblyonyx	NHMUK	842824	Fabre_&_Martinez	NA	ARB	186.12	57.19	Prometheomys	schaposchnikowi	USB	FV19	Fabre_&_Martinez	NA	TER	31.81	30.28
Caprolagus	hispidus	NRM	A585848	Ruf	NA	TER	856.15	88.04	Kerodon	rupestris	NA	NA	Fabre_&_Martinez	NA	TER	113.784	68.54	Proteles	cristata	NHMUK	4-3-1-58-34-11-1-5	Hautier	NA	TER	472.92	119.47
Capromys	pilorides	NHMUK	77429	Fabre_&_Martinez	NA	TER	978.84	91.47	Kunsia	tomentosus	NHMUK	79326	Fabre_&_Martinez	NA	TER	91.5	50.59	Psammomys	obesus	UM	577N	Fabre_&_Martinez	NA	TER	26.75	43
Carterodon	sulcidens	NHMUK	79212	Fabre_&_Martinez	NA	TER	52.071	39.28	Lagidium	peruanum	NHMUK	11152	Fabre_&_Martinez	NA	TER	687.94	76.24	Pseudohydromys	eleanorae	NHMUK	501734	Fabre_&_Martinez	NA	TER	18.389	22.39
Carterodon	sulcidens	NHMUK	79213	Fabre_&_Martinez	NA	TER	46.26	40.61	Lagostomus	maximus	NHMUK	36611	Fabre_&_Martinez	NA	TER	1976.7	115.91	Pseudohydromys	ellermani	AMNH	53278	Fabre_&_Martinez	NA	TER	11.767	21.4
Castor	canadensis	NHMUK	4966	Fabre_&_Martinez	NA	AMP	9395.1	135.24	Lagurus	lagurus	USB	NA	Fabre_&_Martinez	NA	TER	9.6	22.65	Pseudohydromys	ellermani	NHMUK	53280	Fabre_&_Martinez	NA	TER	16.301	22.79
Castor	fiber	NHMUK	362261	Fabre_&_Martinez	NA	AMP	5784.8	140.87	Lama	glama	TMM	M-2052	Digimorph	NA	TER	13504.9	205.72	Pseudohydromys	fuscus	NHMUK	501733	Fabre_&_Martinez	NA	TER	18.437	23.06
Cavia	porcellus	UM	499V	Fabre_&_Martinez	NA	TER	173.64	63.1	Laonastes	aenigmamus	NHMUK	1998403	Fabre_&_Martinez	NA	TER	74.59	63.25	Pseudohydromys	fuscus	NHMUK	53296	Fabre_&_Martinez	NA	TER	19.23	23.87
Chaetodipus	californicus	UM	738N	Fabre_&_Martinez	NA	TER	19	26.64	Lariscus	insignis	NHMUK	671639	Fabre_&_Martinez	NA	TER	261.03	48.05	Pseudohydromys	murinus	NHMUK	53291	Fabre_&_Martinez	NA	TER	87.3	46.96
Cheirogaleus	medius	AMNH	m-196618	Morphosource	13435	ARB	237.04	45.4	Lemmus	lemmus	NHMUK	3010416	Fabre_&_Martinez	NA	TER	21.691	30.15	Pseudohydromys	murinus	NHMUK	53290	Fabre_&_Martinez	NA	TER	12.91	22.68
Chibchanomys	orcesi	NHMUK	2816	Fabre_&_Martinez	NA	AMP	16.706	25.4	Lemmus	lemmus	NHMUK	3010424	Fabre_&_Martinez	NA	TER	30.699	30.28	Pteronotus	davyi	UMMZ	81050	Morphosource	M18810	FLY	29.26	13.31
Chimarrogale	himalayica	NHMUK	50494	Fabre_&_Martinez	NA	AMP	64.21	22.32	Leptomys	elegans	AMNH	501254	Fabre_&_Martinez	NA	TER	51.945	36.01	Pteropus	vampyrus	DU	EA-180	Morphosource	M15491	FLY	177.87	54.28
Chimarrogale	platycephalus	NHMUK	803209	Fabre_&_Martinez	NA	AMP	52.45	26.36	Leptomys	elegans	NHMUK	5112822	Fabre_&_Martinez	NA	TER	51.686	36.79	Ptilocercus	lowii	USNM	481107	Morphosource	M6512	ARB	115.67	36.49
Chinchilla	lanigera	UM	498V	Fabre_&_Martinez	NA	TER	273.68	58.7	Leptomys	ernstmayri	NHMUK	501252	Fabre_&_Martinez	NA	TER	60.867	36.67	Pygeretmus	pumilio	NHMUK	80405	Fabre_&_Martinez	NA	TER	16.19	26.09
Chironectes	minimus	NHMUK	88113016	Fabre_&_Martinez	NA	AMP	483.32	48.45	Leptomys	ernstmayri	AMNH	194936	Fabre_&_Martinez	NA	TER	46.785	35.55	Rangifer	tarandus	USNM	205754	Morphosource	M55811	TER	68058	302.9
Chrotomys	gonzalesi	USNM	458955	Fabre_&_Martinez	NA	TER	50.113	34.45	Leptomys	signatus	AMNH	105370	Fabre_&_Martinez	NA	TER	44.428	33.4	Rattus	marmosurus	NMV	37018	Fabre_&_Martinez	NA	TER	52.673	45.38
Chrotomys	mindorensis	FMNH	222107	Fabre_&_Martinez	NA	TER	43.339	37.54	Lepus	arcticus	NRM	A581919	Ruf	NA	TER	1916.15	91.25	Rattus	morotaiensis	MZB	33229	Fabre_&_Martinez	NA	TER	48.398	37.16
Chrotomys	silaceus	NHMUK	975216	Fabre_&_Martinez	NA	TER	47.186	34.62	Lepus	europaeus	Hull	DMET-LE1	Morphosource	M23932	TER	2331.76	115.81	Rattus	morotaiensis	MZB	33254	Fabre_&_Martinez	NA	TER	50.997	43.33
Chrotomys	silaceus	NHMUK	975239	Fabre_&_Martinez	NA	TER	41.721	33.31	Lepus	oiostolus	NRM	A592115	Ruf	NA	TER	898.53	66.97	Rattus	norvegicus	UM	C0304	Fabre_&_Martinez	NA	TER	38.799	37.95
Chrotomys	whiteheadi	NHMUK	958220	Fabre_&_Martinez	NA	TER	49.034	35.29	Lepus	tolai	NRM	A591226	Ruf	NA	TER	1298.9	77.8	Rattus	praetor	CBGP	NA	Fabre_&_Martinez	NA	TER	55.629	41.02
Chrotomys	whiteheadi	NHMUK	958219	Fabre_&_Martinez	NA	TER	64.468	36.84	Lepus	townsendii	NRM	A59337	Ruf	NA	TER	917.04	82.64	Rattus	tanezumi	UM	R5422	Fabre_&_Martinez	NA	TER	42.365	37.09
Chrotomys	whiteheadi	NHMUK	975217	Fabre_&_Martinez	NA	TER	57.882	35.78	Limnogale	mergulus	MNHN	CG1984N921	Fabre_&_Martinez	NA	AMP	102.58	30.35	Ratufa	bicolor	ZMB	41051	Ferreira-Cardoso	NA	ARB	256.79	72.54
Clyomys	laticeps	NHMUK	79226	Fabre_&_Martinez	NA	TER	95.26	45.32	Limnogale	mergulus	MNHN	CG1952N2511	Fabre_&_Martinez	NA	AMP	73.26	27.67	Rheomys	underwoodi	NHMUK	75305	Fabre_&_Martinez	NA	AMP	21.17	30.02
Clyomys	laticeps	NHMUK	79230	Fabre_&_Martinez	NA	TER	79.25	42.6	Litocranius	walleri	ZMB	39663	Morphosource	M39874	TER	6035.1	216.61	Rhinosciurus	laticaudatus	MNHN	1972N598	Fabre_&_Martinez	NA	TER	187.64	56.73
Coendou	prehensilis	PIMUZ	2440	Kerber	NA	ARB	229.11	68.01	Lophiomys	imhausi	NHMUK	NA	Fabre_&_Martinez	NA	TER	191.1	63.75	Rhizomys	sinensis	NHMUK	1391415	Fabre_&_Martinez	NA	SUB	199.37	45.55
Colomys	goslingi	RMCA	7153	Fabre_&_Martinez	NA	AMP	36.961	34.31	Lophuromys	sikapusi	NA	NA	Fabre_&_Martinez	NA	TER	20.371	29.54	Rhynchomys	isarogensis	USNM	573576	Fabre_&_Martinez	NA	TER	31.544	39.24
Condylura	cristata	NHMUK	921253	Fabre_&_Martinez	NA	AMP	134.11	29.68	Loris	tardigradus	DU	BAA-0006	Morphosource	M2061	ARB	210	49.84	Rhynchomys	isarogensis	USNM	573585	Fabre_&_Martinez	NA	TER	40.658	43.85
Condylura	cristata	NHMUK	85940	Fabre_&_Martinez	NA	AMP	105.94	27.83	Loxodonta	africana	LACM	52471	Morphosource	M23080	TER	9071	754.97	Rhynchomys	isarogensis	FMNH	573913	Fabre_&_Martinez	NA	TER	36.872	42.93
Cricetomys	gambianus	CBGP	1977	Fabre_&_Martinez	NA	TER	125.23	63.67	Loxodontomys	micropus	NHMUK	37924	Fabre_&_Martinez	NA	TER	26.838	29.92	Rhynchomys	soricoides	NHMUK	958218	Fabre_&_Martinez	NA	TER	35.07	45.25
Cricetomys	gambianus	CBGP	KB36336	Fabre_&_Martinez	NA	TER	133.64	69.7	Makalata	didelphoides	UM	V1566	Fabre_&_Martinez	NA	TER	86.19	46.65	Rhynchomys	soricoides	NHMUK	975218	Fabre_&_Martinez	NA	TER	38.102	48.69
Cricetulus	migratorius	UM	283N	Fabre_&_Martinez	NA	TER	23.486	29.79	Malacomys	cansdalei	USNM	486151	Fabre_&_Martinez	NA	TER	57.403	38.98	Rhynchomys	soricoides	NHMUK	958217	Fabre_&_Martinez	NA	TER	38.298	48.24
Crocidura	russula	UM	NA	Fabre_&_Martinez	NA	TER	6.63	17.01	Malacomys	edwardsi	USNM	467226	Fabre_&_Martinez	NA	TER	37.654	33.69	Scapteromys	tumidus	NHMUK	671657	Fabre_&_Martinez	NA	AMP	41.86	38.71
Crossomys	moncktoni	NHMUK	501775	Fabre_&_Martinez	NA	AMP	184.43	38.47	Malacothrix	typica	NHMUK	34101083	Fabre_&_Martinez	NA	TER	10.57	24.63	Scaptonyx	fusicaudus	NHMUK	321117	Fabre_&_Martinez	NA	SUB	36.39	23.27
Crossomys	moncktoni	RMNH	11650	Fabre_&_Martinez	NA	AMP	119.52	38.12	Manis	culionensis	MNHN	1884_1822	Hautier	NA	TER	182.76	32.37	Sciurillus	pusillus	NHMUK	51737	Fabre_&_Martinez	NA	ARB	24.69	27.24
Crunomys	fallax	NHMUK	97484	Fabre_&_Martinez	NA	TER	15.783	25.89	Manis	pentadactyla	NHMUK	728	Hautier	NA	TER	2518	86.14	Sciurotamias	davidianus	NHMUK	14608	Fabre_&_Martinez	NA	ARB	189.74	54.35
Crunomys	melanius	NHMUK	72214	Fabre_&_Martinez	NA	TER	23.393	27.12	Marmota	marmota	ZMB	37886	Ferreira-Cardoso	NA	TER	338.599	81.31	Sciurus	vulgaris	MNHN	NA	Fabre_&_Martinez	NA	ARB	250.15	52.6
Ctenodactylus	gundi	UM	344N	Fabre_&_Martinez	NA	TER	40.62	45.58	Massoutiera	mzabi	NHMUK	348283	Fabre_&_Martinez	NA	TER	24.75	44.43	Sciurus	vulgaris	ZMB	A147-06	Ferreira-Cardoso	NA	ARB	198.788	52.22
Ctenomys	latro	NHMUK	211520	Fabre_&_Martinez	NA	SUB	89.24	36.83	Maxomys	musschenbroekii	NMV	37009	Fabre_&_Martinez	NA	TER	89.408	42.53	Scutisorex	somereni	NHMUK	19633241	Fabre_&_Martinez	NA	TER	36.445	27.27
Ctenomys	latro	NHMUK	26213144	Fabre_&_Martinez	NA	SUB	60.13	33.89	Maxomys	surifer	CBGP	6369	Fabre_&_Martinez	NA	TER	117.113	44.98	Setifer	setosus	NHMUK	19391616	Fabre_&_Martinez	NA	TER	441.89	44.31
Cuniculus	paca	NHMUK	521149	Fabre_&_Martinez	NA	TER	1288.95	147.8	Maxomys	surifer	CBGP	C0119	Fabre_&_Martinez	NA	TER	115.371	44.29	Sicista	betulina	NHMUK	3010347	Fabre_&_Martinez	NA	TER	7.95	20.07
Cyclopes	didactylus	NHMUK	888814	Hautier	NA	ARB	88.83	45.46	Melasmothrix	naso	AMNH	225092	Fabre_&_Martinez	NA	TER	32.225	31.87	Sigmodon	hispidus	NHMUK	58504	Fabre_&_Martinez	NA	TER	31.894	34.67
Cynocephalus	volans	AMNH	m-187861	Morphosource	M14344	ARB	112.24	62.83	Melasmothrix	naso	AMNH	225101	Fabre_&_Martinez	NA	TER	30.167	32.5	Sigmodon	hispidus	MNHN	CG2007N335	Fabre_&_Martinez	NA	TER	38.142	36.67
Dasymys	incomtus	RMCA	M0228	Fabre_&_Martinez	NA	TER	32.61	33.77	Melomys	burtoni	MZB	33533	Fabre_&_Martinez	NA	TER	53.592	34.23	Sigmodon	hispidus	MNHN	CG1962N2343	Fabre_&_Martinez	NA	TER	19.44	27.23
Dasyprocta	leporina	NHMUK	1968222	Fabre_&_Martinez	NA	TER	725.93	101.55	Melomys	burtoni	MZB	33552	Fabre_&_Martinez	NA	TER	41.346	32.53	Smutsia	gigantea	MNHN	1913_113	Hautier	NA	TER	1868.55	127.42
Dasypus	novemcinctus	AMNH	263287	Hautier	NA	TER	670.05	94.83	Melomys	obiensis	MZB	YS3x4	Fabre_&_Martinez	NA	TER	37.055	33.6	Sommeromys	macrorhinos	NMV	KCR2644	Fabre_&_Martinez	NA	TER	91.091	33.37
Dasypus	pilosus	NHMUK	94-10-1-13	Hautier	NA	TER	413.9	89.49	Mesocricetus	auratus	UM	N345	Fabre_&_Martinez	NA	TER	45.4	35.43	Sommeromys	macrorhinos	NMV	37074	Fabre_&_Martinez	NA	TER	75.856	31.94
Dasyurus	hallucatus	TMM	M-6921	Digimorph	NA	TER	461.86	56.63	Mesomys	hispidus	UM	V953	Fabre_&_Martinez	NA	ARB	68.81	40.15	Sommeromys	macrorhinos	AMNH	M226956	Fabre_&_Martinez	NA	TER	77.988	35.07
Daubentonia	madagascariensis	AMNH	m-100632	Morphosource	M9248	ARB	437.19	76.19	Mico	argentatus	MCZ	30582	Morphosource	M5761	ARB	42.25	37.05	Sommeromys	macrorhinos	NMV	SOM2	Fabre_&_Martinez	NA	TER	105.824	33.29
Deomys	ferrugineus	MNHN	1622	Fabre_&_Martinez	NA	TER	49.525	35.84	Microcavia	australis	NHMUK	26101187	Fabre_&_Martinez	NA	TER	100.2	45.8	Sorex	arcticus	NHMUK	2621	Fabre_&_Martinez	NA	TER	5.58	17.22
Deomys_ferrugineus	ferrugineus	MNHN	1620	Fabre_&_Martinez	NA	TER	46.182	37.05	Microcavia	niata	NHMUK	9831619	Fabre_&_Martinez	NA	TER	130.55	41.97	Sorex	cinereus	NHMUK	96183	Fabre_&_Martinez	NA	TER	5.01	15.11
Desmana	moschata	NHMUK	NA	Fabre_&_Martinez	NA	AMP	437.95	57.11	Microcavia	shiptoni	NHMUK	3411498	Fabre_&_Martinez	NA	TER	120.16	43.99	Sorex	coronatus	UM	NA	Fabre_&_Martinez	NA	TER	8.52	17.09
Desmana	moschata	NHMUK	71112	Fabre_&_Martinez	NA	AMP	378.57	54.57	Microhydromys	richardsoni	AMNH	198790	Fabre_&_Martinez	NA	TER	10.737	20	Sorex	palustris	NHMUK	1113914	Fabre_&_Martinez	NA	AMP	15.18	18.58
Desmana	moschata	NHMUK	8911121	Fabre_&_Martinez	NA	AMP	480.32	56.53	Micropotamogale	lamottei	MNHN	CG1980N52	Fabre_&_Martinez	NA	AMP	51	26.47	Soricomys	leonardcoi	FMNH	190966	Fabre_&_Martinez	NA	TER	15.592	24.6
Dicrostonyx	groenlandicus	NHMUK	3711327	Fabre_&_Martinez	NA	TER	28.705	28.44	Micropotamogale	lamottei	MNHN	CG1980N57	Fabre_&_Martinez	NA	AMP	41.11	26.76	Spalacopus	cyanus	NHMUK	132114	Fabre_&_Martinez	NA	SUB	60.304	33.78
Didelphis	virginiana	TMM	M-2517	Digimorph	NA	ARB	2572.33	100.5	Microtus	agrestis	UM	QMx	Fabre_&_Martinez	NA	TER	13.49	24.41	Spalacopus	cyanus	NHMUK	98185	Fabre_&_Martinez	NA	SUB	39.725	32.27
Dinomys	branickii	MCN	D-074	Kerber	NA	TER	2382.97	145.85	Millardia	gleadowi	NHMUK	751698	Fabre_&_Martinez	NA	TER	10.595	24.57	Spalacopus	cyanus	USB	SC2_ID1	Fabre_&_Martinez	NA	SUB	63.01	35.65
Dipodomys	deserti	ZMB	11306	Ferreira-Cardoso	NA	TER	39.034	38.97	Mogera	wogura	NHMUK	259329	Fabre_&_Martinez	NA	SUB	144.43	38.84	Spalax	ehrenbergi	USB	8074	Fabre_&_Martinez	NA	SUB	104.06	41.44
Dipodomys	ordii	UM	726N	Fabre_&_Martinez	NA	TER	44.807	33.41	Molossus	molossus	AMNH	176099	Morphosource	M19291	FLY	9.85	13.48	Spalax	ehrenbergi	NHMUK	1031210	Fabre_&_Martinez	NA	SUB	91.793	38.72
Dipodomys	panamintinus	UM	727N	Fabre_&_Martinez	NA	TER	43.009	36.28	Mus	cervicolor	UM	7314	Fabre_&_Martinez	NA	TER	11.914	21.54	Spalax	ehrenbergi	NHMUK	46512	Fabre_&_Martinez	NA	SUB	74.53	36.56
Dolichotis	salinicola	NHMUK	34114171	Fabre_&_Martinez	NA	TER	590.41	80.43	Mus	mattheyi	UM	2	Fabre_&_Martinez	NA	TER	4.68	17.66	Spermophilus	citellus	NHMUK	471097	Fabre_&_Martinez	NA	TER	86.59	41.92
Dymecodon	pilirostris	NHMUK	614445	Fabre_&_Martinez	NA	SUB	36.15	23.88	Mus	minutoides	UM	NA	Fabre_&_Martinez	NA	TER	6.551	18.98	Suncus	murinus	UM	QM200	Fabre_&_Martinez	NA	TER	20.655	28.66
Echinops	telfairi	NHMUK	921164	Fabre_&_Martinez	NA	TER	84.753	29.05	Mus	musculus	UM	001_R089V150_FG1	Fabre_&_Martinez	NA	TER	9.23	22.01	Sus	barbatus	USNM	145297	Morphosource	M55803	TER	24994	388.27
Echiothrix	centrosa	NHMUK	40385	Fabre_&_Martinez	NA	TER	95.13	51.82	Mus	musculus	UM	002_R089V152_MP2	Fabre_&_Martinez	NA	TER	10.68	22.75	Sylvilagus	floridanus	NRM	A592107	Ruf	NA	TER	835.89	77.66
Echiothrix	centrosa	AMNH	153013	Fabre_&_Martinez	NA	TER	91.344	52.29	Mus	musculus	UM	K7503	Fabre_&_Martinez	NA	TER	11.07	22.75	Sylvilagus	nuttallii	NRM	A594342	Ruf	NA	TER	829.19	63.81
Echiothrix	leucura	NHMUK	971246	Fabre_&_Martinez	NA	TER	96.813	53.68	Mus	musculus	UM	K7510	Fabre_&_Martinez	NA	TER	11.1	21.98	Tachyglossus	aculeatus	YPM	14872	Morphosource	M34885	TER	385.67	85.78
Echiothrix	leucura	NHMUK	971245	Fabre_&_Martinez	NA	TER	93.008	53.13	Mus	musculus	UM	K7511	Fabre_&_Martinez	NA	TER	9.1	21.94	Tachyoryctes	macrocephalus	USB	ETH935	Fabre_&_Martinez	NA	SUB	121.35	61.34
Elephantulus	rozeti	UM	227N	Hautier	NA	TER	52.42	32.56	Mus	musculus	UM	QM1170	Fabre_&_Martinez	NA	TER	8.69	20.93	Tachyoryctes	splendens	USB	558	Fabre_&_Martinez	NA	SUB	75.72	44.42
Elephas	maximus	TMM	M-6445	Digimorph	NA	TER	3533.02	491.56	Mus	musculus	UM	22MO596M	Fabre_&_Martinez	NA	TER	18.19	22.41	Tachyoryctes	splendens	NHMUK	453061	Fabre_&_Martinez	NA	SUB	79.19	44.88
Eliurus	myoxinus	MNHN	1982N28	Fabre_&_Martinez	NA	TER	30.33	36.31	Mus	musculus	UM	QM1171	Fabre_&_Martinez	NA	TER	7.612	20.25	Talpa	europaea	UM	QM	Fabre_&_Martinez	NA	SUB	124.95	33.47
Ellobius	talpinus	NHMUK	3421127	Fabre_&_Martinez	NA	SUB	24.357	39.28	Mus	pahari	UM	7226	Fabre_&_Martinez	NA	TER	25.812	25.78	Tamandua	mexicana	NHMUK	37810	Hautier	NA	ARB	1714.5	113.12
Ellobius	talpinus	NHMUK	3421130	Fabre_&_Martinez	NA	SUB	18.785	24.57	Muscardinus	avellanarius	UM	NA	Fabre_&_Martinez	NA	ARB	14.86	22.69	Tamandua	tetradactyla	NHMUK	3-7-7-135	Hautier	NA	ARB	1621.06	122.84
Ellobius	talpinus	USB	FV14	Fabre_&_Martinez	NA	SUB	18.09	26.51	Myocastor	coypus	UM	NA	Fabre_&_Martinez	NA	AMP	1555.22	92.28	Tapirus	terrestris	TMM	M-16	Morphosource	M55778	TER	11751.1	324.82
Eospalax	fontanierii	NHMUK	9.1.1.206	Fabre_&_Martinez	NA	SUB	143.274	47.31	Myocastor	coypus	NHMUK	707971	Fabre_&_Martinez	NA	AMP	1628.39	103.4	Tarsius	tarsier	USNM	282639	Morphosource	M8666	ARB	26.86	32.05
Episoriculus	caudatus	NHMUK	7587	Fabre_&_Martinez	NA	TER	22.764	16.32	Myocastor	coypus	NHMUK	1610385	Fabre_&_Martinez	NA	AMP	2277.15	117.14	Tateomys	macrocercus	AMNH	225073	Fabre_&_Martinez	NA	TER	43.035	30.65
Equus	grevyi	USNM	241009	Morphosource	M55603	TER	36496.7	517.75	Myodes	glareolus	CBGP	1	Fabre_&_Martinez	NA	TER	17.206	24.28	Tateomys	macrocercus	AMNH	225072	Fabre_&_Martinez	NA	TER	44.583	32.29
Equus	quagga	USNM	182004	Morphosource	M55602	TER	23534.2	337.17	Myodes	glareolus	CBGP	2	Fabre_&_Martinez	NA	TER	16.404	24.05	Tateomys	macrocercus	NMV	37081	Fabre_&_Martinez	NA	TER	37.618	32.43
Erethizon	dorsatum	NHMUK	36.11.6.23	Fabre_&_Martinez	NA	TER	543.06	93.48	Myomyscus	verreauxii	NA	544813	Fabre_&_Martinez	NA	TER	14.31	29.26	Tateomys	rhinogradoides	NMV	KCR2634	Fabre_&_Martinez	NA	TER	41.809	39.85
Euchoreutes	naso	NHMUK	991158	Fabre_&_Martinez	NA	TER	15.05	27.74	Myosorex	zinki	NHMUK	87760	Fabre_&_Martinez	NA	TER	17.891	21.16	Tateomys	rhinogradoides	AMNH	M225117	Fabre_&_Martinez	NA	TER	38.895	40.09
Eulemur	collaris	MCZ	44896	Morphosource	M2949	ARB	1030.21	83.42	Myotis	albescens	UMMZ	125732	Morphosource	M18540	FLY	6.55	11.62	Tayassu	pecari	USNM	406851	Morphosource	M55775	TER	4312.54	236.39
Euryzygomatomys	spinosus	NHMUK	9111930	Fabre_&_Martinez	NA	TER	125.3	47.89	Myrmecophaga	tridactyla	MVZ	112943	Hautier	NA	TER	6534	342.75	Tenrec	ecaudatus	UM	QM201	Fabre_&_Martinez	NA	TER	351.137	59.3
Felis	silvestris	UM	149N	Hautier	NA	TER	1006.43	59.41	Myrmecophaga	tridactyla	UM	V65_065V	Hautier	NA	TER	5017.5	358	Tenrec	ecaudatus	NHMUK	19391593	Fabre_&_Martinez	NA	TER	585.35	73.64
Fukomys	anselli	USB	FA9746	Fabre_&_Martinez	NA	SUB	24.53	29.73	Mysateles	prehensilis	NHMUK	1334C	Fabre_&_Martinez	NA	ARB	558.27	69.92	Thomomys	bottae	NHMUK	52327	Fabre_&_Martinez	NA	SUB	52.38	43.7
Fukomys	darlingi	USB	Z9551	Fabre_&_Martinez	NA	SUB	42.03	38.41	Napaeozapus	insignis	NA	55MSB309389	Fabre_&_Martinez	NA	TER	18.51	22.91	Thomomys	townsendii	NHMUK	8232028	Fabre_&_Martinez	NA	SUB	43.572	37.79
Fukomys	mechowi	NHMUK	3516170	Fabre_&_Martinez	NA	SUB	69.097	50.91	Necromys	obscurus	NHMUK	6462	Fabre_&_Martinez	NA	TER	20.3	28.02	Thomomys	townsendii	NHMUK	9831131	Fabre_&_Martinez	NA	SUB	46.378	37.65
Fukomys	mechowi	NHMUK	3516174	Fabre_&_Martinez	NA	SUB	136.898	59.61	Nectogale	elegans	NHMUK	50497	Fabre_&_Martinez	NA	AMP	39.99	23.65	Thryonomys	swinderianus	UM	N419	Fabre_&_Martinez	NA	TER	736.69	81.34
Fukomys	mechowi	USB	4372	Fabre_&_Martinez	NA	SUB	55.57	46.1	Neofiber	alleni	NHMUK	9011141	Fabre_&_Martinez	NA	AMP	110.8	46.45	Trichosurus	vulpecula	TMM	M-849	Digimorph	NA	ARB	1051.26	75.38
Funisciurus	pyrropus	NHMUK	54727	Fabre_&_Martinez	NA	ARB	85.82	47.36	Neomys	anomalus	NHMUK	68381	Fabre_&_Martinez	NA	AMP	29.34	19.42	Trinomys	albispinus	NHMUK	571283	Fabre_&_Martinez	NA	TER	101.77	42.33
Galemys	pyrenaicus	NHMUK	713839	Fabre_&_Martinez	NA	AMP	67.49	31.5	Neomys	fodiens	NHMUK	666465	Fabre_&_Martinez	NA	AMP	35.78	19.04	Tupaia	glis	USNM	311305	Morphosource	M6503	ARB	247.17	46.11
Galemys	pyrenaicus	MNHN	CG1961N751	Fabre_&_Martinez	NA	AMP	302.262	33.33	Neomys	fodiens	UM	4	Fabre_&_Martinez	NA	AMP	25.451	18.54	Tympanoctomys	barrerae	NHMUK	2003232	Fabre_&_Martinez	NA	TER	57.463	34.54
Galemys	pyrenaicus	MNHN	CG1961N752	Fabre_&_Martinez	NA	AMP	371.55	33.97	Neomys	fodiens	UM	5	Fabre_&_Martinez	NA	AMP	24.694	18.57	Typhlomys	cinereus	NA	101565	Fabre_&_Martinez	NA	ARB	20.7	23.78
Galemys	pyrenaicus	MNHN	CG1961N750	Fabre_&_Martinez	NA	AMP	300.95	33.76	Neomys	teres	NHMUK	1926224	Fabre_&_Martinez	NA	AMP	30.6	19.99	Uropsilus	soricipes	NHMUK	38418	Fabre_&_Martinez	NA	TER	19.78	19.58
Galemys	pyrenaicus	MNHN	CG1961N749	Fabre_&_Martinez	NA	AMP	124.8	33.68	Neotoma	fuscipes	UM	719N	Fabre_&_Martinez	NA	TER	63.03	48.2	Ursus	arctos	AMNH	34408	Morphosource	M34408	TER	49238.2	273.09
Geomys	bursarius	NHMUK	60537	Fabre_&_Martinez	NA	SUB	65.167	44.56	Neotomys	ebriosus	NHMUK	2661254	Fabre_&_Martinez	NA	TER	20.552	30.23	Vombatus	ursinus	TMM	M-2953	Digimorph	NA	TER	888.58	162.04
Geoxus	valdivianus	NHMUK	2751101	Fabre_&_Martinez	NA	TER	19.55	28.87	Nesokia	indica	NHMUK	47132	Fabre_&_Martinez	NA	TER	27.5	37.66	Vulpes	lagopus	UM	110N	Hautier	NA	TER	2861.5	119.54
Glis	glis	UM	QMx	Fabre_&_Martinez	NA	ARB	69.43	38.57	Nesokia	indica	NHMUK	17296	Fabre_&_Martinez	NA	TER	30.65	35.43	Vulpes	vulpes	UM	140N	Hautier	NA	TER	3105.61	128.91
Glis	glis	UM	AN01	Fabre_&_Martinez	NA	ARB	91.54	38.64	Neusticomys	oyapocki	MNHN	CG1995N3234	Fabre_&_Martinez	NA	AMP	19.442	27.19	Waiomys	mamasae	NMV	32027	Fabre_&_Martinez	NA	AMP	20.18	30.33
Grammomys	dolichurus	NA	M6370	Fabre_&_Martinez	NA	TER	19.3	27.67	Notoryctes	typhlops	NHMUK	925204	Miguez	NA	SUB	27.83	26.79	Wilfredomys	oenax	NHMUK	88113010	Fabre_&_Martinez	NA	TER	17.755	29.19
Graomys	domorum	NHMUK	22253	Fabre_&_Martinez	NA	TER	26.13	34.53	Ochotona	dauurica	NRM	A593017	Ruf	NA	TER	62.43	33.88	Xeromys	myoides	NHMUK	8710312	Fabre_&_Martinez	NA	TER	21.9	27.96
Graphiurus	lorraineus	USB	ANG00007	Fabre_&_Martinez	NA	ARB	53.57	31.88	Ochotona	hyperborea	NRM	A20055192	Ruf	NA	TER	69.23	34.02	Xerus	rutilus	NHMUK	6875	Fabre_&_Martinez	NA	TER	66.69	50.96
																		Zalophus	californianus	LACM	95730	Morphosource	M63133	AMP	25140	178.77

## Sheet: BMR_Tb_bm_raw_data
Raw data of the 145 individuals used in this study for BMR, Tb and bm (see method section).
Genus	Species	Collection	Number	Origin	Origin_Number	Ecology	Maxillo_A	Skull_L	BMR	Tb	bm	Genus	Species	Collection	Number	Origin	Origin_Number	Ecology	Maxillo_A	Skull_L	BMR	Tb	bm
Blarina	brevicauda	NHMUK	951712	Fabre_&_Martinez	NA	TER	37.41	18.95	0.336	38.3	20.5	Microcavia	niata	NHMUK	9831619	Fabre_&_Martinez	NA	TER	130.55	41.97	0.98	*	255
Cannomys	badius	NHMUK	82708	Fabre_&_Martinez	NA	SUB	56.3	46.21	0.96	36	344	Microtus	agrestis	UM	QMx	Fabre_&_Martinez	NA	TER	13.49	24.41	0.355	37.6	28
Capromys	pilorides	NHMUK	77429	Fabre_&_Martinez	NA	TER	978.84	91.47	3.375	36.1	2630	Molossus	molossus	AMNH	176099	Morphosource	M19291	FLY	9.85	13.48	0.126	31.4	15.6
Cavia	porcellus	UM	499V	Fabre_&_Martinez	NA	TER	173.64	63.1	1.93	39	629	Mus	minutoides	UM	NA	Fabre_&_Martinez	NA	TER	6.551	18.98	0.134	36.3	8.06
Chaetodipus	californicus	UM	738N	Fabre_&_Martinez	NA	TER	19	26.64	0.119	38	22	Mus	musculus	UM	001_R089V150_FG1	Fabre_&_Martinez	NA	TER	9.23	22.01	0.365	36.7	13.2
Cheirogaleus	medius	AMNH	m-196618	Morphosource	13435	ARB	237.04	45.4	1.088	38	300	Mus	musculus	UM	002_R089V152_MP2	Fabre_&_Martinez	NA	TER	10.68	22.75	0.365	36.7	13.2
Chinchilla	lanigera	UM	498V	Fabre_&_Martinez	NA	TER	273.68	58.7	1.117	35.7	426	Mus	musculus	UM	K7503	Fabre_&_Martinez	NA	TER	11.07	22.75	0.365	36.7	13.2
Chironectes	minimus	NHMUK	88113016	Fabre_&_Martinez	NA	AMP	483.32	48.45	2.549	35	935	Mus	musculus	UM	K7510	Fabre_&_Martinez	NA	TER	11.1	21.98	0.365	36.7	13.2
Coendou	prehensilis	PIMUZ	2440	Kerber	NA	ARB	229.11	68.01	5.123	36.7	3280	Mus	musculus	UM	K7511	Fabre_&_Martinez	NA	TER	9.1	21.94	0.365	36.7	13.2
Condylura	cristata	NHMUK	921253	Fabre_&_Martinez	NA	AMP	134.11	29.68	0.615	37.7	49	Mus	musculus	UM	QM1170	Fabre_&_Martinez	NA	TER	8.69	20.93	0.365	36.7	13.2
Condylura	cristata	NHMUK	85940	Fabre_&_Martinez	NA	AMP	105.94	27.83	0.615	37.7	49	Mus	musculus	UM	22MO596M	Fabre_&_Martinez	NA	TER	18.19	22.41	0.365	36.7	13.2
Cricetomys	gambianus	CBGP	1977	Fabre_&_Martinez	NA	TER	125.23	63.67	6.364	35.6	1870	Mus	musculus	UM	QM1171	Fabre_&_Martinez	NA	TER	7.612	20.25	0.365	36.7	13.2
Cricetomys	gambianus	CBGP	KB36336	Fabre_&_Martinez	NA	TER	133.64	69.7	6.364	35.6	1870	Muscardinus	avellanarius	UM	NA	Fabre_&_Martinez	NA	ARB	14.86	22.69	0.351	35.8	23.5
Cricetulus	migratorius	UM	283N	Fabre_&_Martinez	NA	TER	23.486	29.79	0.245	38.1	30.7	Myodes	glareolus	CBGP	1	Fabre_&_Martinez	NA	TER	17.206	24.28	0.32	*	24.6
Crocidura	russula	UM	NA	Fabre_&_Martinez	NA	TER	6.63	17.01	0.128	34.7	10.4	Myodes	glareolus	CBGP	2	Fabre_&_Martinez	NA	TER	16.404	24.05	0.32	*	24.6
Cuniculus	paca	NHMUK	521149	Fabre_&_Martinez	NA	TER	1288.95	147.8	15.323	37.2	9156	Myrmecophaga	tridactyla	MVZ	112943	Hautier	NA	TER	6534	342.75	14.543	32.5	30600
Cyclopes	didactylus	NHMUK	888814	Hautier	NA	ARB	88.83	45.46	0.636	33	240	Myrmecophaga	tridactyla	UM	V65_065V	Hautier	NA	TER	5017.5	358	14.543	32.5	30600
Dasyprocta	leporina	NHMUK	1968222	Fabre_&_Martinez	NA	TER	725.93	101.55	8.694	38.3	2687	Napaeozapus	insignis	NA	55MSB309389	Fabre_&_Martinez	NA	TER	18.51	22.91	0.221	37	22
Dasypus	novemcinctus	AMNH	263287	Hautier	NA	TER	670.05	94.83	4.825	34.5	3510	Neofiber	alleni	NHMUK	9011141	Fabre_&_Martinez	NA	AMP	110.8	46.45	1.209	37.1	258.1
Dasyurus	hallucatus	TMM	M-6921	Digimorph	NA	TER	461.86	56.63	1.356	35.9	558	Neomys	anomalus	NHMUK	68381	Fabre_&_Martinez	NA	AMP	29.34	19.42	0.373	*	13.1
Dicrostonyx	groenlandicus	NHMUK	3711327	Fabre_&_Martinez	NA	TER	28.705	28.44	0.551	38.4	59.62	Neomys	fodiens	NHMUK	666465	Fabre_&_Martinez	NA	AMP	35.78	19.04	0.305	37.3	17.1
Didelphis	virginiana	TMM	M-2517	Digimorph	NA	ARB	2572.33	100.5	4.641	35	2488	Neomys	fodiens	UM	4	Fabre_&_Martinez	NA	AMP	25.451	18.54	0.305	37.3	17.1
Dipodomys	deserti	ZMB	11306	Ferreira-Cardoso	NA	TER	39.034	38.97	0.514	36.8	106	Neomys	fodiens	UM	5	Fabre_&_Martinez	NA	AMP	24.694	18.57	0.305	37.3	17.1
Dipodomys	ordii	UM	726N	Fabre_&_Martinez	NA	TER	44.807	33.41	0.358	34.6	46.8	Neotoma	fuscipes	UM	719N	Fabre_&_Martinez	NA	TER	63.03	48.2	0.824	36.6	187
Dipodomys	panamintinus	UM	727N	Fabre_&_Martinez	NA	TER	43.009	36.28	0.414	36.9	64.2	Ochotona	dauurica	NRM	A593017	Ruf	NA	TER	62.43	33.88	1.389	*	127.7
Dolichotis	salinicola	NHMUK	34114171	Fabre_&_Martinez	NA	TER	590.41	80.43	4.05	38.4	1613	Ochrotomys	nuttalli	NHMUK	777155	Fabre_&_Martinez	NA	ARB	12.94	24.12	0.151	36.4	19.5
Echinops	telfairi	NHMUK	921164	Fabre_&_Martinez	NA	TER	84.753	29.05	0.75	*	116.4	Octodon	degus	UM	500V	Fabre_&_Martinez	NA	TER	51.49	35.68	0.949	37.6	193
Elephantulus	rozeti	UM	227N	Hautier	NA	TER	52.42	32.56	0.267	37.1	45.31	Octodontomys	gliroides	NHMUK	2224	Fabre_&_Martinez	NA	TER	105.05	41.96	0.729	37.2	152
Erethizon	dorsatum	NHMUK	36.11.6.23	Fabre_&_Martinez	NA	TER	543.06	93.48	15.531	37.5	11136	Octodontomys	gliroides	NHMUK	2226	Fabre_&_Martinez	NA	TER	112.79	43.89	0.729	37.2	152
Funisciurus	pyrropus	NHMUK	54727	Fabre_&_Martinez	NA	ARB	85.82	47.36	1.011	*	244	Oligoryzomys	longicaudatus	NHMUK	3411426	Fabre_&_Martinez	NA	TER	14.611	24.54	0.285	37.3	28.2
Geomys	bursarius	NHMUK	60537	Fabre_&_Martinez	NA	SUB	65.167	44.56	0.769	35	197	Ondatra	zibethicus	NHMUK	36730121	Fabre_&_Martinez	NA	AMP	273.97	59.26	3.586	37.4	1004.6
Glis	glis	UM	QMx	Fabre_&_Martinez	NA	ARB	69.43	38.57	0.881	37.7	200	Ondatra	zibethicus	NHMUK	3673010	Fabre_&_Martinez	NA	AMP	306.8	58.43	3.586	37.4	1004.6
Glis	glis	UM	AN01	Fabre_&_Martinez	NA	ARB	91.54	38.64	0.881	37.7	200	Ondatra	zibethicus	NHMUK	19772750	Fabre_&_Martinez	NA	AMP	135.79	55.67	3.586	37.4	1004.6
Heliophobius	argenteocinereus	USB	683	Fabre_&_Martinez	NA	SUB	49.61	43.45	0.42	35.1	88	Ondatra	zibethicus	ZMB	15863	Ferreira-Cardoso	NA	AMP	184.87	55.6	3.586	37.4	1004.6
Heliophobius	argenteocinereus	NHMUK	841844	Fabre_&_Martinez	NA	SUB	43.78	36.8	0.42	35.1	88	Ornithorhynchus	anatinus	MVZ	32885	Morphosource	M31201	AMP	1292.41	69.6	1.082	32.1	693
Heliophobius	argenteocinereus	NHMUK	6893	Fabre_&_Martinez	NA	SUB	29.805	34.45	0.42	35.1	88	Orycteropus	afer	NHMUK	29958	Hautier	NA	TER	8917.8	207.49	34.275	34.5	48000
Hemicentetes	semispinosus	NHMUK	13391606	Fabre_&_Martinez	NA	TER	65.2	39.52	0.628	*	450	Oryctolagus	cuniculus	YZL	17	Morphosource	M23903	TER	843.25	75.38	6.36	39	2000
Heterocephalus	glaber	Philip_Cox	572	Philip_Cox	NA	SUB	4.2	24.03	0.114	32.1	32	Pedetes	capensis	UM	N502	Fabre_&_Martinez	NA	TER	733.03	86.96	4.427	35.9	2300
Heterocephalus	glaber	Philip_Cox	268	Philip_Cox	NA	SUB	3.66	26.98	0.114	32.1	32	Peromyscus	maniculatus	NHMUK	7773453	Fabre_&_Martinez	NA	TER	20.06	28.44	0.257	37.2	23.19
Heterocephalus	glaber	Philip_Cox	3	Philip_Cox	NA	SUB	1.97	19.65	0.114	32.1	32	Priodontes	maximus	NHMUK	732-a	Hautier	NA	TER	7148.9	184.16	16.892	33.6	45190
Heterocephalus	glaber	USB	8531	Fabre_&_Martinez	NA	SUB	1	21.94	0.114	32.1	32	Procavia	capensis	UMZC	H5101A	Morphosource	M13300	TER	234.75	79.93	6.354	39	2750
Heterocephalus	glaber	USB	545	Fabre_&_Martinez	NA	SUB	0.87	22.41	0.114	32.1	32	Proteles	cristata	NHMUK	4-3-1-58-34-11-1-5	Hautier	NA	TER	472.92	119.47	12.239	36.4	8100
Heterocephalus	glaber	USB	584	Fabre_&_Martinez	NA	SUB	0.72	22.28	0.114	32.1	32	Pteronotus	davyi	UMMZ	81050	Morphosource	M18810	FLY	29.26	13.31	0.085	38.8	9.4
Heterocephalus	glaber	IZW	3393	Fabre_&_Martinez	6	SUB	2.7	23.56	0.114	32.1	32	Pteropus	vampyrus	DU	EA-180	Morphosource	M15491	FLY	177.87	54.28	4.486	36.9	1024.3
Heterocephalus	glaber	IZW	931	Fabre_&_Martinez	9	SUB	0.99	24.94	0.114	32.1	32	Ptilocercus	lowii	USNM	481107	Morphosource	M6512	ARB	115.67	36.49	0.24	36.5	57.5
Heterocephalus	glaber	IZW	5677	Fabre_&_Martinez	7	SUB	0.89	22.26	0.114	32.1	32	Rangifer	tarandus	USNM	205754	Morphosource	M55811	TER	68058	302.9	119.66	39.2	85000
Heterocephalus	glaber	IZW	3974	Fabre_&_Martinez	2	SUB	0.61	18.5	0.114	32.1	32	Rattus	norvegicus	UM	C0304	Fabre_&_Martinez	NA	TER	38.799	37.95	0.96	37.2	170
Heterocephalus	glaber	IZW	17	Fabre_&_Martinez	3	SUB	1.9	19.13	0.114	32.1	32	Setifer	setosus	NHMUK	19391616	Fabre_&_Martinez	NA	TER	441.89	44.31	0.68	32.2	530
Heterocephalus	glaber	IZW	22	Fabre_&_Martinez	1	SUB	1.54	19.68	0.114	32.1	32	Sicista	betulina	NHMUK	3010347	Fabre_&_Martinez	NA	TER	7.95	20.07	0.179	37	10
Heterocephalus	glaber	IZW	5	Fabre_&_Martinez	11	SUB	1.92	20.71	0.114	32.1	32	Sigmodon	hispidus	NHMUK	58504	Fabre_&_Martinez	NA	TER	31.894	34.67	1.285	38.1	139.3
Heterocephalus	glaber	IZW	1	Fabre_&_Martinez	16	SUB	2.01	22.59	0.114	32.1	32	Sigmodon	hispidus	MNHN	CG2007N335	Fabre_&_Martinez	NA	TER	38.142	36.67	1.285	38.1	139.3
Heterocephalus	glaber	IZW	2	Fabre_&_Martinez	8	SUB	0.45	22.25	0.114	32.1	32	Sigmodon	hispidus	MNHN	CG1962N2343	Fabre_&_Martinez	NA	TER	19.44	27.23	1.285	38.1	139.3
Heterocephalus	glaber	IZW	3	Fabre_&_Martinez	17	SUB	0.55	19.51	0.114	32.1	32	Sorex	cinereus	NHMUK	96183	Fabre_&_Martinez	NA	TER	5.01	15.11	0.176	38.4	3.5
Heterocephalus	glaber	IZW	7	Fabre_&_Martinez	18	SUB	1.71	22.26	0.114	32.1	32	Sorex	coronatus	UM	NA	Fabre_&_Martinez	NA	TER	8.52	17.09	0.29	37.6	9.1
Hyaena	hyaena	UM	109N	Hautier	NA	TER	1768.1	157.77	31.954	*	34300	Spalax	ehrenbergi	USB	8074	Fabre_&_Martinez	NA	SUB	104.06	41.44	0.614	36	128
Hydrochoerus	hydrochaeris	UM	M2916	Fabre_&_Martinez	NA	AMP	1896.6	126.57	36.798	37.1	26385	Spalax	ehrenbergi	NHMUK	1031210	Fabre_&_Martinez	NA	SUB	91.793	38.72	0.614	36	128
Hydrochoerus	hydrochaeris	NA	NA	Ferreira-Cardoso	NA	AMP	5912.5	220.16	36.798	37.1	26385	Spalax	ehrenbergi	NHMUK	46512	Fabre_&_Martinez	NA	SUB	74.53	36.56	0.614	36	128
Hydromys	chrysogaster	MZB	YS391	Fabre_&_Martinez	NA	AMP	104.18	50	2.97	36.6	900	Spermophilus	citellus	NHMUK	471097	Fabre_&_Martinez	NA	TER	86.59	41.92	1.272	37.5	240
Hydromys	chrysogaster	CBGP	PA0024	Fabre_&_Martinez	NA	AMP	164.22	47.06	2.97	36.6	900	Suncus	murinus	UM	QM200	Fabre_&_Martinez	NA	TER	20.655	28.66	0.332	36	30.2
Jaculus	jaculus	AMNH	184987	Fabre_&_Martinez	NA	TER	14.13	31.5	0.515	37.5	75	Tachyglossus	aculeatus	YPM	14872	Morphosource	M34885	TER	385.67	85.78	2.404	30.7	2725
Kerodon	rupestris	NA	NA	Fabre_&_Martinez	NA	TER	113.784	68.54	2.011	38.2	801	Tachyoryctes	splendens	USB	558	Fabre_&_Martinez	NA	SUB	75.72	44.42	0.842	35.9	191
Lagostomus	maximus	NHMUK	36611	Fabre_&_Martinez	NA	TER	1976.7	115.91	10.597	36.8	6784	Tachyoryctes	splendens	NHMUK	453061	Fabre_&_Martinez	NA	SUB	79.19	44.88	0.842	35.9	191
Lama	glama	TMM	M-2052	Digimorph	NA	TER	13504.9	205.72	148.94	38.7	115000	Tamandua	mexicana	NHMUK	37810	Hautier	NA	ARB	1714.5	113.12	5.534	32	3977
Lemmus	lemmus	NHMUK	3010416	Fabre_&_Martinez	NA	TER	21.691	30.15	1.071	37.8	80	Tamandua	tetradactyla	NHMUK	3-7-7-135	Hautier	NA	ARB	1621.06	122.84	5.015	33.5	3500
Lemmus	lemmus	NHMUK	3010424	Fabre_&_Martinez	NA	TER	30.699	30.28	1.071	37.8	80	Tarsius	tarsier	USNM	282639	Morphosource	M8666	ARB	26.86	32.05	0.831	*	173
Lepus	arcticus	NRM	A581919	Ruf	NA	TER	1916.15	91.25	6.036	38.9	3004.4	Tenrec	ecaudatus	UM	QM201	Fabre_&_Martinez	NA	TER	351.137	59.3	0.729	33	650
Lepus	townsendii	NRM	A59337	Ruf	NA	TER	917.04	82.64	7.051	38.2	2430	Tenrec	ecaudatus	NHMUK	19391593	Fabre_&_Martinez	NA	TER	585.35	73.64	0.729	33	650
Limnogale	mergulus	MNHN	CG1984N921	Fabre_&_Martinez	NA	AMP	102.58	30.35	0.312	*	77.7	Thomomys	bottae	NHMUK	52327	Fabre_&_Martinez	NA	SUB	52.38	43.7	0.67	36	143
Limnogale	mergulus	MNHN	CG1952N2511	Fabre_&_Martinez	NA	AMP	73.26	27.67	0.312	*	77.7	Tupaia	glis	USNM	311305	Morphosource	M6503	ARB	247.17	46.11	0.522	37	123
Loris	tardigradus	DU	BAA-0006	Morphosource	M2061	ARB	210	49.84	0.714	35.5	284	Tympanoctomys	barrerae	NHMUK	2003232	Fabre_&_Martinez	NA	TER	57.463	34.54	0.43	35.7	71.4
Loxodontomys	micropus	NHMUK	37924	Fabre_&_Martinez	NA	TER	26.838	29.92	0.546	37.4	62.3	Vulpes	lagopus	UM	110N	Hautier	NA	TER	2861.5	119.54	7.665	38.6	3600
Manis	pentadactyla	NHMUK	728	Hautier	NA	TER	2518	86.14	3.727	33.4	3637.5	Vulpes	vulpes	UM	140N	Hautier	NA	TER	3105.61	128.91	13.623	38.7	4440
Mesocricetus	auratus	UM	N345	Fabre_&_Martinez	NA	TER	45.4	35.43	0.82	38.1	98
