# Supplementary material for: Mammalian maxilloturbinal evolution does not reflect thermal biology
Source: Nat Commun. 2023 Jul 21;14:4425. doi: 10.1038/s41467-023-39994-1 (PMC10361988; doi:10.1038/s41467-023-39994-1)
Supplement: Supplementary file 3 — Supplementary Data 1 [file 41467_2023_39994_MOESM3_ESM.zip › Martinez_et_al_2023b_Supplementary_Data_1/Folder_1_CSV_and_XLSX_files/BodyTemp_data_28_06_21.csv]

species	Taxa1	Genus	GSpecies	Collection	Number	Origin	Origin_Number	Ecology	Maxillo_A	Skull_L	Bib_species	BMR	Bm	Tb	Ta	High	Ord	Fam
Blarina_brevicauda	Blarina_brevicauda	Blarina	brevicauda	NHMUK	951712	Fabre_&_Martinez	NA	TER	37.41	18.95	Blarina brevicauda	0.336	20.5	38.3	6.7	5	23	94
Cannomys_badius	Cannomys_badius	Cannomys	badius	NHMUK	82708	Fabre_&_Martinez	NA	SUB	56.3	46.21	Cannomys badius	0.96	344	36	20.8	5	20	63
Capromys_pilorides	Capromys_pilorides	Capromys	pilorides	NHMUK	77429	Fabre_&_Martinez	NA	TER	978.84	91.47	Capromys pilorides	3.375	2630	36.1	13.9	5	20	86
Cavia_porcellus	Cavia_porcellus	Cavia	porcellus	UM	499V	Fabre_&_Martinez	NA	TER	173.64	63.1	Cavia porcellus	1.93	629	39	*	5	20	78
Chaetodipus_californicus	Chaetodipus_californicus	Chaetodipus	californicus	UM	738N	Fabre_&_Martinez	NA	TER	19	26.64	Chaetodipus californicus	0.119	22	38	10.7	5	20	59
Cheirogaleus_medius	Cheirogaleus_medius	Cheirogaleus	medius	AMNH	m-196618	Morphosource	13435	ARB	237.04	45.4	Cheirogaleus medius	1.088	300	38	19.8	5	19	40
Chinchilla_lanigera	Chinchilla_lanigera	Chinchilla	lanigera	UM	498V	Fabre_&_Martinez	NA	TER	273.68	58.7	Chinchilla lanigera	1.117	426	35.7	5.7	5	20	76
Chironectes_minimus	Chironectes_minimus	Chironectes	minimus	NHMUK	88113016	Fabre_&_Martinez	NA	AMP	483.32	48.45	Chironectes minimus	2.549	935	35	21.5	2	2	3
Coendou_prehensilis	Coendou_prehensilis	Coendou	prehensilis	PIMUZ	2440	Kerber	NA	ARB	229.11	68.01	Coendou prehensilis	5.123	3280	36.7	23.5	5	20	75
Condylura_cristata	Condylura_cristata	Condylura	cristata	NHMUK	921253	Fabre_&_Martinez	NA	AMP	134.11	29.68	Condylura cristata	0.615	49	37.7	3.4	5	23	95
Condylura_cristata	Condylura_cristata	Condylura	cristata	NHMUK	85940	Fabre_&_Martinez	NA	AMP	105.94	27.83	Condylura cristata	0.615	49	37.7	3.4	5	23	95
Cricetomys_gambianus	Cricetomys_gambianus	Cricetomys	gambianus	CBGP	1977	Fabre_&_Martinez	NA	TER	125.23	63.67	Cricetomys gambianus	6.364	1870	35.6	23.7	5	20	65
Cricetomys_gambianus	Cricetomys_gambianus	Cricetomys	gambianus	CBGP	KB36336	Fabre_&_Martinez	NA	TER	133.64	69.7	Cricetomys gambianus	6.364	1870	35.6	23.7	5	20	65
Cricetulus_migratorius	Cricetulus_migratorius	Cricetulus	migratorius	UM	283N	Fabre_&_Martinez	NA	TER	23.486	29.79	Cricetulus migratorius	0.245	30.7	38.1	6.3	5	20	66
Crocidura_russula	Crocidura_russula	Crocidura	russula	UM	NA	Fabre_&_Martinez	NA	TER	6.63	17.01	Crocidura russula	0.128	10.4	34.7	9.1	5	23	94
Cuniculus_paca	Cuniculus_paca	Cuniculus	paca	NHMUK	521149	Fabre_&_Martinez	NA	TER	1288.95	147.8	Cuniculus paca	15.323	9156	37.2	*	5	20	80
Cyclopes_didactylus	Cyclopes_didactylus	Cyclopes	didactylus	NHMUK	888814	Hautier	NA	ARB	88.83	45.46	Cyclopes didactylus	0.636	240	33	23.6	4	16	35
Dasyprocta_leporina	Dasyprocta_leporina	Dasyprocta	leporina	NHMUK	1968222	Fabre_&_Martinez	NA	TER	725.93	101.55	Dasyprocta leporina	8.694	2687	38.3	23.7	5	20	79
Dasypus_novemcinctus	Dasypus_novemcinctus	Dasypus	novemcinctus	AMNH	263287	Hautier	NA	TER	670.05	94.83	Dasypus novemcinctus	4.825	3510	34.5	21.5	4	15	32
Dasyurus_hallucatus	Dasyurus_hallucatus	Dasyurus	hallucatus	TMM	M-6921	Digimorph	NA	TER	461.86	56.63	Dasyurus hallucatus	1.356	558	35.9	20.2	2	6	9
Dicrostonyx_groenlandicus	Dicrostonyx_groenlandicus	Dicrostonyx	groenlandicus	NHMUK	3711327	Fabre_&_Martinez	NA	TER	28.705	28.44	Dicrostonyx groenlandicus	0.551	59.62	38.4	-11	5	20	66
Didelphis_virginiana	Didelphis_virginiana	Didelphis	virginiana	TMM	M-2517	Digimorph	NA	ARB	2572.33	100.5	Didelphis virginiana	4.641	2488	35	15.4	2	2	3
Dipodomys_ordii	Dipodomys_ordii	Dipodomys	ordii	UM	726N	Fabre_&_Martinez	NA	TER	44.807	33.41	Dipodomys ordii	0.358	46.8	34.6	11.1	5	20	59
Dipodomys_deserti	Dipodomys_deserti	Dipodomys	deserti	ZMB	11306	Ferreira-Cardoso	NA	TER	39.034	38.97	Dipodomys deserti	0.514	106	36.8	15	5	20	59
Dipodomys_panamintinus	Dipodomys_panamintinus	Dipodomys	panamintinus	UM	727N	Fabre_&_Martinez	NA	TER	43.009	36.28	Dipodomys panamintinus	0.414	64.2	36.9	9.8	5	20	59
Dolichotis_salinicola	Dolichotis_salinicola	Dolichotis	salinicola	NHMUK	34114171	Fabre_&_Martinez	NA	TER	590.41	80.43	Dolichotis salinicola	4.05	1613	38.4	20	5	20	78
Elephantulus_rozeti	Elephantulus_rozeti	Elephantulus	rozeti	UM	227N	Hautier	NA	TER	52.42	32.56	Elephantulus rozeti	0.267	45.31	37.1	15.6	3	12	29
Erethizon_dorsatum	Erethizon_dorsatum	Erethizon	dorsatum	NHMUK	36.11.6.23	Fabre_&_Martinez	NA	TER	543.06	93.48	Erethizon dorsata	15.531	11136	37.5	0.9	5	20	75
Geomys_bursarius	Geomys_bursarius	Geomys	bursarius	NHMUK	60537	Fabre_&_Martinez	NA	SUB	65.167	44.56	Geomys bursarius	0.769	197	35	12.4	5	20	60
Glis_glis	Glis_glis	Glis	glis	UM	QMx	Fabre_&_Martinez	NA	ARB	69.43	38.57	Glis glis	0.881	200	37.7	*	5	20	57
Glis_glis	Glis_glis	Glis	glis	UM	AN01	Fabre_&_Martinez	NA	ARB	91.54	38.64	Glis glis	0.881	200	37.7	*	5	20	57
Heliophobius_argenteocinereus	Heliophobius_argenteocinereus	Heliophobius	argenteocinereus	USB	683	Fabre_&_Martinez	NA	SUB	49.61	43.45	Heliophobius argenteocinereus	0.42	88	35.1	21.7	5	20	71
Heliophobius_argenteocinereus	Heliophobius_argenteocinereus	Heliophobius	argenteocinereus	NHMUK	841844	Fabre_&_Martinez	NA	SUB	43.78	36.8	Heliophobius argenteocinereus	0.42	88	35.1	21.7	5	20	71
Heliophobius_argenteocinereus	Heliophobius_argenteocinereus	Heliophobius	argenteocinereus	NHMUK	6893	Fabre_&_Martinez	NA	SUB	29.805	34.45	Heliophobius argenteocinereus	0.42	88	35.1	21.7	5	20	71
Heterocephalus_glaber	Heterocephalus_glaber	Heterocephalus	glaber	Philip_Cox	572	Philip_Cox	NA	SUB	4.2	24.03	Heterocephalus glaber	0.114	32	32.1	22.8	5	20	71
Heterocephalus_glaber	Heterocephalus_glaber	Heterocephalus	glaber	Philip_Cox	268	Philip_Cox	NA	SUB	3.66	26.98	Heterocephalus glaber	0.114	32	32.1	22.8	5	20	71
Heterocephalus_glaber	Heterocephalus_glaber	Heterocephalus	glaber	Philip_Cox	3	Philip_Cox	NA	SUB	1.97	19.65	Heterocephalus glaber	0.114	32	32.1	22.8	5	20	71
Heterocephalus_glaber	Heterocephalus_glaber	Heterocephalus	glaber	USB	8531	Fabre_&_Martinez	NA	SUB	1	21.94	Heterocephalus glaber	0.114	32	32.1	22.8	5	20	71
Heterocephalus_glaber	Heterocephalus_glaber	Heterocephalus	glaber	USB	545	Fabre_&_Martinez	NA	SUB	0.87	22.41	Heterocephalus glaber	0.114	32	32.1	22.8	5	20	71
Heterocephalus_glaber	Heterocephalus_glaber	Heterocephalus	glaber	USB	584	Fabre_&_Martinez	NA	SUB	0.72	22.28	Heterocephalus glaber	0.114	32	32.1	22.8	5	20	71
Heterocephalus_glaber	Heterocephalus_glaber	Heterocephalus	glaber	IZW	3393	Fabre_&_Martinez	6	SUB	2.7	23.56	Heterocephalus glaber	0.114	32	32.1	22.8	5	20	71
Heterocephalus_glaber	Heterocephalus_glaber	Heterocephalus	glaber	IZW	931	Fabre_&_Martinez	9	SUB	0.99	24.94	Heterocephalus glaber	0.114	32	32.1	22.8	5	20	71
Heterocephalus_glaber	Heterocephalus_glaber	Heterocephalus	glaber	IZW	5677	Fabre_&_Martinez	7	SUB	0.89	22.26	Heterocephalus glaber	0.114	32	32.1	22.8	5	20	71
Heterocephalus_glaber	Heterocephalus_glaber	Heterocephalus	glaber	IZW	3974	Fabre_&_Martinez	2	SUB	0.61	18.5	Heterocephalus glaber	0.114	32	32.1	22.8	5	20	71
Heterocephalus_glaber	Heterocephalus_glaber	Heterocephalus	glaber	IZW	17	Fabre_&_Martinez	3	SUB	1.9	19.13	Heterocephalus glaber	0.114	32	32.1	22.8	5	20	71
Heterocephalus_glaber	Heterocephalus_glaber	Heterocephalus	glaber	IZW	22	Fabre_&_Martinez	1	SUB	1.54	19.68	Heterocephalus glaber	0.114	32	32.1	22.8	5	20	71
Heterocephalus_glaber	Heterocephalus_glaber	Heterocephalus	glaber	IZW	5	Fabre_&_Martinez	11	SUB	1.92	20.71	Heterocephalus glaber	0.114	32	32.1	22.8	5	20	71
Heterocephalus_glaber	Heterocephalus_glaber	Heterocephalus	glaber	IZW	1	Fabre_&_Martinez	16	SUB	2.01	22.59	Heterocephalus glaber	0.114	32	32.1	22.8	5	20	71
Heterocephalus_glaber	Heterocephalus_glaber	Heterocephalus	glaber	IZW	2	Fabre_&_Martinez	8	SUB	0.45	22.25	Heterocephalus glaber	0.114	32	32.1	22.8	5	20	71
Heterocephalus_glaber	Heterocephalus_glaber	Heterocephalus	glaber	IZW	3	Fabre_&_Martinez	17	SUB	0.55	19.51	Heterocephalus glaber	0.114	32	32.1	22.8	5	20	71
Heterocephalus_glaber	Heterocephalus_glaber	Heterocephalus	glaber	IZW	7	Fabre_&_Martinez	18	SUB	1.71	22.26	Heterocephalus glaber	0.114	32	32.1	22.8	5	20	71
Hydrochoerus_hydrochaeris	Hydrochoerus_hydrochaeris	Hydrochoerus	hydrochaeris	UM	M2916	Fabre_&_Martinez	NA	AMP	1896.6	126.57	Hydrochoeris hydrochaeris	36.798	26385	37.1	23.1	5	20	78
Hydrochoerus_hydrochaeris	Hydrochoerus_hydrochaeris	Hydrochoerus	hydrochaeris	NA	NA	Ferreira-Cardoso	NA	AMP	5912.5	220.16	Hydrochoeris hydrochaeris	36.798	26385	37.1	23.1	5	20	78
Hydromys_chrysogaster	Hydromys_chrysogaster	Hydromys	chrysogaster	MZB	YS391	Fabre_&_Martinez	NA	AMP	104.18	50	Hydromys chrysogaster	2.97	900	36.6	18.6	5	20	67
Hydromys_chrysogaster	Hydromys_chrysogaster	Hydromys	chrysogaster	CBGP	PA0024	Fabre_&_Martinez	NA	AMP	164.22	47.06	Hydromys chrysogaster	2.97	900	36.6	18.6	5	20	67
Jaculus_jaculus	Jaculus_jaculus	Jaculus	jaculus	AMNH	184987	Fabre_&_Martinez	NA	TER	14.13	31.5	Jaculus jaculus	0.515	75	37.5	23.3	5	20	61
Kerodon_rupestris	Kerodon_rupestris	Kerodon	rupestris	NA	NA	Fabre_&_Martinez	NA	TER	113.784	68.54	Kerodon rupestris	2.011	801	38.2	23	5	20	78
Lagostomus_maximus	Lagostomus_maximus	Lagostomus	maximus	NHMUK	36611	Fabre_&_Martinez	NA	TER	1976.7	115.91	Lagostomus maximus	10.597	6784	36.8	16.3	5	20	76
Lama_glama	Lama_glama	Lama	glama	TMM	M-2052	Digimorph	NA	TER	13504.9	205.72	Lama glama	148.94	115000	38.7	*	6	28	136
Lemmus_lemmus	Lemmus_lemmus	Lemmus	lemmus	NHMUK	3010416	Fabre_&_Martinez	NA	TER	21.691	30.15	Lemmus lemmus	1.071	80	37.8	-1.4	5	20	66
Lemmus_lemmus	Lemmus_lemmus	Lemmus	lemmus	NHMUK	3010424	Fabre_&_Martinez	NA	TER	30.699	30.28	Lemmus lemmus	1.071	80	37.8	-1.4	5	20	66
Lepus_townsendii	Lepus_townsendii	Lepus	townsendii	NRM	A59337	Ruf	NA	TER	917.04	82.64	Lepus townsendii	7.051	2430	38.2	5.3	5	21	90
Lepus_arcticus	Lepus_arcticus	Lepus	arcticus	NRM	A581919	Ruf	NA	TER	1916.15	91.25	Lepus arcticus	6.036	3004.4	38.9	-11.4	5	21	90
Loris_tardigradus	Loris_tardigradus	Loris	tardigradus	DU	BAA-0006	Morphosource	M2061	ARB	210	49.84	Loris tardigradus	0.714	284	35.5	22.3	5	19	45
Loxodontomys_micropus	Loxodontomys_micropus	Loxodontomys	micropus	NHMUK	37924	Fabre_&_Martinez	NA	TER	26.838	29.92	Loxodontomys micropus	0.546	62.3	37.4	*	5	20	66
Manis_pentadactyla	Manis_pentadactyla	Manis	pentadactyla	NHMUK	728	Hautier	NA	TER	2518	86.14	Manis pentadactyla	3.727	3637.5	33.4	16.6	6	25	114
Mesocricetus_auratus	Mesocricetus_auratus	Mesocricetus	auratus	UM	N345	Fabre_&_Martinez	NA	TER	45.4	35.43	Mesocricetus auratus	0.82	98	38.1	10.4	5	20	66
Microtus_agrestis	Microtus_agrestis	Microtus	agrestis	UM	QMx	Fabre_&_Martinez	NA	TER	13.49	24.41	Microtus agrestis	0.355	28	37.6	0.4	5	20	66
Molossus_molossus	Molossus_molossus	Molossus	molossus	AMNH	176099	Morphosource	M19291	FLY	9.85	13.48	Molossus molossus	0.126	15.6	31.4	21.4	6	24	112
Mus_minutoides	Mus_minutoides	Mus	minutoides	UM	NA	Fabre_&_Martinez	NA	TER	6.551	18.98	Mus minutoides	0.134	8.06	36.3	17.7	5	20	67
Mus_musculus	Mus_musculus	Mus	musculus	UM	001_R089V150_FG1	Fabre_&_Martinez	NA	TER	9.23	22.01	Mus musculus	0.365	13.2	36.7	*	5	20	67
Mus_musculus	Mus_musculus	Mus	musculus	UM	002_R089V152_MP2	Fabre_&_Martinez	NA	TER	10.68	22.75	Mus musculus	0.365	13.2	36.7	*	5	20	67
Mus_musculus	Mus_musculus	Mus	musculus	UM	K7503	Fabre_&_Martinez	NA	TER	11.07	22.75	Mus musculus	0.365	13.2	36.7	*	5	20	67
Mus_musculus	Mus_musculus	Mus	musculus	UM	K7510	Fabre_&_Martinez	NA	TER	11.1	21.98	Mus musculus	0.365	13.2	36.7	*	5	20	67
Mus_musculus	Mus_musculus	Mus	musculus	UM	K7511	Fabre_&_Martinez	NA	TER	9.1	21.94	Mus musculus	0.365	13.2	36.7	*	5	20	67
Mus_musculus	Mus_musculus	Mus	musculus	UM	QM1170	Fabre_&_Martinez	NA	TER	8.69	20.93	Mus musculus	0.365	13.2	36.7	*	5	20	67
Mus_musculus	Mus_musculus	Mus	musculus	UM	22MO596M	Fabre_&_Martinez	NA	TER	18.19	22.41	Mus musculus	0.365	13.2	36.7	*	5	20	67
Mus_musculus	Mus_musculus	Mus	musculus	UM	QM1171	Fabre_&_Martinez	NA	TER	7.612	20.25	Mus musculus	0.365	13.2	36.7	*	5	20	67
Muscardinus_avellanarius	Muscardinus_avellanarius	Muscardinus	avellanarius	UM	NA	Fabre_&_Martinez	NA	ARB	14.86	22.69	Muscardinus avellanarius	0.351	23.5	35.8	7.3	5	20	57
Myrmecophaga_tridactyla	Myrmecophaga_tridactyla	Myrmecophaga	tridactyla	MVZ	112943	Hautier	NA	TER	6534	342.75	Myrmecophaga tridactyla	14.543	30600	32.5	23.5	4	16	36
Myrmecophaga_tridactyla	Myrmecophaga_tridactyla	Myrmecophaga	tridactyla	UM	V65_065V	Hautier	NA	TER	5017.5	358	Myrmecophaga tridactyla	14.543	30600	32.5	23.5	4	16	36
Napaeozapus_insignis	Napaeozapus_insignis	Napaeozapus	insignis	NA	55MSB309389	Fabre_&_Martinez	NA	TER	18.51	22.91	Napaeozapus insignis	0.221	22	37	3.7	5	20	61
Neofiber_alleni	Neofiber_alleni	Neofiber	alleni	NHMUK	9011141	Fabre_&_Martinez	NA	AMP	110.8	46.45	Neofiber alleni	1.209	258.1	37.1	18	5	20	66
Neomys_fodiens	Neomys_fodiens	Neomys	fodiens	NHMUK	666465	Fabre_&_Martinez	NA	AMP	35.78	19.04	Neomys fodiens	0.305	17.1	37.3	1.7	5	23	94
Neomys_fodiens	Neomys_fodiens	Neomys	fodiens	UM	4	Fabre_&_Martinez	NA	AMP	25.451	18.54	Neomys fodiens	0.305	17.1	37.3	1.7	5	23	94
Neomys_fodiens	Neomys_fodiens	Neomys	fodiens	UM	5	Fabre_&_Martinez	NA	AMP	24.694	18.57	Neomys fodiens	0.305	17.1	37.3	1.7	5	23	94
Neotoma_fuscipes	Neotoma_fuscipes	Neotoma	fuscipes	UM	719N	Fabre_&_Martinez	NA	TER	63.03	48.2	Neotoma fuscipes	0.824	187	36.6	9.8	5	20	66
Ochrotomys_nuttalli	Ochrotomys_nuttalli	Ochrotomys	nuttalli	NHMUK	777155	Fabre_&_Martinez	NA	ARB	12.94	24.12	Ochrotomys nuttalli	0.151	19.5	36.4	15.8	5	20	66
Octodon_degus	Octodon_degus	Octodon	degus	UM	500V	Fabre_&_Martinez	NA	TER	51.49	35.68	Octodon degus	0.949	193	37.6	5	5	20	82
Octodontomys_gliroides	Octodontomys_gliroides	Octodontomys	gliroides	NHMUK	2224	Fabre_&_Martinez	NA	TER	105.05	41.96	Octodontomys gliroides	0.729	152	37.2	4	5	20	82
Octodontomys_gliroides	Octodontomys_gliroides	Octodontomys	gliroides	NHMUK	2226	Fabre_&_Martinez	NA	TER	112.79	43.89	Octodontomys gliroides	0.729	152	37.2	4	5	20	82
Oligoryzomys_longicaudatus	Oligoryzomys_longicaudatus	Oligoryzomys	longicaudatus	NHMUK	3411426	Fabre_&_Martinez	NA	TER	14.611	24.54	Oligoryzomys longicaudatus	0.285	28.2	37.3	6.1	5	20	66
Ondatra_zibethicus	Ondatra_zibethicus	Ondatra	zibethicus	NHMUK	36730121	Fabre_&_Martinez	NA	AMP	273.97	59.26	Ondatra zibethicus	3.586	1004.6	37.4	2.9	5	20	66
Ondatra_zibethicus	Ondatra_zibethicus	Ondatra	zibethicus	NHMUK	3673010	Fabre_&_Martinez	NA	AMP	306.8	58.43	Ondatra zibethicus	3.586	1004.6	37.4	2.9	5	20	66
Ondatra_zibethicus	Ondatra_zibethicus	Ondatra	zibethicus	NHMUK	19772750	Fabre_&_Martinez	NA	AMP	135.79	55.67	Ondatra zibethicus	3.586	1004.6	37.4	2.9	5	20	66
Ondatra_zibethicus	Ondatra_zibethicus	Ondatra	zibethicus	ZMB	15863	Ferreira-Cardoso	NA	AMP	184.87	55.6	Ondatra zibethicus	3.586	1004.6	37.4	2.9	5	20	66
Ornithorhynchus_anatinus	Ornithorhynchus_anatinus	Ornithorhynchus	anatinus	MVZ	32885	Morphosource	M31201	AMP	1292.41	69.6	Ornithorhynchus anatinus	1.082	693	32.1	12.9	1	1	2
Orycteropus_afer	Orycteropus_afer	Orycteropus	afer	NHMUK	29958	Hautier	NA	TER	8917.8	207.49	Orycteropus afer	34.275	48000	34.5	22.8	3	9	24
Oryctolagus_cuniculus	Oryctolagus_cuniculus	Oryctolagus	cuniculus	YZL	17	Morphosource	M23903	TER	843.25	75.38	Oryctolagus cuniculus	6.36	2000	39	9.6	5	21	90
Pedetes_capensis	Pedetes_capensis	Pedetes	capensis	UM	N502	Fabre_&_Martinez	NA	TER	733.03	86.96	Pedetes capensis	4.427	2300	35.9	20.2	5	20	69
Peromyscus_maniculatus	Peromyscus_maniculatus	Peromyscus	maniculatus	NHMUK	7773453	Fabre_&_Martinez	NA	TER	20.06	28.44	Peromyscus maniculatus	0.257	23.19	37.2	6	5	20	66
Priodontes_maximus	Priodontes_maximus	Priodontes	maximus	NHMUK	732-a	Hautier	NA	TER	7148.9	184.16	Priodontes maximus	16.892	45190	33.6	24	4	15	32
Procavia_capensis	Procavia_capensis	Procavia	capensis	UMZC	H5101A	Morphosource	M13300	TER	234.75	79.93	Procavia capensis	6.354	2750	39	22.8	3	13	30
Proteles_cristata	Proteles_cristata	Proteles	cristata	NHMUK	4-3-1-58-34-11-1-5	Hautier	NA	TER	472.92	119.47	Proteles cristata	12.239	8100	36.4	20.3	6	26	120
Pteronotus_davyi	Pteronotus_davyi	Pteronotus	davyi	UMMZ	81050	Morphosource	M18810	FLY	29.26	13.31	Pteronotus davyi	0.085	9.4	38.8	19.4	6	24	107
Pteropus_vampyrus	Pteropus_vampyrus	Pteropus	vampyrus	DU	EA-180	Morphosource	M15491	FLY	177.87	54.28	Pteropus vampyrus	4.486	1024.3	36.9	18.2	6	24	96
Ptilocercus_lowii	Ptilocercus_lowii	Ptilocercus	lowii	USNM	481107	Morphosource	M6512	ARB	115.67	36.49	Ptilocercus lowii	0.24	57.5	36.5	20.3	5	17	38
Rangifer_tarandus	Rangifer_tarandus	Rangifer	tarandus	USNM	205754	Morphosource	M55811	TER	68058	302.9	Rangifer tarandus	119.66	85000	39.2	-8.5	6	28	139
Rattus_norvegicus	Rattus_norvegicus	Rattus	norvegicus	UM	C0304	Fabre_&_Martinez	NA	TER	38.799	37.95	Rattus norvegicus	0.96	170	37.2	*	5	20	67
Setifer_setosus	Setifer_setosus	Setifer	setosus	NHMUK	19391616	Fabre_&_Martinez	NA	TER	441.89	44.31	Setifer setosus	0.68	530	32.2	19.2	3	11	27
Sicista_betulina	Sicista_betulina	Sicista	betulina	NHMUK	3010347	Fabre_&_Martinez	NA	TER	7.95	20.07	Sicista betulina	0.179	10	37	-0.6	5	20	61
Sigmodon_hispidus	Sigmodon_hispidus	Sigmodon	hispidus	NHMUK	58504	Fabre_&_Martinez	NA	TER	31.894	34.67	Sigmodon hispidus	1.285	139.3	38.1	17.3	5	20	66
Sigmodon_hispidus	Sigmodon_hispidus	Sigmodon	hispidus	MNHN	CG2007N335	Fabre_&_Martinez	NA	TER	38.142	36.67	Sigmodon hispidus	1.285	139.3	38.1	17.3	5	20	66
Sigmodon_hispidus	Sigmodon_hispidus	Sigmodon	hispidus	MNHN	CG1962N2343	Fabre_&_Martinez	NA	TER	19.44	27.23	Sigmodon hispidus	1.285	139.3	38.1	17.3	5	20	66
Sorex_coronatus	Sorex_coronatus	Sorex	coronatus	UM	NA	Fabre_&_Martinez	NA	TER	8.52	17.09	Sorex coronatus	0.29	9.1	37.6	8.5	5	23	94
Sorex_cinereus	Sorex_cinereus	Sorex	cinereus	NHMUK	96183	Fabre_&_Martinez	NA	TER	5.01	15.11	Sorex cinereus	0.176	3.5	38.4	-0.2	5	23	94
Spalax_ehrenbergi	Spalax_ehrenbergi	Spalax	ehrenbergi	USB	8074	Fabre_&_Martinez	NA	SUB	104.06	41.44	Spalax ehrenbergi	0.614	128	36	*	5	20	63
Spalax_ehrenbergi	Spalax_ehrenbergi	Spalax	ehrenbergi	NHMUK	1031210	Fabre_&_Martinez	NA	SUB	91.793	38.72	Spalax ehrenbergi	0.614	128	36	*	5	20	63
Spalax_ehrenbergi	Spalax_ehrenbergi	Spalax	ehrenbergi	NHMUK	46512	Fabre_&_Martinez	NA	SUB	74.53	36.56	Spalax ehrenbergi	0.614	128	36	*	5	20	63
Spermophilus_citellus	Spermophilus_citellus	Spermophilus	citellus	NHMUK	471097	Fabre_&_Martinez	NA	TER	86.59	41.92	Spermophilus citellus	1.272	240	37.5	8.5	5	20	56
Suncus_murinus	Suncus_murinus	Suncus	murinus	UM	QM200	Fabre_&_Martinez	NA	TER	20.655	28.66	Suncus murinus	0.332	30.2	36	21.3	5	23	94
Tachyglossus_aculeatus	Tachyglossus_aculeatus	Tachyglossus	aculeatus	YPM	14872	Morphosource	M34885	TER	385.67	85.78	Tachyglossus aculeatus	2.404	2725	30.7	19.7	1	1	1
Tachyoryctes_splendens	Tachyoryctes_splendens	Tachyoryctes	splendens	USB	558	Fabre_&_Martinez	NA	SUB	75.72	44.42	Tachyoryctes splendens	0.842	191	35.9	18.6	5	20	67
Tachyoryctes_splendens	Tachyoryctes_splendens	Tachyoryctes	splendens	NHMUK	453061	Fabre_&_Martinez	NA	SUB	79.19	44.88	Tachyoryctes splendens	0.842	191	35.9	18.6	5	20	67
Tamandua_mexicana	Tamandua_mexicana	Tamandua	mexicana	NHMUK	37810	Hautier	NA	ARB	1714.5	113.12	Tamandua mexicana	5.534	3977	32	19.6	4	16	36
Tamandua_tetradactyla	Tamandua_tetradactyla	Tamandua	tetradactyla	NHMUK	3-7-7-135	Hautier	NA	ARB	1621.06	122.84	Tamandua tetradactyla	5.015	3500	33.5	23.4	4	16	36
Tenrec_ecaudatus	Tenrec_ecaudatus	Tenrec	ecaudatus	UM	QM201	Fabre_&_Martinez	NA	TER	351.137	59.3	Tenrec ecaudatus	0.729	650	33	19	3	11	27
Tenrec_ecaudatus	Tenrec_ecaudatus	Tenrec	ecaudatus	NHMUK	19391593	Fabre_&_Martinez	NA	TER	585.35	73.64	Tenrec ecaudatus	0.729	650	33	19	3	11	27
Thomomys_bottae	Thomomys_bottae	Thomomys	bottae	NHMUK	52327	Fabre_&_Martinez	NA	SUB	52.38	43.7	Thomomys bottae	0.67	143	36	13.1	5	20	60
Tupaia_glis	Tupaia_glis	Tupaia	glis	USNM	311305	Morphosource	M6503	ARB	247.17	46.11	Tupaia glis	0.522	123	37	18.3	5	17	37
Tympanoctomys_barrerae	Tympanoctomys_barrerae	Tympanoctomys	barrerae	NHMUK	2003232	Fabre_&_Martinez	NA	TER	57.463	34.54	Tympanoctomys barrerae	0.43	71.4	35.7	14.6	5	20	82
Vulpes_lagopus	Vulpes_lagopus	Vulpes	lagopus	UM	110N	Hautier	NA	TER	2861.5	119.54	Vulpes lagopus	7.665	3600	38.6	*	6	26	121
Vulpes_vulpes	Vulpes_vulpes	Vulpes	vulpes	UM	140N	Hautier	NA	TER	3105.61	128.91	Vulpes vulpes	13.623	4440	38.7	3.3	6	26	121
