# Supplementary material for: Mammalian maxilloturbinal evolution does not reflect thermal biology
Source: Nat Commun. 2023 Jul 21;14:4425. doi: 10.1038/s41467-023-39994-1 (PMC10361988; doi:10.1038/s41467-023-39994-1)
Supplement: Supplementary file 3 — Supplementary Data 1 [file 41467_2023_39994_MOESM3_ESM.zip › Martinez_et_al_2023b_Supplementary_Data_1/Folder_1_CSV_and_XLSX_files/Metabolic_data_25_08_21.csv]

species	Taxa1	Genus	GSpecies	Collection	Number	Origin	Origin_Number	Ecology	Maxillo_A	Skull_L	Bib_species	BMR	Bm	BMR/Bm	Bm(2/3)	BMR/Bm(2/3)	Bm^(2/3)	BMR/Bm^(2/3)VF	Tb	Ta	High	Ord	Fam
Tenrec_ecaudatus	Tenrec_ecaudatus	Tenrec	ecaudatus	UM	QM201	Fabre_&_Martinez	NA	TER	351.137	59.3	Tenrec ecaudatus	0.729	650	0.001121538	433.3333333	0.001682308	75.03701876	0.009715205	33	19	3	11	27
Tenrec_ecaudatus	Tenrec_ecaudatus	Tenrec	ecaudatus	NHMUK	19391593	Fabre_&_Martinez	NA	TER	585.35	73.64	Tenrec ecaudatus	0.729	650	0.001121538	433.3333333	0.001682308	75.03701876	0.009715205	33	19	3	11	27
Setifer_setosus	Setifer_setosus	Setifer	setosus	NHMUK	19391616	Fabre_&_Martinez	NA	TER	441.89	44.31	Setifer setosus	0.68	530	0.001283019	353.3333333	0.001924528	65.49134551	0.010383051	32.2	19.2	3	11	27
Heterocephalus_glaber	Heterocephalus_glaber	Heterocephalus	glaber	Philip_Cox	572	Philip_Cox	NA	SUB	4.2	24.03	Heterocephalus glaber	0.114	32	0.0035625	21.33333333	0.00534375	10.0793684	0.011310232	32.1	22.8	5	20	71
Heterocephalus_glaber	Heterocephalus_glaber	Heterocephalus	glaber	Philip_Cox	268	Philip_Cox	NA	SUB	3.66	26.98	Heterocephalus glaber	0.114	32	0.0035625	21.33333333	0.00534375	10.0793684	0.011310232	32.1	22.8	5	20	71
Heterocephalus_glaber	Heterocephalus_glaber	Heterocephalus	glaber	Philip_Cox	3	Philip_Cox	NA	SUB	1.97	19.65	Heterocephalus glaber	0.114	32	0.0035625	21.33333333	0.00534375	10.0793684	0.011310232	32.1	22.8	5	20	71
Heterocephalus_glaber	Heterocephalus_glaber	Heterocephalus	glaber	USB	8531	Fabre_&_Martinez	NA	SUB	1	21.94	Heterocephalus glaber	0.114	32	0.0035625	21.33333333	0.00534375	10.0793684	0.011310232	32.1	22.8	5	20	71
Heterocephalus_glaber	Heterocephalus_glaber	Heterocephalus	glaber	USB	545	Fabre_&_Martinez	NA	SUB	0.87	22.41	Heterocephalus glaber	0.114	32	0.0035625	21.33333333	0.00534375	10.0793684	0.011310232	32.1	22.8	5	20	71
Heterocephalus_glaber	Heterocephalus_glaber	Heterocephalus	glaber	USB	584	Fabre_&_Martinez	NA	SUB	0.72	22.28	Heterocephalus glaber	0.114	32	0.0035625	21.33333333	0.00534375	10.0793684	0.011310232	32.1	22.8	5	20	71
Heterocephalus_glaber	Heterocephalus_glaber	Heterocephalus	glaber	IZW	3393	Fabre_&_Martinez	6	SUB	2.7	23.56	Heterocephalus glaber	0.114	32	0.0035625	21.33333333	0.00534375	10.0793684	0.011310232	32.1	22.8	5	20	71
Heterocephalus_glaber	Heterocephalus_glaber	Heterocephalus	glaber	IZW	931	Fabre_&_Martinez	9	SUB	0.99	24.94	Heterocephalus glaber	0.114	32	0.0035625	21.33333333	0.00534375	10.0793684	0.011310232	32.1	22.8	5	20	71
Heterocephalus_glaber	Heterocephalus_glaber	Heterocephalus	glaber	IZW	5677	Fabre_&_Martinez	7	SUB	0.89	22.26	Heterocephalus glaber	0.114	32	0.0035625	21.33333333	0.00534375	10.0793684	0.011310232	32.1	22.8	5	20	71
Heterocephalus_glaber	Heterocephalus_glaber	Heterocephalus	glaber	IZW	3974	Fabre_&_Martinez	2	SUB	0.61	18.5	Heterocephalus glaber	0.114	32	0.0035625	21.33333333	0.00534375	10.0793684	0.011310232	32.1	22.8	5	20	71
Heterocephalus_glaber	Heterocephalus_glaber	Heterocephalus	glaber	IZW	17	Fabre_&_Martinez	3	SUB	1.9	19.13	Heterocephalus glaber	0.114	32	0.0035625	21.33333333	0.00534375	10.0793684	0.011310232	32.1	22.8	5	20	71
Heterocephalus_glaber	Heterocephalus_glaber	Heterocephalus	glaber	IZW	22	Fabre_&_Martinez	1	SUB	1.54	19.68	Heterocephalus glaber	0.114	32	0.0035625	21.33333333	0.00534375	10.0793684	0.011310232	32.1	22.8	5	20	71
Heterocephalus_glaber	Heterocephalus_glaber	Heterocephalus	glaber	IZW	5	Fabre_&_Martinez	11	SUB	1.92	20.71	Heterocephalus glaber	0.114	32	0.0035625	21.33333333	0.00534375	10.0793684	0.011310232	32.1	22.8	5	20	71
Heterocephalus_glaber	Heterocephalus_glaber	Heterocephalus	glaber	IZW	1	Fabre_&_Martinez	16	SUB	2.01	22.59	Heterocephalus glaber	0.114	32	0.0035625	21.33333333	0.00534375	10.0793684	0.011310232	32.1	22.8	5	20	71
Heterocephalus_glaber	Heterocephalus_glaber	Heterocephalus	glaber	IZW	2	Fabre_&_Martinez	8	SUB	0.45	22.25	Heterocephalus glaber	0.114	32	0.0035625	21.33333333	0.00534375	10.0793684	0.011310232	32.1	22.8	5	20	71
Heterocephalus_glaber	Heterocephalus_glaber	Heterocephalus	glaber	IZW	3	Fabre_&_Martinez	17	SUB	0.55	19.51	Heterocephalus glaber	0.114	32	0.0035625	21.33333333	0.00534375	10.0793684	0.011310232	32.1	22.8	5	20	71
Heterocephalus_glaber	Heterocephalus_glaber	Heterocephalus	glaber	IZW	7	Fabre_&_Martinez	18	SUB	1.71	22.26	Heterocephalus glaber	0.114	32	0.0035625	21.33333333	0.00534375	10.0793684	0.011310232	32.1	22.8	5	20	71
Tachyglossus_aculeatus	Tachyglossus_aculeatus	Tachyglossus	aculeatus	YPM	14872	Morphosource	M34885	TER	385.67	85.78	Tachyglossus aculeatus	2.404	2725	0.000882202	1816.666667	0.001323303	195.0941907	0.012322253	30.7	19.7	1	1	1
Priodontes_maximus	Priodontes_maximus	Priodontes	maximus	NHMUK	732-a	Hautier	NA	TER	7148.9	184.16	Priodontes maximus	16.892	45190	0.0003738	30126.66667	0.000560699	1268.707657	0.013314336	33.6	24	4	15	32
Ornithorhynchus_anatinus	Ornithorhynchus_anatinus	Ornithorhynchus	anatinus	MVZ	32885	Morphosource	M31201	AMP	1292.41	69.6	Ornithorhynchus anatinus	1.082	693	0.001561328	462	0.002341991	78.3108894	0.013816725	32.1	12.9	1	1	2
Myrmecophaga_tridactyla	Myrmecophaga_tridactyla	Myrmecophaga	tridactyla	MVZ	112943	Hautier	NA	TER	6534	342.75	Myrmecophaga tridactyla	14.543	30600	0.000475261	20400	0.000712892	978.3200428	0.014865279	32.5	23.5	4	16	36
Myrmecophaga_tridactyla	Myrmecophaga_tridactyla	Myrmecophaga	tridactyla	UM	V65_065V	Hautier	NA	TER	5017.5	358	Myrmecophaga tridactyla	14.543	30600	0.000475261	20400	0.000712892	978.3200428	0.014865279	32.5	23.5	4	16	36
Chaetodipus_californicus	Chaetodipus_californicus	Chaetodipus	californicus	UM	738N	Fabre_&_Martinez	NA	TER	19	26.64	Chaetodipus californicus	0.119	22	0.005409091	14.66666667	0.008113636	7.851424411	0.015156485	38	10.7	5	20	59
Manis_pentadactyla	Manis_pentadactyla	Manis	pentadactyla	NHMUK	728	Hautier	NA	TER	2518	86.14	Manis pentadactyla	3.727	3637.5	0.001024605	2425	0.001536907	236.5204344	0.015757624	33.4	16.6	6	25	114
Ptilocercus_lowii	Ptilocercus_lowii	Ptilocercus	lowii	USNM	481107	Morphosource	M6512	ARB	115.67	36.49	Ptilocercus lowii	0.24	57.5	0.004173913	38.33333333	0.00626087	14.89744863	0.016110141	36.5	20.3	5	17	38
Cyclopes_didactylus	Cyclopes_didactylus	Cyclopes	didactylus	NHMUK	888814	Hautier	NA	ARB	88.83	45.46	Cyclopes didactylus	0.636	240	0.00265	160	0.003975	38.61957538	0.016468332	33	23.6	4	16	35
Loris_tardigradus	Loris_tardigradus	Loris	tardigradus	DU	BAA-0006	Morphosource	M2061	ARB	210	49.84	Loris tardigradus	0.714	284	0.002514085	189.3333333	0.003771127	43.2061491	0.016525426	35.5	22.3	5	19	45
Capromys_pilorides	Capromys_pilorides	Capromys	pilorides	NHMUK	77429	Fabre_&_Martinez	NA	TER	978.84	91.47	Capromys pilorides	3.375	2630	0.00128327	1753.333333	0.001924905	190.5331287	0.017713455	36.1	13.9	5	20	86
Pteronotus_davyi	Pteronotus_davyi	Pteronotus	davyi	UMMZ	81050	Morphosource	M18810	FLY	29.26	13.31	Pteronotus davyi	0.085	9.4	0.009042553	6.266666667	0.01356383	4.454017329	0.019083895	38.8	19.4	6	24	107
Cannomys_badius	Cannomys_badius	Cannomys	badius	NHMUK	82708	Fabre_&_Martinez	NA	SUB	56.3	46.21	Cannomys badius	0.96	344	0.002790698	229.3333333	0.004186047	49.09519188	0.01955385	36	20.8	5	20	63
Chinchilla_lanigera	Chinchilla_lanigera	Chinchilla	lanigera	UM	498V	Fabre_&_Martinez	NA	TER	273.68	58.7	Chinchilla lanigera	1.117	426	0.002622066	284	0.003933099	56.61607172	0.01972938	35.7	5.7	5	20	76
Dasyurus_hallucatus	Dasyurus_hallucatus	Dasyurus	hallucatus	TMM	M-6921	Digimorph	NA	TER	461.86	56.63	Dasyurus hallucatus	1.356	558	0.002430108	372	0.003645161	67.77811182	0.020006459	35.9	20.2	2	6	9
Molossus_molossus	Molossus_molossus	Molossus	molossus	AMNH	176099	Morphosource	M19291	FLY	9.85	13.48	Molossus molossus	0.126	15.6	0.008076923	10.4	0.012115385	6.243331554	0.020181533	31.4	21.4	6	24	112
Ochrotomys_nuttalli	Ochrotomys_nuttalli	Ochrotomys	nuttalli	NHMUK	777155	Fabre_&_Martinez	NA	ARB	12.94	24.12	Ochrotomys nuttalli	0.151	19.5	0.00774359	13	0.011615385	7.244744507	0.020842695	36.4	15.8	5	20	66
Dasypus_novemcinctus	Dasypus_novemcinctus	Dasypus	novemcinctus	AMNH	263287	Hautier	NA	TER	670.05	94.83	Dasypus novemcinctus	4.825	3510	0.001374644	2340	0.002061966	230.9606949	0.020891001	34.5	21.5	4	15	32
Elephantulus_rozeti	Elephantulus_rozeti	Elephantulus	rozeti	UM	227N	Hautier	NA	TER	52.42	32.56	Elephantulus rozeti	0.267	45.31	0.005892739	30.20666667	0.008839108	12.70952661	0.021007863	37.1	15.6	3	12	29
Tupaia_glis	Tupaia_glis	Tupaia	glis	USNM	311305	Morphosource	M6503	ARB	247.17	46.11	Tupaia glis	0.522	123	0.004243902	82	0.006365854	24.73261712	0.021105732	37	18.3	5	17	37
Heliophobius_argenteocinereus	Heliophobius_argenteocinereus	Heliophobius	argenteocinereus	USB	683	Fabre_&_Martinez	NA	SUB	49.61	43.45	Heliophobius argenteocinereus	0.42	88	0.004772727	58.66666667	0.007159091	19.78434977	0.021228901	35.1	21.7	5	20	71
Heliophobius_argenteocinereus	Heliophobius_argenteocinereus	Heliophobius	argenteocinereus	NHMUK	841844	Fabre_&_Martinez	NA	SUB	43.78	36.8	Heliophobius argenteocinereus	0.42	88	0.004772727	58.66666667	0.007159091	19.78434977	0.021228901	35.1	21.7	5	20	71
Heliophobius_argenteocinereus	Heliophobius_argenteocinereus	Heliophobius	argenteocinereus	NHMUK	6893	Fabre_&_Martinez	NA	SUB	29.805	34.45	Heliophobius argenteocinereus	0.42	88	0.004772727	58.66666667	0.007159091	19.78434977	0.021228901	35.1	21.7	5	20	71
Tamandua_tetradactyla	Tamandua_tetradactyla	Tamandua	tetradactyla	NHMUK	3-7-7-135	Hautier	NA	ARB	1621.06	122.84	Tamandua tetradactyla	5.015	3500	0.001432857	2333.333333	0.002149286	230.5218146	0.021754991	33.5	23.4	4	16	36
Tamandua_mexicana	Tamandua_mexicana	Tamandua	mexicana	NHMUK	37810	Hautier	NA	ARB	1714.5	113.12	Tamandua mexicana	5.534	3977	0.001391501	2651.333333	0.002087252	251.0173424	0.022046286	32	19.6	4	16	36
Geomys_bursarius	Geomys_bursarius	Geomys	bursarius	NHMUK	60537	Fabre_&_Martinez	NA	SUB	65.167	44.56	Geomys bursarius	0.769	197	0.003903553	131.3333333	0.00585533	33.85666301	0.022713402	35	12.4	5	20	60
Dipodomys_deserti	Dipodomys_deserti	Dipodomys	deserti	ZMB	11306	Ferreira-Cardoso	NA	TER	39.034	38.97	Dipodomys deserti	0.514	106	0.004849057	70.66666667	0.007273585	22.39772511	0.022948759	36.8	15	5	20	59
Coendou_prehensilis	Coendou_prehensilis	Coendou	prehensilis	PIMUZ	2440	Kerber	NA	ARB	229.11	68.01	Coendou prehensilis	5.123	3280	0.00156189	2186.666667	0.002342835	220.7577179	0.023206437	36.7	23.5	5	20	75
Kerodon_rupestris	Kerodon_rupestris	Kerodon	rupestris	NA	NA	Fabre_&_Martinez	NA	TER	113.784	68.54	Kerodon rupestris	2.011	801	0.002510612	534	0.003765918	86.24918714	0.023316162	38.2	23	5	20	78
Spalax_ehrenbergi	Spalax_ehrenbergi	Spalax	ehrenbergi	USB	8074	Fabre_&_Martinez	NA	SUB	104.06	41.44	Spalax ehrenbergi	0.614	128	0.004796875	85.33333333	0.007195313	25.39841683	0.024174735	36	*	5	20	63
Spalax_ehrenbergi	Spalax_ehrenbergi	Spalax	ehrenbergi	NHMUK	1031210	Fabre_&_Martinez	NA	SUB	91.793	38.72	Spalax ehrenbergi	0.614	128	0.004796875	85.33333333	0.007195313	25.39841683	0.024174735	36	*	5	20	63
Spalax_ehrenbergi	Spalax_ehrenbergi	Spalax	ehrenbergi	NHMUK	46512	Fabre_&_Martinez	NA	SUB	74.53	36.56	Spalax ehrenbergi	0.614	128	0.004796875	85.33333333	0.007195313	25.39841683	0.024174735	36	*	5	20	63
Cheirogaleus_medius	Cheirogaleus_medius	Cheirogaleus	medius	AMNH	m-196618	Morphosource	13435	ARB	237.04	45.4	Cheirogaleus medius	1.088	300	0.003626667	200	0.00544	44.81404747	0.024278102	38	19.8	5	19	40
Thomomys_bottae	Thomomys_bottae	Thomomys	bottae	NHMUK	52327	Fabre_&_Martinez	NA	SUB	52.38	43.7	Thomomys bottae	0.67	143	0.004685315	95.33333333	0.007027972	27.34580368	0.024501017	36	13.1	5	20	60
Tympanoctomys_barrerae	Tympanoctomys_barrerae	Tympanoctomys	barrerae	NHMUK	2003232	Fabre_&_Martinez	NA	TER	57.463	34.54	Tympanoctomys barrerae	0.43	71.4	0.006022409	47.6	0.009033613	17.21071083	0.024984442	35.7	14.6	5	20	82
Cricetulus_migratorius	Cricetulus_migratorius	Cricetulus	migratorius	UM	283N	Fabre_&_Martinez	NA	TER	23.486	29.79	Cricetulus migratorius	0.245	30.7	0.007980456	20.46666667	0.011970684	9.804502998	0.024988518	38.1	6.3	5	20	66
Neotoma_fuscipes	Neotoma_fuscipes	Neotoma	fuscipes	UM	719N	Fabre_&_Martinez	NA	TER	63.03	48.2	Neotoma fuscipes	0.824	187	0.004406417	124.6666667	0.006609626	32.70100282	0.025198004	36.6	9.8	5	20	66
Didelphis_virginiana	Didelphis_virginiana	Didelphis	virginiana	TMM	M-2517	Digimorph	NA	ARB	2572.33	100.5	Didelphis virginiana	4.641	2488	0.001865354	1658.666667	0.002798031	183.6116573	0.025276173	35	15.4	2	2	3
Tachyoryctes_splendens	Tachyoryctes_splendens	Tachyoryctes	splendens	USB	558	Fabre_&_Martinez	NA	SUB	75.72	44.42	Tachyoryctes splendens	0.842	191	0.004408377	127.3333333	0.006612565	33.16568041	0.02538769	35.9	18.6	5	20	67
Tachyoryctes_splendens	Tachyoryctes_splendens	Tachyoryctes	splendens	NHMUK	453061	Fabre_&_Martinez	NA	SUB	79.19	44.88	Tachyoryctes splendens	0.842	191	0.004408377	127.3333333	0.006612565	33.16568041	0.02538769	35.9	18.6	5	20	67
Pedetes_capensis	Pedetes_capensis	Pedetes	capensis	UM	N502	Fabre_&_Martinez	NA	TER	733.03	86.96	Pedetes capensis	4.427	2300	0.001924783	1533.333333	0.002887174	174.2416162	0.025407248	35.9	20.2	5	20	69
Octodontomys_gliroides	Octodontomys_gliroides	Octodontomys	gliroides	NHMUK	2224	Fabre_&_Martinez	NA	TER	105.05	41.96	Octodontomys gliroides	0.729	152	0.004796053	101.3333333	0.007194079	28.48146944	0.025595589	37.2	4	5	20	82
Octodontomys_gliroides	Octodontomys_gliroides	Octodontomys	gliroides	NHMUK	2226	Fabre_&_Martinez	NA	TER	112.79	43.89	Octodontomys gliroides	0.729	152	0.004796053	101.3333333	0.007194079	28.48146944	0.025595589	37.2	4	5	20	82
Glis_glis	Glis_glis	Glis	glis	UM	QMx	Fabre_&_Martinez	NA	ARB	69.43	38.57	Glis glis	0.881	200	0.004405	133.3333333	0.0066075	34.19951893	0.025760596	37.7	*	5	20	57
Glis_glis	Glis_glis	Glis	glis	UM	AN01	Fabre_&_Martinez	NA	ARB	91.54	38.64	Glis glis	0.881	200	0.004405	133.3333333	0.0066075	34.19951893	0.025760596	37.7	*	5	20	57
Dipodomys_panamintinus	Dipodomys_panamintinus	Dipodomys	panamintinus	UM	727N	Fabre_&_Martinez	NA	TER	43.009	36.28	Dipodomys panamintinus	0.414	64.2	0.006448598	42.8	0.009672897	16.033316	0.025821234	36.9	9.8	5	20	59
Orycteropus_afer	Orycteropus_afer	Orycteropus	afer	NHMUK	29958	Hautier	NA	TER	8917.8	207.49	Orycteropus afer	34.275	48000	0.000714063	32000	0.001071094	1320.7709	0.025950753	34.5	22.8	3	9	24
Cavia_porcellus	Cavia_porcellus	Cavia	porcellus	UM	499V	Fabre_&_Martinez	NA	TER	173.64	63.1	Cavia porcellus	1.93	629	0.003068362	419.3333333	0.004602544	73.41200694	0.026289977	39	*	5	20	78
Chironectes_minimus	Chironectes_minimus	Chironectes	minimus	NHMUK	88113016	Fabre_&_Martinez	NA	AMP	483.32	48.45	Chironectes minimus	2.549	935	0.002726203	623.3333333	0.004089305	95.61831229	0.026658074	35	21.5	2	2	3
Crocidura_russula	Crocidura_russula	Crocidura	russula	UM	NA	Fabre_&_Martinez	NA	TER	6.63	17.01	Crocidura russula	0.128	10.4	0.012307692	6.933333333	0.018461538	4.764553701	0.026865056	34.7	9.1	5	23	94
Dipodomys_ordii	Dipodomys_ordii	Dipodomys	ordii	UM	726N	Fabre_&_Martinez	NA	TER	44.807	33.41	Dipodomys ordii	0.358	46.8	0.007649573	31.2	0.011474359	12.98665297	0.027566764	34.6	11.1	5	20	59
Napaeozapus_insignis	Napaeozapus_insignis	Napaeozapus	insignis	NA	55MSB309389	Fabre_&_Martinez	NA	TER	18.51	22.91	Napaeozapus insignis	0.221	22	0.010045455	14.66666667	0.015068182	7.851424411	0.028147759	37	3.7	5	20	61
Octodon_degus	Octodon_degus	Octodon	degus	UM	500V	Fabre_&_Martinez	NA	TER	51.49	35.68	Octodon degus	0.949	193	0.004917098	128.6666667	0.007375648	33.3968013	0.028415895	37.6	5	5	20	82
Jaculus_jaculus	Jaculus_jaculus	Jaculus	jaculus	AMNH	184987	Fabre_&_Martinez	NA	TER	14.13	31.5	Jaculus jaculus	0.515	75	0.006866667	50	0.0103	17.78446652	0.028957855	37.5	23.3	5	20	61
Lepus_arcticus	Lepus_arcticus	Lepus	arcticus	NRM	A581919	Ruf	NA	TER	1916.15	91.25	Lepus arcticus	6.036	3004.4	0.002009053	2002.933333	0.00301358	208.2117186	0.028989723	38.9	-11.4	5	21	90
Dolichotis_salinicola	Dolichotis_salinicola	Dolichotis	salinicola	NHMUK	34114171	Fabre_&_Martinez	NA	TER	590.41	80.43	Dolichotis salinicola	4.05	1613	0.002510849	1075.333333	0.003766274	137.5380655	0.029446394	38.4	20	5	20	78
Lagostomus_maximus	Lagostomus_maximus	Lagostomus	maximus	NHMUK	36611	Fabre_&_Martinez	NA	TER	1976.7	115.91	Lagostomus maximus	10.597	6784	0.001562058	4522.666667	0.002343087	358.3636017	0.029570525	36.8	16.3	5	20	76
Neofiber_alleni	Neofiber_alleni	Neofiber	alleni	NHMUK	9011141	Fabre_&_Martinez	NA	AMP	110.8	46.45	Neofiber alleni	1.209	258.1	0.004684231	172.0666667	0.007026346	40.53765943	0.02982412	37.1	18	5	20	66
Proteles_cristata	Proteles_cristata	Proteles	cristata	NHMUK	4-3-1-58-34-11-1-5	Hautier	NA	TER	472.92	119.47	Proteles cristata	12.239	8100	0.001510988	5400	0.002266481	403.3264272	0.030345148	36.4	20.3	6	26	120
Oligoryzomys_longicaudatus	Oligoryzomys_longicaudatus	Oligoryzomys	longicaudatus	NHMUK	3411426	Fabre_&_Martinez	NA	TER	14.611	24.54	Oligoryzomys longicaudatus	0.285	28.2	0.010106383	18.8	0.015159574	9.264729394	0.030761827	37.3	6.1	5	20	66
Erethizon_dorsatum	Erethizon_dorsatum	Erethizon	dorsatum	NHMUK	36.11.6.23	Fabre_&_Martinez	NA	TER	543.06	93.48	Erethizon dorsata	15.531	11136	0.001394666	7424	0.002091999	498.6771646	0.031144398	37.5	0.9	5	20	75
Rattus_norvegicus	Rattus_norvegicus	Rattus	norvegicus	UM	C0304	Fabre_&_Martinez	NA	TER	38.799	37.95	Rattus norvegicus	0.96	170	0.005647059	113.3333333	0.008470588	30.6878136	0.031282776	37.2	*	5	20	67
Peromyscus_maniculatus	Peromyscus_maniculatus	Peromyscus	maniculatus	NHMUK	7773453	Fabre_&_Martinez	NA	TER	20.06	28.44	Peromyscus maniculatus	0.257	23.19	0.011082363	15.46	0.016623545	8.132058592	0.031603314	37.2	6	5	20	66
Hydromys_chrysogaster	Hydromys_chrysogaster	Hydromys	chrysogaster	MZB	YS391	Fabre_&_Martinez	NA	AMP	104.18	50	Hydromys chrysogaster	2.97	900	0.0033	600	0.00495	93.21697518	0.03186115	36.6	18.6	5	20	67
Hydromys_chrysogaster	Hydromys_chrysogaster	Hydromys	chrysogaster	CBGP	PA0024	Fabre_&_Martinez	NA	AMP	164.22	47.06	Hydromys chrysogaster	2.97	900	0.0033	600	0.00495	93.21697518	0.03186115	36.6	18.6	5	20	67
Procavia_capensis	Procavia_capensis	Procavia	capensis	UMZC	H5101A	Morphosource	M13300	TER	234.75	79.93	Procavia capensis	6.354	2750	0.002310545	1833.333333	0.003465818	196.2856103	0.032371196	39	22.8	3	13	30
Vulpes_lagopus	Vulpes_lagopus	Vulpes	lagopus	UM	110N	Hautier	NA	TER	2861.5	119.54	Vulpes lagopus	7.665	3600	0.002129167	2400	0.00319375	234.8920585	0.03263201	38.6	*	6	26	121
Spermophilus_citellus	Spermophilus_citellus	Spermophilus	citellus	NHMUK	471097	Fabre_&_Martinez	NA	TER	86.59	41.92	Spermophilus citellus	1.272	240	0.0053	160	0.00795	38.61957538	0.032936665	37.5	8.5	5	20	56
Mus_minutoides	Mus_minutoides	Mus	minutoides	UM	NA	Fabre_&_Martinez	NA	TER	6.551	18.98	Mus minutoides	0.134	8.06	0.01662531	5.373333333	0.024937965	4.019975083	0.03333354	36.3	17.7	5	20	67
Suncus_murinus	Suncus_murinus	Suncus	murinus	UM	QM200	Fabre_&_Martinez	NA	TER	20.655	28.66	Suncus murinus	0.332	30.2	0.010993377	20.13333333	0.016490066	9.697756948	0.034234721	36	21.3	5	23	94
Loxodontomys_micropus	Loxodontomys_micropus	Loxodontomys	micropus	NHMUK	37924	Fabre_&_Martinez	NA	TER	26.838	29.92	Loxodontomys micropus	0.546	62.3	0.008764045	41.53333333	0.013146067	15.71539728	0.034742997	37.4	*	5	20	66
Cuniculus_paca	Cuniculus_paca	Cuniculus	paca	NHMUK	521149	Fabre_&_Martinez	NA	TER	1288.95	147.8	Cuniculus paca	15.323	9156	0.001673547	6104	0.002510321	437.6603359	0.035011169	37.2	*	5	20	80
Ondatra_zibethicus	Ondatra_zibethicus	Ondatra	zibethicus	NHMUK	36730121	Fabre_&_Martinez	NA	AMP	273.97	59.26	Ondatra zibethicus	3.586	1004.6	0.00356958	669.7333333	0.00535437	100.306432	0.035750449	37.4	2.9	5	20	66
Ondatra_zibethicus	Ondatra_zibethicus	Ondatra	zibethicus	NHMUK	3673010	Fabre_&_Martinez	NA	AMP	306.8	58.43	Ondatra zibethicus	3.586	1004.6	0.00356958	669.7333333	0.00535437	100.306432	0.035750449	37.4	2.9	5	20	66
Ondatra_zibethicus	Ondatra_zibethicus	Ondatra	zibethicus	NHMUK	19772750	Fabre_&_Martinez	NA	AMP	135.79	55.67	Ondatra zibethicus	3.586	1004.6	0.00356958	669.7333333	0.00535437	100.306432	0.035750449	37.4	2.9	5	20	66
Ondatra_zibethicus	Ondatra_zibethicus	Ondatra	zibethicus	ZMB	15863	Ferreira-Cardoso	NA	AMP	184.87	55.6	Ondatra zibethicus	3.586	1004.6	0.00356958	669.7333333	0.00535437	100.306432	0.035750449	37.4	2.9	5	20	66
Dicrostonyx_groenlandicus	Dicrostonyx_groenlandicus	Dicrostonyx	groenlandicus	NHMUK	3711327	Fabre_&_Martinez	NA	TER	28.705	28.44	Dicrostonyx groenlandicus	0.551	59.62	0.009241865	39.74666667	0.013862798	15.26140957	0.036104136	38.4	-11	5	20	66
Microtus_agrestis	Microtus_agrestis	Microtus	agrestis	UM	QMx	Fabre_&_Martinez	NA	TER	13.49	24.41	Microtus agrestis	0.355	28	0.012678571	18.66666667	0.019017857	9.220872584	0.03849961	37.6	0.4	5	20	66
Sicista_betulina	Sicista_betulina	Sicista	betulina	NHMUK	3010347	Fabre_&_Martinez	NA	TER	7.95	20.07	Sicista betulina	0.179	10	0.0179	6.666666667	0.02685	4.641588834	0.038564381	37	-0.6	5	20	61
Mesocricetus_auratus	Mesocricetus_auratus	Mesocricetus	auratus	UM	N345	Fabre_&_Martinez	NA	TER	45.4	35.43	Mesocricetus auratus	0.82	98	0.008367347	65.33333333	0.01255102	21.2561228	0.03857712	38.1	10.4	5	20	66
Lepus_townsendii	Lepus_townsendii	Lepus	townsendii	NRM	A59337	Ruf	NA	TER	917.04	82.64	Lepus townsendii	7.051	2430	0.002901646	1620	0.004352469	180.7468965	0.039010352	38.2	5.3	5	21	90
Oryctolagus_cuniculus	Oryctolagus_cuniculus	Oryctolagus	cuniculus	YZL	17	Morphosource	M23903	TER	843.25	75.38	Oryctolagus cuniculus	6.36	2000	0.00318	1333.333333	0.00477	158.7401052	0.040065489	39	9.6	5	21	90
Hydrochoerus_hydrochaeris	Hydrochoerus_hydrochaeris	Hydrochoerus	hydrochaeris	UM	M2916	Fabre_&_Martinez	NA	AMP	1896.6	126.57	Hydrochoeris hydrochaeris	36.798	26385	0.001394656	17590	0.002091984	886.2809183	0.041519567	37.1	23.1	5	20	78
Hydrochoerus_hydrochaeris	Hydrochoerus_hydrochaeris	Hydrochoerus	hydrochaeris	NA	NA	Ferreira-Cardoso	NA	AMP	5912.5	220.16	Hydrochoeris hydrochaeris	36.798	26385	0.001394656	17590	0.002091984	886.2809183	0.041519567	37.1	23.1	5	20	78
Cricetomys_gambianus	Cricetomys_gambianus	Cricetomys	gambianus	CBGP	1977	Fabre_&_Martinez	NA	TER	125.23	63.67	Cricetomys gambianus	6.364	1870	0.003403209	1246.666667	0.005104813	151.7846095	0.041927835	35.6	23.7	5	20	65
Cricetomys_gambianus	Cricetomys_gambianus	Cricetomys	gambianus	CBGP	KB36336	Fabre_&_Martinez	NA	TER	133.64	69.7	Cricetomys gambianus	6.364	1870	0.003403209	1246.666667	0.005104813	151.7846095	0.041927835	35.6	23.7	5	20	65
Muscardinus_avellanarius	Muscardinus_avellanarius	Muscardinus	avellanarius	UM	NA	Fabre_&_Martinez	NA	ARB	14.86	22.69	Muscardinus avellanarius	0.351	23.5	0.01493617	15.66666667	0.022404255	8.204370068	0.042782078	35.8	7.3	5	20	57
Pteropus_vampyrus	Pteropus_vampyrus	Pteropus	vampyrus	DU	EA-180	Morphosource	M15491	FLY	177.87	54.28	Pteropus vampyrus	4.486	1024.3	0.004379576	682.8666667	0.006569364	101.6135089	0.044147673	36.9	18.2	6	24	96
Blarina_brevicauda	Blarina_brevicauda	Blarina	brevicauda	NHMUK	951712	Fabre_&_Martinez	NA	TER	37.41	18.95	Blarina brevicauda	0.336	20.5	0.016390244	13.66666667	0.024585366	7.49035798	0.044857669	38.3	6.7	5	23	94
Dasyprocta_leporina	Dasyprocta_leporina	Dasyprocta	leporina	NHMUK	1968222	Fabre_&_Martinez	NA	TER	725.93	101.55	Dasyprocta leporina	8.694	2687	0.003235579	1791.333333	0.004853368	193.2762293	0.044982252	38.3	23.7	5	20	79
Condylura_cristata	Condylura_cristata	Condylura	cristata	NHMUK	921253	Fabre_&_Martinez	NA	AMP	134.11	29.68	Condylura cristata	0.615	49	0.01255102	32.66666667	0.018826531	13.39051828	0.045928021	37.7	3.4	5	23	95
Condylura_cristata	Condylura_cristata	Condylura	cristata	NHMUK	85940	Fabre_&_Martinez	NA	AMP	105.94	27.83	Condylura cristata	0.615	49	0.01255102	32.66666667	0.018826531	13.39051828	0.045928021	37.7	3.4	5	23	95
Neomys_fodiens	Neomys_fodiens	Neomys	fodiens	NHMUK	666465	Fabre_&_Martinez	NA	AMP	35.78	19.04	Neomys fodiens	0.305	17.1	0.017836257	11.4	0.026754386	6.637391074	0.04595179	37.3	1.7	5	23	94
Neomys_fodiens	Neomys_fodiens	Neomys	fodiens	UM	4	Fabre_&_Martinez	NA	AMP	25.451	18.54	Neomys fodiens	0.305	17.1	0.017836257	11.4	0.026754386	6.637391074	0.04595179	37.3	1.7	5	23	94
Neomys_fodiens	Neomys_fodiens	Neomys	fodiens	UM	5	Fabre_&_Martinez	NA	AMP	24.694	18.57	Neomys fodiens	0.305	17.1	0.017836257	11.4	0.026754386	6.637391074	0.04595179	37.3	1.7	5	23	94
Sigmodon_hispidus	Sigmodon_hispidus	Sigmodon	hispidus	NHMUK	58504	Fabre_&_Martinez	NA	TER	31.894	34.67	Sigmodon hispidus	1.285	139.3	0.009224695	92.86666667	0.013837042	26.87204662	0.047819208	38.1	17.3	5	20	66
Sigmodon_hispidus	Sigmodon_hispidus	Sigmodon	hispidus	MNHN	CG2007N335	Fabre_&_Martinez	NA	TER	38.142	36.67	Sigmodon hispidus	1.285	139.3	0.009224695	92.86666667	0.013837042	26.87204662	0.047819208	38.1	17.3	5	20	66
Sigmodon_hispidus	Sigmodon_hispidus	Sigmodon	hispidus	MNHN	CG1962N2343	Fabre_&_Martinez	NA	TER	19.44	27.23	Sigmodon hispidus	1.285	139.3	0.009224695	92.86666667	0.013837042	26.87204662	0.047819208	38.1	17.3	5	20	66
Vulpes_vulpes	Vulpes_vulpes	Vulpes	vulpes	UM	140N	Hautier	NA	TER	3105.61	128.91	Vulpes vulpes	13.623	4440	0.003068243	2960	0.004602365	270.1398453	0.050429436	38.7	3.3	6	26	121
Lemmus_lemmus	Lemmus_lemmus	Lemmus	lemmus	NHMUK	3010416	Fabre_&_Martinez	NA	TER	21.691	30.15	Lemmus lemmus	1.071	80	0.0133875	53.33333333	0.02008125	18.56635533	0.057684989	37.8	-1.4	5	20	66
Lemmus_lemmus	Lemmus_lemmus	Lemmus	lemmus	NHMUK	3010424	Fabre_&_Martinez	NA	TER	30.699	30.28	Lemmus lemmus	1.071	80	0.0133875	53.33333333	0.02008125	18.56635533	0.057684989	37.8	-1.4	5	20	66
Rangifer_tarandus	Rangifer_tarandus	Rangifer	tarandus	USNM	205754	Morphosource	M55811	TER	68058	302.9	Rangifer tarandus	119.66	85000	0.001407765	56666.66667	0.002111647	1933.211117	0.061897016	39.2	-8.5	6	28	139
Lama_glama	Lama_glama	Lama	glama	TMM	M-2052	Digimorph	NA	TER	13504.9	205.72	Lama glama	148.94	115000	0.00129513	76666.66667	0.001942696	2364.822562	0.062981469	38.7	*	6	28	136
Mus_musculus	Mus_musculus	Mus	musculus	UM	001_R089V150_FG1	Fabre_&_Martinez	NA	TER	9.23	22.01	Mus musculus	0.365	13.2	0.027651515	8.8	0.041477273	5.585335783	0.065349697	36.7	*	5	20	67
Mus_musculus	Mus_musculus	Mus	musculus	UM	002_R089V152_MP2	Fabre_&_Martinez	NA	TER	10.68	22.75	Mus musculus	0.365	13.2	0.027651515	8.8	0.041477273	5.585335783	0.065349697	36.7	*	5	20	67
Mus_musculus	Mus_musculus	Mus	musculus	UM	K7503	Fabre_&_Martinez	NA	TER	11.07	22.75	Mus musculus	0.365	13.2	0.027651515	8.8	0.041477273	5.585335783	0.065349697	36.7	*	5	20	67
Mus_musculus	Mus_musculus	Mus	musculus	UM	K7510	Fabre_&_Martinez	NA	TER	11.1	21.98	Mus musculus	0.365	13.2	0.027651515	8.8	0.041477273	5.585335783	0.065349697	36.7	*	5	20	67
Mus_musculus	Mus_musculus	Mus	musculus	UM	K7511	Fabre_&_Martinez	NA	TER	9.1	21.94	Mus musculus	0.365	13.2	0.027651515	8.8	0.041477273	5.585335783	0.065349697	36.7	*	5	20	67
Mus_musculus	Mus_musculus	Mus	musculus	UM	QM1170	Fabre_&_Martinez	NA	TER	8.69	20.93	Mus musculus	0.365	13.2	0.027651515	8.8	0.041477273	5.585335783	0.065349697	36.7	*	5	20	67
Mus_musculus	Mus_musculus	Mus	musculus	UM	22MO596M	Fabre_&_Martinez	NA	TER	18.19	22.41	Mus musculus	0.365	13.2	0.027651515	8.8	0.041477273	5.585335783	0.065349697	36.7	*	5	20	67
Mus_musculus	Mus_musculus	Mus	musculus	UM	QM1171	Fabre_&_Martinez	NA	TER	7.612	20.25	Mus musculus	0.365	13.2	0.027651515	8.8	0.041477273	5.585335783	0.065349697	36.7	*	5	20	67
Sorex_coronatus	Sorex_coronatus	Sorex	coronatus	UM	NA	Fabre_&_Martinez	NA	TER	8.52	17.09	Sorex coronatus	0.29	9.1	0.031868132	6.066666667	0.047802198	4.358739641	0.066532994	37.6	8.5	5	23	94
Sorex_cinereus	Sorex_cinereus	Sorex	cinereus	NHMUK	96183	Fabre_&_Martinez	NA	TER	5.01	15.11	Sorex cinereus	0.176	3.5	0.050285714	2.333333333	0.075428571	2.305218146	0.076348523	38.4	-0.2	5	23	94
