# Supplementary material for: Mammalian maxilloturbinal evolution does not reflect thermal biology
Source: Nat Commun. 2023 Jul 21;14:4425. doi: 10.1038/s41467-023-39994-1 (PMC10361988; doi:10.1038/s41467-023-39994-1)
Supplement: Supplementary file 3 — Supplementary Data 1 [file 41467_2023_39994_MOESM3_ESM.zip › Martinez_et_al_2023b_Supplementary_Data_1/Folder_2_Figures_and_SI/FIG1_FIG2A_and_SI1.R]

setwd("H:/Recherche_QM_05_05_2022/Ongoing_projects/2_Centralisation_Heterocephalus_letter_05_05_2022/To_submit_07_09_21/Scripts")

library("ape")
library("diversitree")
library("geiger")
library("maps")
library("phytools")
library("subplex")
library("ouch")
library("surface")
library("mvMORPH")
library("ggplot2")
library("nlme")
dat8 <- read.csv("SI_Martinez_et_al_2021.csv", header = T)
#, row.names = 1
#################################
#################################
#SUBSET and co for mean per individuals
#################################
#################################
d<-NA
for (x  in 2:length(dat8[1,])) { 
  if (!is.numeric(dat8[,x]) )
  {
    d<-cbind(d,aggregate(dat8[,x], as.data.frame(dat8[,1]),paste, collapse = "," ))   
  }
  else {
    d<-cbind(d,aggregate(dat8[,x], as.data.frame(dat8[,1]), mean))
  }
}
#paste, collapse = ","
#
rownames(d)<-as.character(d[,2])
impair <- d[,seq(1, ncol(d), 2)] 
impair<- impair[,-1]
colnames(impair)<-colnames(dat8[,-1])
#
es<-impair$ECOLa3
d<-NA
for (x  in 1:length(impair[1,])) { 
  d<- cbind(d,gsub("(.*?),.*", "\\1", impair[,x]))
}
dat9<-d
dat9<-dat9[,-1]
dat9<-as.data.frame(dat9)
colnames(dat9)<-colnames(impair)
rownames(dat9)<-rownames(impair)
######################
#Tree subset
######################
tree<- read.nexus("Upham_1tree_10k_burn25_326sp_03_12_20nexus")
######################
a<-setdiff(dat9$Taxa1,tree$tip)
b<-setdiff(tree$tip,dat9$Taxa1)
tree2<-drop.tip(tree,b)
dat2 <- dat9[match(tree2$tip.label,dat9$Taxa1),]
######################
#ecological colors and co
######################
ECOL_V1<-dat2$ECOLa1
ECOL_V2<-dat2$ECOLa2
ECOL_V3<-dat2$ECOLa3
EcolLabel<-character(length(dat2$Taxa1))
names(EcolLabel)<-names(dat2$Taxa1)
EcolLabel[ECOL_V2=="AMP"]<-"cornflowerblue"
EcolLabel[ECOL_V2=="TER"]<-"lightyellow"
EcolLabel[ECOL_V2=="FLY"]<-"chartreuse"
EcolLabel[ECOL_V2=="ARB"]<-"red3" #ou "darkgoldenrod3"
EcolLabel[ECOL_V2=="SUB"]<-"black"
###################################################
Skull <- as.numeric(paste(dat2$Skull_L))
Skull<- data.frame(Skull)[,1]
dat2<-cbind(dat2,Skull)
Maxillo <- as.numeric(paste(dat2$Maxillo_A))
Maxillo<- data.frame(Maxillo)[,1]
dat2<-cbind(dat2,Maxillo)
MaxilloSkull <- (Maxillo/Skull)
MaxilloSkull<- data.frame(MaxilloSkull)[,1]
dat2<-cbind(dat2,MaxilloSkull)
###################################################
###################################################
###################################################
###################################################
#Barplot
###################################################
###################################################
Model2 <- gls((log(Maxillo)) ~ log(Skull),correlation = corMartins(0,phy = tree2),data = dat2, method = "ML")
resModel2<-residuals(Model2)
resModel2<- data.frame(resModel2)[,1]
dat2<-cbind(dat2,resModel2)
ordered(resModel2)
MinResModel2WithResModel2<-(2.7669884789714 + resModel2)
MinResModel2WithResModel2<- data.frame(MinResModel2WithResModel2)[,1]
dat2<-cbind(dat2,MinResModel2WithResModel2)
ftest2<-setNames(dat2$MinResModel2WithResModel2,rownames(dat2))
obj<-contMap(tree2,ftest2,plot=FALSE)
plotTree.wBars(obj$tree,ftest2,
               tip.labels=TRUE,fsize=0.3,col=EcolLabel,type="fan",lwd=1)
legend(x="topleft",legend=unique(ECOL_V2),pch=22,
       pt.cex=2,pt.bg=unique(EcolLabel),cex=1.2,bty="n",horiz=FALSE)
#
Taxa1 <- (dat2$Taxa1)
Taxa1<- data.frame(Taxa1)[,1]
dat2<-cbind(dat2,Taxa1)
############################################
############################################
############################################
############################################
############################################
############################################
#FIG2A
Genu5LET<-substr(dat2$Genus,1,5)
Genu5LET<- data.frame(Genu5LET)[,1]
dat2<-cbind(dat2,Genu5LET)
#Plot PGLS
plot(log(Skull),log(Maxillo),cex=1.8,pch=c(16), col=EcolLabel ,main = " ", cex.main = 0.78  ,xlab = "", ylab = "" )
text(log(Skull),log(Maxillo) , dat2$Genu5LET , cex=0.4, pos=1.4)
#Global linear regression
regress <- lm (log(dat2$Maxillo) ~ (log(dat2$Skull)))
abline(regress,col="black")
summary(regress)
anova(regress)
coef(regress)
#PGLS
pglsModel1 <- gls((log(Maxillo)) ~ log(Skull),correlation = corMartins(0,phy = tree2),data = dat2, method = "ML")
abline(a = coef(pglsModel1)[1], b = coef(pglsModel1)[2],col="black", lty=2)
summary(pglsModel1)
coef(pglsModel1)[2]
anova(pglsModel1)
############################################
############################################
############################################
############################################
############################################
############################################
#SI3
#Predicted value for each species
ftest3<-exp(as.data.frame(resModel2)+as.data.frame(predict(Model2)))*100/
  exp(as.data.frame(predict(Model2))[,1])
ftest3<- data.frame(ftest3)[,1]
dat2<-cbind(dat2,ftest3)


###################################################
###################################################
#FIG1
###################################################
###################################################
Model2 <- gls((log(Maxillo)) ~ log(Skull),correlation = corMartins(0,phy = tree2),data = dat2, method = "ML")
resModel2<-residuals(Model2)
resModel2<- data.frame(resModel2)[,1]
dat2<-cbind(dat2,resModel2)
MinResModel2WithResModel2<-(2.7669884789714+ resModel2)
MinResModel2WithResModel2<- data.frame(MinResModel2WithResModel2)[,1]
dat2<-cbind(dat2,MinResModel2WithResModel2)
ftest2<-setNames(dat2$MinResModel2WithResModel2,rownames(dat2))
obj<-contMap(tree2,ftest2,plot=FALSE)
plotTree.wBars(obj$tree,ftest2,
               tip.labels=TRUE,fsize=0.3,col=EcolLabel,type="fan",lwd=1)
legend(x="topleft",legend=unique(ECOL_V2),pch=22,
       pt.cex=2,pt.bg=unique(EcolLabel),cex=1.2,bty="n",horiz=FALSE)
Taxa1 <- (dat2$Taxa1)
Taxa1<- data.frame(Taxa1)[,1]
dat2<-cbind(dat2,Taxa1)


#Export
#postscript("MaxillSkullAllMammals_28_06_21.eps")
#par(mfrow=c(1,1))
#plot((log(Skull)),log(Maxillo),  main = "", col="black",
#     cex=1.4,pch=21,bg= EcolLabel,xlab="", ylab="",cex.lab=1,cex.axis=0.5, yaxt="none", xaxt="none",lwd=0.4 )
#title(ylab = "Maxilloturbinal surface area (log)", mgp = c(1.2, 1, 0), cex.lab=1.05)
#title(xlab = "Skull length (log)", mgp = c(1, 1, 0), cex.lab=1.05)
#axis(1, las=2, cex.axis=0.5, mgp = c(1, 0.007, 0), lwd=0.2, tck=-0.01,las=1)
#axis(2, las=2, cex.axis=0.5, mgp = c(1, 0.4, 0), lwd=0.2, tck=-0.01)
#text(log(Skull),log(Maxillo) , dat2$Genu5LET , cex=0.7, pos=1.4)
#pglsModel1 <- gls((log(Maxillo)) ~ (log(Skull)),correlation = corBrownian(1,phy = tree2),data = dat2, method = "ML")
#abline(a = coef(pglsModel1)[1], b = coef(pglsModel1)[2],col="black", lty=2)
#regress <- lm (log(Maxillo) ~ ((log(Skull))))
#abline(regress,col="black")
#dev.off()
