# Supplementary material for: Mammalian maxilloturbinal evolution does not reflect thermal biology
Source: Nat Commun. 2023 Jul 21;14:4425. doi: 10.1038/s41467-023-39994-1 (PMC10361988; doi:10.1038/s41467-023-39994-1)
Supplement: Supplementary file 3 — Supplementary Data 1 [file 41467_2023_39994_MOESM3_ESM.zip › Martinez_et_al_2023b_Supplementary_Data_1/Folder_2_Figures_and_SI/FIG2B_and_SI4A_short.R]

setwd("H:/Recherche_QM_05_05_2022/Ongoing_projects/2_Centralisation_Heterocephalus_letter_05_05_2022/To_submit_07_09_21/Scripts")
library("ape")
library("diversitree")
library("geiger")
library("maps")
library("phytools")
library("subplex")
library("ouch")
library("surface")
library("mvMORPH")
library("ggplot2")
library("nlme")
dat8 <- read.csv("Metabolic_data_25_08_21.csv", header = T)
#, row.names = 1
#################################
#################################
#SUBSET and co for mean per individuals
#################################
#################################
d<-NA
for (x  in 2:length(dat8[1,])) { 
  if (!is.numeric(dat8[,x]) )
  {
    d<-cbind(d,aggregate(dat8[,x], as.data.frame(dat8[,1]),paste, collapse = "," ))   
  }
  else {
    d<-cbind(d,aggregate(dat8[,x], as.data.frame(dat8[,1]), mean))
  }
}
#
rownames(d)<-as.character(d[,2])
impair <- d[,seq(1, ncol(d), 2)] 
impair<- impair[,-1]
colnames(impair)<-colnames(dat8[,-1])
#
es<-impair$ECOLa3
d<-NA
for (x  in 1:length(impair[1,])) { 
  d<- cbind(d,gsub("(.*?),.*", "\\1", impair[,x]))
}
dat9<-d
dat9<-dat9[,-1]
dat9<-as.data.frame(dat9)
colnames(dat9)<-colnames(impair)
rownames(dat9)<-rownames(impair)
######################
#Tree subset
######################
tree<- read.nexus("Upham_1tree_10k_burn25_326sp_03_12_20nexus")
######################
a<-setdiff(dat9$Taxa1,tree$tip)
b<-setdiff(tree$tip,dat9$Taxa1)
tree2<-drop.tip(tree,b)
dat2 <- dat9[match(tree2$tip.label,dat9$Taxa1),]
######################
#ecological colors and co
######################
ECOL_V2<-dat2$Ecology
EcolLabel<-character(length(dat2$Taxa1))
names(EcolLabel)<-names(dat2$Taxa1)
EcolLabel[ECOL_V2=="AMP"]<-"cornflowerblue"
EcolLabel[ECOL_V2=="TER"]<-"lightyellow"
EcolLabel[ECOL_V2=="FLY"]<-"chartreuse"
EcolLabel[ECOL_V2=="ARB"]<-"red3" #ou "darkgoldenrod3"
EcolLabel[ECOL_V2=="SUB"]<-"black"
###################################################
#Skull Length
Skull <- as.numeric(paste(dat2$Skull_L))
Skull<- data.frame(Skull)[,1]
dat2<-cbind(dat2,Skull)
#Maxillo turbinal surface area
Maxillo <- as.numeric(paste(dat2$Maxillo_A))
Maxillo<- data.frame(Maxillo)[,1]
dat2<-cbind(dat2,Maxillo)
#Basal metabolic rate
BaMR <- as.numeric(paste(dat2$BMR))
BaMR<- data.frame(BaMR)[,1]
dat2<-cbind(dat2,BaMR)
ordered(BaMR)
#Body mass
Bom <- as.numeric(paste(dat2$Bm))
Bom<- data.frame(Bom)[,1]
dat2<-cbind(dat2,Bom)
###################################################
###################################################
#Relative maxillo turbinal (using skull length)
#Model fitting for the PGLS
#BM
pglsModela1 <- gls((log(Maxillo)) ~ log(Skull),correlation = corBrownian(phy = tree2),data = dat2, method = "ML")
#OU
pglsModelb1 <- gls((log(Maxillo)) ~ log(Skull),correlation = corMartins(0,phy = tree2, fixed=F),data = dat2, method = "ML")
#graphen
pglsModeld1 <- gls((log(Maxillo)) ~ log(Skull),correlation = corGrafen(1,phy = tree2, fixed=F),data = dat2, method = "ML")
#without phylogeny
pglsModele1 <- gls((log(Maxillo)) ~ log(Skull),data = dat2, method = "ML")
#AIC
anova(pglsModela1, pglsModelb1,pglsModeld1,pglsModele1)
#We take the model with the lowest AIC but with phylogeny, there corMartins
Model2 <- gls((log(Maxillo)) ~ log(Skull),correlation = corMartins(0,phy = tree2, fixed=F),data = dat2, method = "ML")
resModel2<-residuals(Model2)
resModel2<- data.frame(resModel2)[,1]
dat2<-cbind(dat2,resModel2)
ordered(resModel2)
#MinResModel2WithResModel2 is the residuals PGLS between maxilloturbinals and skull length + lowest residual value 
MinResModel2WithResModel2<-(2.7 + resModel2)
MinResModel2WithResModel2<- data.frame(MinResModel2WithResModel2)[,1]
dat2<-cbind(dat2,MinResModel2WithResModel2)
###################################################
###################################################
#Relative maxillo turbinal (using Body mass)
#Model fitting for the PGLS
#BM
pglsModela2 <- gls((log(Maxillo)) ~ log(Bom),correlation = corBrownian(phy = tree2),data = dat2, method = "ML")
#OU
pglsModelb2 <- gls((log(Maxillo)) ~ log(Bom),correlation = corMartins(0,phy = tree2, fixed=F),data = dat2, method = "ML")
#graphen
pglsModeld2 <- gls((log(Maxillo)) ~ log(Bom),correlation = corGrafen(1,phy = tree2, fixed=F),data = dat2, method = "ML")
#without phylogeny
pglsModele2 <- gls((log(Maxillo)) ~ log(Bom),data = dat2, method = "ML")
#AIC
anova(pglsModela2, pglsModelb2,pglsModeld2,pglsModele2)
#We take the model with the lowest AIC but with phylogeny, ici corMartins
Model3 <- gls((log(Maxillo)) ~ log(Bom),correlation = corMartins(0,phy = tree2, fixed=F),data = dat2, method = "ML")
resModel3<-residuals(Model3)
resModel3<- data.frame(resModel3)[,1]
dat2<-cbind(dat2,resModel3)
ordered(resModel3)
#ResModelBodyMPlus3 is the residuals PGLS between maxilloturbinals and body mass + lowest residual value 
ResModelBodyMPlus3<-(3 + resModel3)
ResModelBodyMPlus3<- data.frame(ResModelBodyMPlus3)[,1]
dat2<-cbind(dat2,ResModelBodyMPlus3)
###################################################
###################################################
###################################################
#Corrected basal metabolic rate (using Body mass)
#Model fitting for the PGLS
#BM
pglsModela3 <- gls((log(BaMR)) ~ log(Bom),correlation = corBrownian(phy = tree2),data = dat2, method = "ML")
#OU
pglsModelb3 <- gls((log(BaMR)) ~ log(Bom),correlation = corMartins(0,phy = tree2, fixed=F),data = dat2, method = "ML")
#graphen
pglsModeld3 <- gls((log(BaMR)) ~ log(Bom),correlation = corGrafen(1,phy = tree2, fixed=F),data = dat2, method = "ML")
#without phylogeny
pglsModele3 <- gls((log(BaMR)) ~ log(Bom),data = dat2, method = "ML")
#AIC
anova(pglsModela3, pglsModelb3,pglsModeld3,pglsModele3)
#We take the model with the lowest AIC, there cor Grafen
Model4 <- gls((log(BaMR)) ~ log(Bom),correlation = corGrafen(1,phy = tree2, fixed=F),data = dat2, method = "ML")
resModel4<-residuals(Model4)
resModel4<- data.frame(resModel4)[,1]
dat2<-cbind(dat2,resModel4)
ordered(resModel4)
#MinResModel2WithResModel2 is the residuals PGLS between basal metabolic rates and body mass + lowest residual value 
MinResModel4WithResModel4<-(0.9 + resModel4)
MinResModel4WithResModel4<- data.frame(MinResModel4WithResModel4)[,1]
dat2<-cbind(dat2,MinResModel4WithResModel4)
###################################################
###################################################
###################################################
###################################################
###################################################
###################################################
############################################
#To add only 5 letter to the genus/species
Genu5LET<-substr(dat2$Genus,1,5)
Genu5LET<- data.frame(Genu5LET)[,1]
dat2<-cbind(dat2,Genu5LET)
############################################
############################################
############################################
############################################
#Plot Corrected basal metabolic rate 
#using Skull L for maxillotrubinals
############################################
############################################
############################################
############################################
#FIG 2B
plot((dat2$MinResModel2WithResModel2),(dat2$MinResModel4WithResModel4),  main = "", col="black",
     cex=1.4,pch=21,bg= EcolLabel,xlab="", ylab="",cex.lab=1,cex.axis=0.5, yaxt="none", xaxt="none",lwd=0.4 )
title(ylab = "Corrected basal metabolic rate", mgp = c(1.2, 1, 0), cex.lab=1.05)
title(xlab = "Relative maxilloturbinal surface area", mgp = c(1, 1, 0), cex.lab=1.05)
axis(1, las=2, cex.axis=0.5, mgp = c(1, 0.007, 0), lwd=0.2, tck=-0.01,las=1)
axis(2, las=2, cex.axis=0.5, mgp = c(1, 0.4, 0), lwd=0.2, tck=-0.01)
text((dat2$MinResModel2WithResModel2),(dat2$MinResModel4WithResModel4) , dat2$Genus , cex=0.7, pos=3)
regress <- lm ((dat2$MinResModel4WithResModel4) ~ ((dat2$MinResModel2WithResModel2)))
#abline(regress,col="blue")
summary(regress)
#0.832
#s = -1.40e-2, R2 = -1.10e-2, p = 0.83  


postscript("Fig2Bmetabo_30_06_225LET.eps")
par(mfrow=c(2,2))
plot((dat2$MinResModel2WithResModel2),(dat2$MinResModel4WithResModel4),  main = "", col="black",
     cex=1.4,pch=21,bg= EcolLabel,xlab="", ylab="",cex.lab=1,cex.axis=0.5, yaxt="none", xaxt="none",lwd=0.4 )
title(ylab = "Corrected basal metabolic rate", mgp = c(1.2, 1, 0), cex.lab=1.05)
title(xlab = "Relative maxilloturbinal surface area", mgp = c(1, 1, 0), cex.lab=1.05)
axis(1, las=2, cex.axis=0.5, mgp = c(1, 0.007, 0), lwd=0.2, tck=-0.01,las=1)
axis(2, las=2, cex.axis=0.5, mgp = c(1, 0.4, 0), lwd=0.2, tck=-0.01)
text((dat2$MinResModel2WithResModel2),(dat2$MinResModel4WithResModel4) , dat2$Genu5LET , cex=0.7, pos=3)
dev.off()

############################################
############################################
#Plot Corrected basal metabolic rate 
#using body mass for maxillotrubinals
############################################
############################################
############################################
############################################
#SI1 A
plot((dat2$ResModelBodyMPlus3),(dat2$MinResModel4WithResModel4),  main = "", col="black",
     cex=1.4,pch=21,bg= EcolLabel,xlab="", ylab="",cex.lab=1,cex.axis=0.5, yaxt="none", xaxt="none",lwd=0.4 )
title(ylab = "Corrected basal metabolic rate", mgp = c(1.2, 1, 0), cex.lab=1.05)
title(xlab = "Relative maxilloturbinal surface area (using body mass)", mgp = c(1, 1, 0), cex.lab=1.05)
axis(1, las=2, cex.axis=0.5, mgp = c(1, 0.007, 0), lwd=0.2, tck=-0.01,las=1)
axis(2, las=2, cex.axis=0.5, mgp = c(1, 0.4, 0), lwd=0.2, tck=-0.01)
text((dat2$ResModelBodyMPlus3),(dat2$MinResModel4WithResModel4) , dat2$Genus , cex=0.7, pos=3)
regress <- lm ((dat2$MinResModel4WithResModel4) ~ ((dat2$ResModelBodyMPlus3)))
#abline(regress,col="blue")
summary(regress)
#0.5257
#s = -3.99e-2, R2 = -6.80e-3, p = 0.53 


postscript("SI4Ametabo_30_06_225let.eps")
par(mfrow=c(2,2))
plot((dat2$ResModelBodyMPlus3),(dat2$MinResModel4WithResModel4),  main = "", col="black",
     cex=1.4,pch=21,bg= EcolLabel,xlab="", ylab="",cex.lab=1,cex.axis=0.5, yaxt="none", xaxt="none",lwd=0.4 )
title(ylab = "Corrected basal metabolic rate", mgp = c(1.2, 1, 0), cex.lab=1.05)
title(xlab = "Relative maxilloturbinal surface area (using body mass)", mgp = c(1, 1, 0), cex.lab=1.05)
axis(1, las=2, cex.axis=0.5, mgp = c(1, 0.007, 0), lwd=0.2, tck=-0.01,las=1)
axis(2, las=2, cex.axis=0.5, mgp = c(1, 0.4, 0), lwd=0.2, tck=-0.01)
text((dat2$ResModelBodyMPlus3),(dat2$MinResModel4WithResModel4) , dat2$Genu5LET , cex=0.7, pos=3)
dev.off()
