# Supplementary material for: Mammalian maxilloturbinal evolution does not reflect thermal biology
Source: Nat Commun. 2023 Jul 21;14:4425. doi: 10.1038/s41467-023-39994-1 (PMC10361988; doi:10.1038/s41467-023-39994-1)
Supplement: Supplementary file 3 — Supplementary Data 1 [file 41467_2023_39994_MOESM3_ESM.zip › Martinez_et_al_2023b_Supplementary_Data_1/Folder_2_Figures_and_SI/FIG2C_and_SI4B_short.R]

setwd("H:/Recherche_QM_05_05_2022/Ongoing_projects/2_Centralisation_Heterocephalus_letter_05_05_2022/To_submit_07_09_21/Scripts")
library("ape")
library("diversitree")
library("geiger")
library("maps")
library("phytools")
library("subplex")
library("ouch")
library("surface")
library("mvMORPH")
library("ggplot2")
library("nlme")
dat8 <- read.csv("BodyTemp_data_28_06_21.csv", header = T)
#, row.names = 1
#################################
#################################
#SUBSET and co for mean per individuals
#################################
#################################
d<-NA
for (x  in 2:length(dat8[1,])) { 
  if (!is.numeric(dat8[,x]) )
  {
    d<-cbind(d,aggregate(dat8[,x], as.data.frame(dat8[,1]),paste, collapse = "," ))   
  }
  else {
    d<-cbind(d,aggregate(dat8[,x], as.data.frame(dat8[,1]), mean))
  }
}
#paste, collapse = ","
#
rownames(d)<-as.character(d[,2])
impair <- d[,seq(1, ncol(d), 2)] 
impair<- impair[,-1]
colnames(impair)<-colnames(dat8[,-1])
#
es<-impair$ECOLa3
d<-NA
for (x  in 1:length(impair[1,])) { 
  d<- cbind(d,gsub("(.*?),.*", "\\1", impair[,x]))
}
dat9<-d
dat9<-dat9[,-1]
dat9<-as.data.frame(dat9)
colnames(dat9)<-colnames(impair)
rownames(dat9)<-rownames(impair)
######################
#Tree subset
######################
tree<- read.nexus("Upham_1tree_10k_burn25_326sp_03_12_20nexus")
######################
a<-setdiff(dat9$Taxa1,tree$tip)
b<-setdiff(tree$tip,dat9$Taxa1)
tree2<-drop.tip(tree,b)
dat2 <- dat9[match(tree2$tip.label,dat9$Taxa1),]
######################
#ecological colors and co
######################
ECOL_V2<-dat2$Ecology
EcolLabel<-character(length(dat2$Taxa1))
names(EcolLabel)<-names(dat2$Taxa1)
EcolLabel[ECOL_V2=="AMP"]<-"cornflowerblue"
EcolLabel[ECOL_V2=="TER"]<-"lightyellow"
EcolLabel[ECOL_V2=="FLY"]<-"chartreuse"
EcolLabel[ECOL_V2=="ARB"]<-"red3" #ou "darkgoldenrod3"
EcolLabel[ECOL_V2=="SUB"]<-"black"
###################################################
Skull <- as.numeric(paste(dat2$Skull_L))
Skull<- data.frame(Skull)[,1]
dat2<-cbind(dat2,Skull)
Maxillo <- as.numeric(paste(dat2$Maxillo_A))
Maxillo<- data.frame(Maxillo)[,1]
dat2<-cbind(dat2,Maxillo)
MaxilloSkull <- (Maxillo/Skull)
MaxilloSkull<- data.frame(MaxilloSkull)[,1]
dat2<-cbind(dat2,MaxilloSkull)
BaMR <- as.numeric(paste(dat2$BMR))
BaMR<- data.frame(BaMR)[,1]
dat2<-cbind(dat2,BaMR)
Teb <- as.numeric(paste(dat2$Tb))
Teb<- data.frame(Teb[,1])
dat2<-cbind(dat2,Teb)
Bom <- as.numeric(paste(dat2$Bm))
Bom<- data.frame(Bom)[,1]
dat2<-cbind(dat2,Bom)
###################################################
#Relative maxillo turbinal
Model2 <- gls((log(Maxillo)) ~ log(Skull),correlation = corMartins(0,phy = tree2),data = dat2, method = "ML")
resModel2<-residuals(Model2)
resModel2<- data.frame(resModel2)[,1]
dat2<-cbind(dat2,resModel2)
ordered(resModel2)
MinResModel2WithResModel2<-(2.67627229091527 + resModel2)
MinResModel2WithResModel2<- data.frame(MinResModel2WithResModel2)[,1]
dat2<-cbind(dat2,MinResModel2WithResModel2)
###################################################
###################################################
###################################################
###################################################
#Relative maxillo turbinal ##Body mass##
Model2 <- gls((log(Maxillo)) ~ log(Bom),correlation = corMartins(0,phy = tree2),data = dat2, method = "ML")
resModel2<-residuals(Model2)
resModel2<- data.frame(resModel2)[,1]
dat2<-cbind(dat2,resModel2)
ordered(resModel2)
ResModelBodyMPlus3<-(2.98017300079807 + resModel2)
ResModelBodyMPlus3<- data.frame(ResModelBodyMPlus3)[,1]
dat2<-cbind(dat2,ResModelBodyMPlus3)
###################################################
############################################
Genu5LET<-substr(dat2$Genus,1,5)
Genu5LET<- data.frame(Genu5LET)[,1]
dat2<-cbind(dat2,Genu5LET)
###################################################
######################
#FIG2C
#PGLS Tb VS relative maxillo SA (with skull L)
plot((dat2$MinResModel2WithResModel2),(dat2$Teb),  main = "", col="black",
     cex=1.4,pch=21,bg= EcolLabel,xlab="", ylab="",cex.lab=1,cex.axis=0.5, yaxt="none", xaxt="none",lwd=0.4 )
title(ylab = "Body temperature", mgp = c(1.2, 1, 0), cex.lab=1.05)
title(xlab = "Relative maxilloturbinal surface area", mgp = c(1, 1, 0), cex.lab=1.05)
axis(1, las=2, cex.axis=0.5, mgp = c(1, 0.007, 0), lwd=0.2, tck=-0.01,las=1)
axis(2, las=2, cex.axis=0.5, mgp = c(1, 0.4, 0), lwd=0.2, tck=-0.01)
text((dat2$MinResModel2WithResModel2),(dat2$Teb) , dat2$Genus , cex=0.7, pos=3)
pglsModel1 <- gls(((Teb)) ~ (MinResModel2WithResModel2),correlation = corBrownian(1,phy = tree2),data = dat2, method = "ML")
#abline(a = coef(pglsModel1)[1], b = coef(pglsModel1)[2],col="red")
regress <- lm ((dat2$Teb) ~ ((dat2$MinResModel2WithResModel2)))
#abline(regress,col="blue")
summary(regress)
#0.7093
#s = 1.10e-1, R2 = -9.87e-3, p = 0.71  


#SI1B
#PGLS Tb VS relative maxillo SA (with body mass)
plot((dat2$ResModelBodyMPlus3),(dat2$Teb),  main = "", col="black",
     cex=1.4,pch=21,bg= EcolLabel,xlab="", ylab="",cex.lab=1,cex.axis=0.5, yaxt="none", xaxt="none",lwd=0.4 )
title(ylab = "Body temperature ", mgp = c(1.2, 1, 0), cex.lab=1.05)
title(xlab = "Relative maxilloturbinal surface area (using body mass)", mgp = c(1, 1, 0), cex.lab=1.05)
axis(1, las=2, cex.axis=0.5, mgp = c(1, 0.007, 0), lwd=0.2, tck=-0.01,las=1)
axis(2, las=2, cex.axis=0.5, mgp = c(1, 0.4, 0), lwd=0.2, tck=-0.01)
text((dat2$ResModelBodyMPlus3),(dat2$Teb) , dat2$Genus , cex=0.7, pos=3)
pglsModel1 <- gls(((Teb)) ~ (ResModelBodyMPlus3),correlation = corBrownian(1,phy = tree2),data = dat2, method = "ML")
#abline(a = coef(pglsModel1)[1], b = coef(pglsModel1)[2],col="red")
regress <- lm ((dat2$Teb) ~ ((dat2$ResModelBodyMPlus3)))
#abline(regress,col="blue")
summary(regress)
#0.8402
#s = 5.69e-2, R2 = -1.10e-2, p = 0.84  


postscript("Fig2CBodyTemp_30_06_225let.eps")
par(mfrow=c(2,2))
plot((dat2$MinResModel2WithResModel2),(dat2$Teb),  main = "", col="black",
     cex=1.4,pch=21,bg= EcolLabel,xlab="", ylab="",cex.lab=1,cex.axis=0.5, yaxt="none", xaxt="none",lwd=0.4 )
title(ylab = "Body temperature", mgp = c(1.2, 1, 0), cex.lab=1.05)
title(xlab = "Relative maxilloturbinal surface area", mgp = c(1, 1, 0), cex.lab=1.05)
axis(1, las=2, cex.axis=0.5, mgp = c(1, 0.007, 0), lwd=0.2, tck=-0.01,las=1)
axis(2, las=2, cex.axis=0.5, mgp = c(1, 0.4, 0), lwd=0.2, tck=-0.01)
text((dat2$MinResModel2WithResModel2),(dat2$Teb) , dat2$Genu5LET , cex=0.7, pos=3)
dev.off()


postscript("SI4B_BodyTemp_30_06_225let.eps")
par(mfrow=c(2,2))
plot((dat2$ResModelBodyMPlus3),(dat2$Teb),  main = "", col="black",
     cex=1.4,pch=21,bg= EcolLabel,xlab="", ylab="",cex.lab=1,cex.axis=0.5, yaxt="none", xaxt="none",lwd=0.4 )
title(ylab = "Body temperature ", mgp = c(1.2, 1, 0), cex.lab=1.05)
title(xlab = "Relative maxilloturbinal surface area (using body mass)", mgp = c(1, 1, 0), cex.lab=1.05)
axis(1, las=2, cex.axis=0.5, mgp = c(1, 0.007, 0), lwd=0.2, tck=-0.01,las=1)
axis(2, las=2, cex.axis=0.5, mgp = c(1, 0.4, 0), lwd=0.2, tck=-0.01)
text((dat2$ResModelBodyMPlus3),(dat2$Teb) , dat2$Genu5LET , cex=0.7, pos=3)
dev.off()
