# Supplementary material for: Mammalian maxilloturbinal evolution does not reflect thermal biology
Source: Nat Commun. 2023 Jul 21;14:4425. doi: 10.1038/s41467-023-39994-1 (PMC10361988; doi:10.1038/s41467-023-39994-1)
Supplement: Supplementary file 3 — Supplementary Data 1 [file 41467_2023_39994_MOESM3_ESM.zip › Martinez_et_al_2023b_Supplementary_Data_1/Folder_3_Heterothermy/Heterothermy_07_11_22.csv]

species	Order	species	Taxa1	Genus	Aspecies	Collection	Number	Origin	Origin_Number	Order	Rodent_clade	ECOLa1	ECOLa2	ECOLa3	Maxillo_A	Snout_L	Skull_L	Heterothermy_1	Heterothermy_2
Abrocoma_bennettii	Rodentia	Abrocoma_bennettii	Abrocoma_bennettii	Abrocoma	bennettii	NHMUK	98186	Fabre_&_Martinez	NA	Rodentia	Ctenohystrica	TER	TER	TER	93.67	17.69	42.51	NO	NO
Acerodon_jubatus	Chiroptera	Acerodon_jubatus	Acerodon_jubatus	Acerodon	jubatus	UMMZ	161197	Morphosource	M181995	Chiroptera	NA	FLY	FLY	FLY	868.33	32.04	77.95	NO	NO
Acomys_airensis	Rodentia	Acomys_airensis	Acomys_airensis	Acomys	airensis	MNHN	ZM-MO-1993-1961	Fabre_&_Martinez	NA	Rodentia	Mouse_related_clade	TER	TER	TER	11.38	10.53	27.79	NO	NO
Acomys_airensis	Rodentia	Acomys_airensis	Acomys_airensis	Acomys	airensis	MNHN	ZM-MO-1993-1962	Fabre_&_Martinez	NA	Rodentia	Mouse_related_clade	TER	TER	TER	12.97	10.9	28.82	NO	NO
Acomys_kempi	Rodentia	Acomys_kempi	Acomys_kempi	Acomys	kempi	USB	KE824	Fabre_&_Martinez	NA	Rodentia	Mouse_related_clade	TER	TER	TER	14.88	10.78	29.02	NO	NO
Acomys_kempi	Rodentia	Acomys_kempi	Acomys_kempi	Acomys	kempi	USB	ETH0332	Fabre_&_Martinez	NA	Rodentia	Mouse_related_clade	TER	TER	TER	11.13	10.1	28.25	NO	NO
Akodon_aerosus	Rodentia	Akodon_aerosus	Akodon_aerosus	Akodon	aerosus	NHMUK	54580	Fabre_&_Martinez	NA	Rodentia	Mouse_related_clade	TER	TER	TER	24.52	NA	29.02	NO	NO
Alcelaphus_buselaphus	Artiodactyla	Alcelaphus_buselaphus	Alcelaphus_buselaphus	Alcelaphus	buselaphus	ZMH-S	7487	Morphosource	M39875	Artiodactyla	NA	TER	TER	TER	59337	279.88	472.71	NO	NO
Allactaga_elater	Rodentia	Allactaga_elater	Allactaga_elater	Allactaga	elater	NHMUK	724282	Fabre_&_Martinez	NA	Rodentia	Mouse_related_clade	TER	TER	FOS	16.99	10.26	27.78	NO	NO
Anomalurus_beecrofti	Rodentia	Anomalurus_beecrofti	Anomalurus_beecrofti	Anomalurus	beecrofti	NA	NA	Fabre_&_Martinez	NA	Rodentia	Mouse_related_clade	TER	ARB	ARB	414.22	15.41	57.95	NO	NO
Anomalurus_derbianus	Rodentia	Anomalurus_derbianus	Anomalurus_derbianus	Anomalurus	derbianus	RMCA	327	Fabre_&_Martinez	NA	Rodentia	Mouse_related_clade	TER	ARB	ARB	389.1	10.74	56.07	NO	NO
Anotomys_leander	Rodentia	Anotomys_leander	Anotomys_leander	Anotomys	leander	NHMUK	51171	Fabre_&_Martinez	NA	Rodentia	Mouse_related_clade	AMP	AMP	AMP	38.34	NA	27.2	NO	NO
Anotomys_leander	Rodentia	Anotomys_leander	Anotomys_leander	Anotomys	leander	AMNH	66202	Fabre_&_Martinez	NA	Rodentia	Mouse_related_clade	AMP	AMP	AMP	28.03	NA	26.42	NO	NO
Anotomys_leander	Rodentia	Anotomys_leander	Anotomys_leander	Anotomys	leander	NHMUK	34910176	Fabre_&_Martinez	NA	Rodentia	Mouse_related_clade	AMP	AMP	AMP	45.51	NA	28.28	NO	NO
Anourosorex_squamipes	Eulipotyphla	Anourosorex_squamipes	Anourosorex_squamipes	Anourosorex	squamipes	NHMUK	3341157	Fabre_&_Martinez	NA	Eulipotyphla	NA	TER	TER	TER	66.66	NA	21.5	NO	NO
Aplodontia_rufa	Rodentia	Aplodontia_rufa	Aplodontia_rufa	Aplodontia	rufa	MNHN	1981-683	Rodrigues	NA	Rodentia	Squirrel_related_clade	TER	TER	FOS	614.71	25.66	69.63	NO	NO
Apomys_abrae	Rodentia	Apomys_abrae	Apomys_abrae	Apomys	abrae	AMNH	242099	Fabre_&_Martinez	NA	Rodentia	Mouse_related_clade	TER	TER	TER	45.863	NA	37	NO	NO
Apomys_banahao	Rodentia	Apomys_banahao	Apomys_banahao	Apomys	banahao	CBGP	P0067	Fabre_&_Martinez	NA	Rodentia	Mouse_related_clade	TER	TER	TER	51.739	NA	33.74	NO	NO
Apomys_banahao	Rodentia	Apomys_banahao	Apomys_banahao	Apomys	banahao	UM	P0045	Fabre_&_Martinez	NA	Rodentia	Mouse_related_clade	TER	TER	TER	71.18	NA	36.51	NO	NO
Apomys_banahao	Rodentia	Apomys_banahao	Apomys_banahao	Apomys	banahao	CBGP	P0066	Fabre_&_Martinez	NA	Rodentia	Mouse_related_clade	TER	TER	TER	95.833	NA	38.38	NO	NO
Apomys_datae	Rodentia	Apomys_datae	Apomys_datae	Apomys	datae	FMNH	252475	Fabre_&_Martinez	NA	Rodentia	Mouse_related_clade	TER	TER	TER	57.638	NA	38.48	NO	NO
Apomys_datae	Rodentia	Apomys_datae	Apomys_datae	Apomys	datae	FMNH	188256	Fabre_&_Martinez	NA	Rodentia	Mouse_related_clade	TER	TER	TER	72.035	NA	37.73	NO	NO
Apomys_hylocetes	Rodentia	Apomys_hylocetes	Apomys_hylocetes	Apomys	hylocetes	USNM	125244	Fabre_&_Martinez	NA	Rodentia	Mouse_related_clade	TER	TER	TER	39.438	NA	30.51	NO	NO
Apomys_littoralis	Rodentia	Apomys_littoralis	Apomys_littoralis	Apomys	littoralis	USNM	458755	Fabre_&_Martinez	NA	Rodentia	Mouse_related_clade	TER	TER	TER	35.44	NA	29.14	NO	NO
Archboldomys_luzonensis	Rodentia	Archboldomys_luzonensis	Archboldomys_luzonensis	Archboldomys	luzonensis	USNM	573840	Fabre_&_Martinez	NA	Rodentia	Mouse_related_clade	TER	TER	TER	33.269	NA	26.67	NO	NO
Archboldomys_luzonensis	Rodentia	Archboldomys_luzonensis	Archboldomys_luzonensis	Archboldomys	luzonensis	USNM	573837	Fabre_&_Martinez	NA	Rodentia	Mouse_related_clade	TER	TER	TER	32.778	NA	28.1	NO	NO
Arvicola_amphibius	Rodentia	Arvicola_amphibius	Arvicola_amphibius	Arvicola	amphibius	UM	QM857	Fabre_&_Martinez	NA	Rodentia	Mouse_related_clade	TER	TER	FOS	33.89	NA	31.39	NO	NO
Arvicola_sapidus	Rodentia	Arvicola_sapidus	Arvicola_sapidus	Arvicola	sapidus	UM	QM932	Fabre_&_Martinez	NA	Rodentia	Mouse_related_clade	AMP	AMP	AMP	56.38	NA	37.79	NO	NO
Baiyankamys_habbema	Rodentia	Baiyankamys_habbema	Baiyankamys_habbema	Baiyankamys	habbema	AMNH	110056	Fabre_&_Martinez	NA	Rodentia	Mouse_related_clade	AMP	AMP	AMP	36.55	8.54	27.51	NO	NO
Baiyankamys_shawmayeri	Rodentia	Baiyankamys_shawmayeri	Baiyankamys_shawmayeri	Baiyankamys	shawmayeri	AMNH	191441	Fabre_&_Martinez	NA	Rodentia	Mouse_related_clade	AMP	AMP	AMP	56.41	10.61	32.4	NO	NO
Bandicota_indica	Rodentia	Bandicota_indica	Bandicota_indica	Bandicota	indica	UM	4000	Fabre_&_Martinez	NA	Rodentia	Mouse_related_clade	TER	TER	FOS	81.72	16.34	50.27	NO	NO
Bandicota_indica	Rodentia	Bandicota_indica	Bandicota_indica	Bandicota	indica	UM	4253	Fabre_&_Martinez	NA	Rodentia	Mouse_related_clade	TER	TER	FOS	78.96	16.57	52.47	NO	NO
Blanfordimys_afghanus	Rodentia	Blanfordimys_afghanus	Blanfordimys_afghanus	Blanfordimys	afghanus	NHMUK	47425	Fabre_&_Martinez	NA	Rodentia	Mouse_related_clade	TER	TER	TER	7.815	NA	23.23	NO	NO
Blarina_brevicauda	Eulipotyphla	Blarina_brevicauda	Blarina_brevicauda	Blarina	brevicauda	NHMUK	951712	Fabre_&_Martinez	NA	Eulipotyphla	NA	TER	TER	TER	37.41	NA	18.95	NO	NO
Blarinomys_breviceps	Rodentia	Blarinomys_breviceps	Blarinomys_breviceps	Blarinomys	breviceps	NHMUK	961197	Fabre_&_Martinez	NA	Rodentia	Mouse_related_clade	SUB	SUB	SUB	49.93	10.31	25.21	NO	NO
Bradypus_tridactylus	Pilosa	Bradypus_tridactylus	Bradypus_tridactylus	Bradypus	tridactylus	UM	789N	Hautier	NA	Pilosa	NA	TER	ARB	ARB	583.73	23.98	50.44	NO	NO
Bunomys_andrewsi	Rodentia	Bunomys_andrewsi	Bunomys_andrewsi	Bunomys	andrewsi	NMV	36977	Fabre_&_Martinez	NA	Rodentia	Mouse_related_clade	TER	TER	TER	62.543	NA	36.68	NO	NO
Bunomys_andrewsi	Rodentia	Bunomys_andrewsi	Bunomys_andrewsi	Bunomys	andrewsi	NMV	36982	Fabre_&_Martinez	NA	Rodentia	Mouse_related_clade	TER	TER	TER	88.698	NA	40.75	NO	NO
Bunomys_penitus	Rodentia	Bunomys_penitus	Bunomys_penitus	Bunomys	penitus	NMV	36984	Fabre_&_Martinez	NA	Rodentia	Mouse_related_clade	TER	TER	TER	77.798	NA	45.23	NO	NO
Callosciurus_erythraeus	Rodentia	Callosciurus_erythraeus	Callosciurus_erythraeus	Callosciurus	erythraeus	NHMUK	761300	Fabre_&_Martinez	NA	Rodentia	Squirrel_related_clade	TER	ARB	ARB	231.91	15.46	54.37	NO	NO
Calomyscus_baluchi	Rodentia	Calomyscus_baluchi	Calomyscus_baluchi	Calomyscus	baluchi	NHMUK	69251	Fabre_&_Martinez	NA	Rodentia	Mouse_related_clade	TER	TER	TER	9.22	09.02	25.23	NO	NO
Caluromys_philander	Marsupialia	Caluromys_philander	Caluromys_philander	Caluromys	philander	AMNH	m-95526	Morphosource	M64534	Marsupialia	NA	TER	ARB	ARB	481	24.8	58.72	NO	NO
Cannomys_badius	Rodentia	Cannomys_badius	Cannomys_badius	Cannomys	badius	NHMUK	82708	Fabre_&_Martinez	NA	Rodentia	Mouse_related_clade	SUB	SUB	SUB	56.3	17.44	46.21	NO	NO
Caprolagus_hispidus	Lagomorpha	Caprolagus_hispidus	Caprolagus_hispidus	Caprolagus	hispidus	NRM	A585848	Ruf	NA	Lagomorpha	NA	TER	TER	TER	856.15	27.38	88.04	NO	NO
Capromys_pilorides	Rodentia	Capromys_pilorides	Capromys_pilorides	Capromys	pilorides	NHMUK	77429	Fabre_&_Martinez	NA	Rodentia	Ctenohystrica	TER	TER	TER	978.84	26.54	91.47	NO	NO
Carterodon_sulcidens	Rodentia	Carterodon_sulcidens	Carterodon_sulcidens	Carterodon	sulcidens	NHMUK	79212	Fabre_&_Martinez	NA	Rodentia	Ctenohystrica	TER	TER	FOS	52.071	NA	39.28	NO	NO
Carterodon_sulcidens	Rodentia	Carterodon_sulcidens	Carterodon_sulcidens	Carterodon	sulcidens	NHMUK	79213	Fabre_&_Martinez	NA	Rodentia	Ctenohystrica	TER	TER	FOS	46.26	NA	40.61	NO	NO
Castor_canadensis	Rodentia	Castor_canadensis	Castor_canadensis	Castor	canadensis	NHMUK	4966	Fabre_&_Martinez	NA	Rodentia	Mouse_related_clade	AMP	AMP	AMP	9395.1	NA	135.24	NO	NO
Castor_fiber	Rodentia	Castor_fiber	Castor_fiber	Castor	fiber	NHMUK	362261	Fabre_&_Martinez	NA	Rodentia	Mouse_related_clade	AMP	AMP	AMP	5784.8	NA	140.87	NO	NO
Cavia_porcellus	Rodentia	Cavia_porcellus	Cavia_porcellus	Cavia	porcellus	UM	499V	Fabre_&_Martinez	NA	Rodentia	Ctenohystrica	TER	TER	TER	173.64	20.82	63.1	NO	NO
Chaetodipus_californicus	Rodentia	Chaetodipus_californicus	Chaetodipus_californicus	Chaetodipus	californicus	UM	738N	Fabre_&_Martinez	NA	Rodentia	Mouse_related_clade	TER	TER	FOS	19	10.41	26.64	NO	NO
Cheirogaleus_medius	Primates	Cheirogaleus_medius	Cheirogaleus_medius	Cheirogaleus	medius	AMNH	m-196618	Morphosource	13435	Primates	NA	TER	ARB	ARB	237.04	14.77	45.4	AESTIVATION	YES
Chibchanomys_orcesi	Rodentia	Chibchanomys_orcesi	Chibchanomys_orcesi	Chibchanomys	orcesi	NHMUK	2816	Fabre_&_Martinez	NA	Rodentia	Mouse_related_clade	AMP	AMP	AMP	16.706	NA	25.4	NO	NO
Chimarrogale_himalayica	Eulipotyphla	Chimarrogale_himalayica	Chimarrogale_himalayica	Chimarrogale	himalayica	NHMUK	50494	Fabre_&_Martinez	NA	Eulipotyphla	NA	AMP	AMP	AMP	64.21	NA	22.32	NO	NO
Chimarrogale_platycephalus	Eulipotyphla	Chimarrogale_platycephalus	Chimarrogale_platycephalus	Chimarrogale	platycephalus	NHMUK	803209	Fabre_&_Martinez	NA	Eulipotyphla	NA	AMP	AMP	AMP	52.45	NA	26.36	NO	NO
Chinchilla_lanigera	Rodentia	Chinchilla_lanigera	Chinchilla_lanigera	Chinchilla	lanigera	UM	498V	Fabre_&_Martinez	NA	Rodentia	Ctenohystrica	TER	TER	TER	273.68	21.03	58.7	NO	NO
Chironectes_minimus	Marsupialia	Chironectes_minimus	Chironectes_minimus	Chironectes	minimus	NHMUK	88113016	Fabre_&_Martinez	NA	Marsupialia	NA	AMP	AMP	AMP	483.32	19.53	48.45	NO	NO
Chrotomys_gonzalesi	Rodentia	Chrotomys_gonzalesi	Chrotomys_gonzalesi	Chrotomys	gonzalesi	USNM	458955	Fabre_&_Martinez	NA	Rodentia	Mouse_related_clade	TER	TER	TER	50.113	NA	34.45	NO	NO
Chrotomys_mindorensis	Rodentia	Chrotomys_mindorensis	Chrotomys_mindorensis	Chrotomys	mindorensis	FMNH	222107	Fabre_&_Martinez	NA	Rodentia	Mouse_related_clade	TER	TER	TER	43.339	NA	37.54	NO	NO
Chrotomys_silaceus	Rodentia	Chrotomys_silaceus	Chrotomys_silaceus	Chrotomys	silaceus	NHMUK	975216	Fabre_&_Martinez	NA	Rodentia	Mouse_related_clade	TER	TER	TER	47.186	NA	34.62	NO	NO
Chrotomys_silaceus	Rodentia	Chrotomys_silaceus	Chrotomys_silaceus	Chrotomys	silaceus	NHMUK	975239	Fabre_&_Martinez	NA	Rodentia	Mouse_related_clade	TER	TER	TER	41.721	NA	33.31	NO	NO
Chrotomys_whiteheadi	Rodentia	Chrotomys_whiteheadi	Chrotomys_whiteheadi	Chrotomys	whiteheadi	NHMUK	958220	Fabre_&_Martinez	NA	Rodentia	Mouse_related_clade	TER	TER	TER	49.034	NA	35.29	NO	NO
Chrotomys_whiteheadi	Rodentia	Chrotomys_whiteheadi	Chrotomys_whiteheadi	Chrotomys	whiteheadi	NHMUK	958219	Fabre_&_Martinez	NA	Rodentia	Mouse_related_clade	TER	TER	TER	64.468	NA	36.84	NO	NO
Chrotomys_whiteheadi	Rodentia	Chrotomys_whiteheadi	Chrotomys_whiteheadi	Chrotomys	whiteheadi	NHMUK	975217	Fabre_&_Martinez	NA	Rodentia	Mouse_related_clade	TER	TER	TER	57.882	NA	35.78	NO	NO
Clyomys_laticeps	Rodentia	Clyomys_laticeps	Clyomys_laticeps	Clyomys	laticeps	NHMUK	79226	Fabre_&_Martinez	NA	Rodentia	Ctenohystrica	TER	TER	FOS	95.26	NA	45.32	NO	NO
Clyomys_laticeps	Rodentia	Clyomys_laticeps	Clyomys_laticeps	Clyomys	laticeps	NHMUK	79230	Fabre_&_Martinez	NA	Rodentia	Ctenohystrica	TER	TER	FOS	79.25	NA	42.6	NO	NO
Coendou_prehensilis	Rodentia	Coendou_prehensilis	Coendou_prehensilis	Coendou	prehensilis	PIMUZ	2440	Kerber	NA	Rodentia	Ctenohystrica	TER	ARB	ARB	229.11	20.43	68.01	NO	NO
Colomys_goslingi	Rodentia	Colomys_goslingi	Colomys_goslingi	Colomys	goslingi	RMCA	7153	Fabre_&_Martinez	NA	Rodentia	Mouse_related_clade	AMP	AMP	AMP	36.961	11.59	34.31	NO	NO
Condylura_cristata	Eulipotyphla	Condylura_cristata	Condylura_cristata	Condylura	cristata	NHMUK	921253	Fabre_&_Martinez	NA	Eulipotyphla	NA	AMP	AMP	AMP	134.11	NA	29.68	NO	NO
Condylura_cristata	Eulipotyphla	Condylura_cristata	Condylura_cristata	Condylura	cristata	NHMUK	85940	Fabre_&_Martinez	NA	Eulipotyphla	NA	AMP	AMP	AMP	105.94	NA	27.83	NO	NO
Cricetomys_gambianus	Rodentia	Cricetomys_gambianus	Cricetomys_gambianus	Cricetomys	gambianus	CBGP	1977	Fabre_&_Martinez	NA	Rodentia	Mouse_related_clade	TER	TER	FOS	125.23	25.58	63.67	NO	NO
Cricetomys_gambianus	Rodentia	Cricetomys_gambianus	Cricetomys_gambianus	Cricetomys	gambianus	CBGP	KB36336	Fabre_&_Martinez	NA	Rodentia	Mouse_related_clade	TER	TER	FOS	133.64	25.97	69.7	NO	NO
Cricetulus_migratorius	Rodentia	Cricetulus_migratorius	Cricetulus_migratorius	Cricetulus	migratorius	UM	283N	Fabre_&_Martinez	NA	Rodentia	Mouse_related_clade	TER	TER	TER	23.486	10.66	29.79	NO	NO
Crocidura_russula	Eulipotyphla	Crocidura_russula	Crocidura_russula	Crocidura	russula	UM	NA	Fabre_&_Martinez	NA	Eulipotyphla	NA	TER	TER	TER	6.63	NA	17.01	NO	NO
Crossomys_moncktoni	Rodentia	Crossomys_moncktoni	Crossomys_moncktoni	Crossomys	moncktoni	NHMUK	501775	Fabre_&_Martinez	NA	Rodentia	Mouse_related_clade	AMP	AMP	AMP	184.43	10.71	38.47	NO	NO
Crossomys_moncktoni	Rodentia	Crossomys_moncktoni	Crossomys_moncktoni	Crossomys	moncktoni	RMNH	11650	Fabre_&_Martinez	NA	Rodentia	Mouse_related_clade	AMP	AMP	AMP	119.52	10.6	38.12	NO	NO
Crunomys_fallax	Rodentia	Crunomys_fallax	Crunomys_fallax	Crunomys	fallax	NHMUK	97484	Fabre_&_Martinez	NA	Rodentia	Mouse_related_clade	TER	TER	TER	15.783	NA	25.89	NO	NO
Crunomys_melanius	Rodentia	Crunomys_melanius	Crunomys_melanius	Crunomys	melanius	NHMUK	72214	Fabre_&_Martinez	NA	Rodentia	Mouse_related_clade	TER	TER	TER	23.393	NA	27.12	NO	NO
Ctenodactylus_gundi	Rodentia	Ctenodactylus_gundi	Ctenodactylus_gundi	Ctenodactylus	gundi	UM	344N	Fabre_&_Martinez	NA	Rodentia	Ctenohystrica	TER	TER	TER	40.62	17.76	45.58	NO	NO
Ctenomys_latro	Rodentia	Ctenomys_latro	Ctenomys_latro	Ctenomys	latro	NHMUK	211520	Fabre_&_Martinez	NA	Rodentia	Ctenohystrica	SUB	SUB	SUB	89.24	11.11	36.83	NO	NO
Ctenomys_latro	Rodentia	Ctenomys_latro	Ctenomys_latro	Ctenomys	latro	NHMUK	26213144	Fabre_&_Martinez	NA	Rodentia	Ctenohystrica	SUB	SUB	SUB	60.13	10.74	33.89	NO	NO
Cuniculus_paca	Rodentia	Cuniculus_paca	Cuniculus_paca	Cuniculus	paca	NHMUK	521149	Fabre_&_Martinez	NA	Rodentia	Ctenohystrica	TER	TER	TER	1288.95	NA	147.8	NO	NO
Cyclopes_didactylus	Pilosa	Cyclopes_didactylus	Cyclopes_didactylus	Cyclopes	didactylus	NHMUK	888814	Hautier	NA	Pilosa	NA	TER	ARB	ARB	88.83	12.01	45.46	NO	NO
Cynocephalus_volans	Dermoptera	Cynocephalus_volans	Cynocephalus_volans	Cynocephalus	volans	AMNH	m-187861	Morphosource	M14344	Dermoptera	NA	TER	ARB	ARB	112.24	21.41	62.83	NO	NO
Dasymys_incomtus	Rodentia	Dasymys_incomtus	Dasymys_incomtus	Dasymys	incomtus	RMCA	M0228	Fabre_&_Martinez	NA	Rodentia	Mouse_related_clade	TER	TER	TER	32.61	11.92	33.77	NO	NO
Dasyprocta_leporina	Rodentia	Dasyprocta_leporina	Dasyprocta_leporina	Dasyprocta	leporina	NHMUK	1968222	Fabre_&_Martinez	NA	Rodentia	Ctenohystrica	TER	TER	TER	725.93	36.93	101.55	NO	NO
Dasypus_novemcinctus	Cingulata	Dasypus_novemcinctus	Dasypus_novemcinctus	Dasypus	novemcinctus	AMNH	263287	Hautier	NA	Cingulata	NA	TER	TER	FOS	670.05	28.34	94.83	NO	NO
Dasypus_pilosus	Cingulata	Dasypus_pilosus	Dasypus_pilosus	Dasypus	pilosus	NHMUK	94-10-1-13	Hautier	NA	Cingulata	NA	TER	TER	FOS	413.9	31.83	89.49	NO	NO
Dasyurus_hallucatus	Marsupialia	Dasyurus_hallucatus	Dasyurus_hallucatus	Dasyurus	hallucatus	TMM	M-6921	Digimorph	NA	Marsupialia	NA	TER	TER	TER	461.86	21.87	56.63	NO	NO
Daubentonia_madagascariensis	Primates	Daubentonia_madagascariensis	Daubentonia_madagascariensis	Daubentonia	madagascariensis	AMNH	m-100632	Morphosource	M9248	Primates	NA	TER	ARB	ARB	437.19	14.44	76.19	NO	NO
Deomys_ferrugineus	Rodentia	Deomys_ferrugineus	Deomys_ferrugineus	Deomys	ferrugineus	MNHN	1622	Fabre_&_Martinez	NA	Rodentia	Mouse_related_clade	TER	TER	TER	49.525	NA	35.84	NO	NO
Deomys_ferrugineus	Rodentia	Deomys_ferrugineus	Deomys_ferrugineus	Deomys_ferrugineus	ferrugineus	MNHN	1620	Fabre_&_Martinez	NA	Rodentia	Mouse_related_clade	TER	TER	TER	46.182	NA	37.05	NO	NO
Desmana_moschata	Eulipotyphla	Desmana_moschata	Desmana_moschata	Desmana	moschata	NHMUK	NA	Fabre_&_Martinez	NA	Eulipotyphla	NA	AMP	AMP	AMP	437.95	NA	57.11	NO	NO
Desmana_moschata	Eulipotyphla	Desmana_moschata	Desmana_moschata	Desmana	moschata	NHMUK	71112	Fabre_&_Martinez	NA	Eulipotyphla	NA	AMP	AMP	AMP	378.57	NA	54.57	NO	NO
Desmana_moschata	Eulipotyphla	Desmana_moschata	Desmana_moschata	Desmana	moschata	NHMUK	8911121	Fabre_&_Martinez	NA	Eulipotyphla	NA	AMP	AMP	AMP	480.32	NA	56.53	NO	NO
Dicrostonyx_groenlandicus	Rodentia	Dicrostonyx_groenlandicus	Dicrostonyx_groenlandicus	Dicrostonyx	groenlandicus	NHMUK	3711327	Fabre_&_Martinez	NA	Rodentia	Mouse_related_clade	TER	TER	TER	28.705	8.71	28.44	NO	NO
Didelphis_virginiana	Marsupialia	Didelphis_virginiana	Didelphis_virginiana	Didelphis	virginiana	TMM	M-2517	Digimorph	NA	Marsupialia	NA	TER	ARB	ARB	2572.33	49.73	100.5	NO	NO
Dinomys_branickii	Rodentia	Dinomys_branickii	Dinomys_branickii	Dinomys	branickii	MCN	D-074	Kerber	NA	Rodentia	Ctenohystrica	TER	TER	TER	2382.97	53.33	145.85	NO	NO
Dipodomys_deserti	Rodentia	Dipodomys_deserti	Dipodomys_deserti	Dipodomys	deserti	ZMB	11306	Ferreira-Cardoso	NA	Rodentia	Mouse_related_clade	TER	TER	FOS	39.034	NA	38.97	NO	NO
Dipodomys_ordii	Rodentia	Dipodomys_ordii	Dipodomys_ordii	Dipodomys	ordii	UM	726N	Fabre_&_Martinez	NA	Rodentia	Mouse_related_clade	TER	TER	FOS	44.807	NA	33.41	NO	NO
Dipodomys_panamintinus	Rodentia	Dipodomys_panamintinus	Dipodomys_panamintinus	Dipodomys	panamintinus	UM	727N	Fabre_&_Martinez	NA	Rodentia	Mouse_related_clade	TER	TER	FOS	43.009	NA	36.28	NO	NO
Dolichotis_salinicola	Rodentia	Dolichotis_salinicola	Dolichotis_salinicola	Dolichotis	salinicola	NHMUK	34114171	Fabre_&_Martinez	NA	Rodentia	Ctenohystrica	TER	TER	TER	590.41	NA	80.43	NO	NO
Dymecodon_pilirostris	Eulipotyphla	Dymecodon_pilirostris	Dymecodon_pilirostris	Dymecodon	pilirostris	NHMUK	614445	Fabre_&_Martinez	NA	Eulipotyphla	NA	SUB	SUB	SUB	36.15	NA	23.88	NO	NO
Echinops_telfairi	Afroscoricida	Echinops_telfairi	Echinops_telfairi	Echinops	telfairi	NHMUK	921164	Fabre_&_Martinez	NA	Afroscoricida	NA	TER	TER	TER	84.753	NA	29.05	NO	NO
Echiothrix_centrosa	Rodentia	Echiothrix_centrosa	Echiothrix_centrosa	Echiothrix	centrosa	NHMUK	40385	Fabre_&_Martinez	NA	Rodentia	Mouse_related_clade	TER	TER	TER	95.13	NA	51.82	NO	NO
Echiothrix_centrosa	Rodentia	Echiothrix_centrosa	Echiothrix_centrosa	Echiothrix	centrosa	AMNH	153013	Fabre_&_Martinez	NA	Rodentia	Mouse_related_clade	TER	TER	TER	91.344	NA	52.29	NO	NO
Echiothrix_leucura	Rodentia	Echiothrix_leucura	Echiothrix_leucura	Echiothrix	leucura	NHMUK	971246	Fabre_&_Martinez	NA	Rodentia	Mouse_related_clade	TER	TER	TER	96.813	NA	53.68	NO	NO
Echiothrix_leucura	Rodentia	Echiothrix_leucura	Echiothrix_leucura	Echiothrix	leucura	NHMUK	971245	Fabre_&_Martinez	NA	Rodentia	Mouse_related_clade	TER	TER	TER	93.008	NA	53.13	NO	NO
Elephantulus_rozeti	Macroscelidea	Elephantulus_rozeti	Elephantulus_rozeti	Elephantulus	rozeti	UM	227N	Hautier	NA	Macroscelidea	NA	TER	TER	TER	52.42	12.37	32.56	NO	NO
Elephas_maximus	Proboscidea	Elephas_maximus	Elephas_maximus	Elephas	maximus	TMM	M-6445	Digimorph	NA	Proboscidea	NA	TER	TER	TER	3533.02	na	491.56	NO	NO
Eliurus_myoxinus	Rodentia	Eliurus_myoxinus	Eliurus_myoxinus	Eliurus	myoxinus	MNHN	1982N28	Fabre_&_Martinez	NA	Rodentia	Mouse_related_clade	TER	TER	TER	30.33	13.24	36.31	NO	NO
Ellobius_talpinus	Rodentia	Ellobius_talpinus	Ellobius_talpinus	Ellobius	talpinus	NHMUK	3421127	Fabre_&_Martinez	NA	Rodentia	Mouse_related_clade	SUB	SUB	SUB	24.357	NA	39.28	NO	NO
Ellobius_talpinus	Rodentia	Ellobius_talpinus	Ellobius_talpinus	Ellobius	talpinus	NHMUK	3421130	Fabre_&_Martinez	NA	Rodentia	Mouse_related_clade	SUB	SUB	SUB	18.785	NA	24.57	NO	NO
Ellobius_talpinus	Rodentia	Ellobius_talpinus	Ellobius_talpinus	Ellobius	talpinus	USB	FV14	Fabre_&_Martinez	NA	Rodentia	Mouse_related_clade	SUB	SUB	SUB	18.09	7.6	26.51	NO	NO
Eospalax_fontanierii	Rodentia	Eospalax_fontanierii	Eospalax_fontanierii	Eospalax	fontanierii	NHMUK	9.1.1.206	Fabre_&_Martinez	NA	Rodentia	Mouse_related_clade	SUB	SUB	SUB	143.274	18	47.31	NO	NO
Episoriculus_caudatus	Eulipotyphla	Episoriculus_caudatus	Episoriculus_caudatus	Episoriculus	caudatus	NHMUK	7587	Fabre_&_Martinez	NA	Eulipotyphla	NA	TER	TER	TER	22.764	NA	16.32	NO	NO
Equus_grevyi	Perissodactyla	Equus_grevyi	Equus_grevyi	Equus	grevyi	USNM	241009	Morphosource	M55603	Perissodactyla	NA	TER	TER	TER	36496.7	238.7	517.75	NO	NO
Equus_quagga	Perissodactyla	Equus_quagga	Equus_quagga	Equus	quagga	USNM	182004	Morphosource	M55602	Perissodactyla	NA	TER	TER	TER	23534.2	192.27	337.17	NO	NO
Erethizon_dorsatum	Rodentia	Erethizon_dorsatum	Erethizon_dorsatum	Erethizon	dorsatum	NHMUK	36.11.6.23	Fabre_&_Martinez	NA	Rodentia	Ctenohystrica	TER	TER	TER	543.06	30.32	93.48	NO	NO
Euchoreutes_naso	Rodentia	Euchoreutes_naso	Euchoreutes_naso	Euchoreutes	naso	NHMUK	991158	Fabre_&_Martinez	NA	Rodentia	Mouse_related_clade	TER	TER	TER	15.05	10.96	27.74	NO	NO
Eulemur_collaris	Primates	Eulemur_collaris	Eulemur_collaris	Eulemur	collaris	MCZ	44896	Morphosource	M2949	Primates	NA	TER	ARB	ARB	1030.21	25.84	83.42	NO	NO
Euryzygomatomys_spinosus	Rodentia	Euryzygomatomys_spinosus	Euryzygomatomys_spinosus	Euryzygomatomys	spinosus	NHMUK	9111930	Fabre_&_Martinez	NA	Rodentia	Ctenohystrica	TER	TER	FOS	125.3	NA	47.89	NO	NO
Felis_silvestris	Carnivora	Felis_silvestris	Felis_silvestris	Felis	silvestris	UM	149N	Hautier	NA	Carnivora	NA	TER	TER	TER	1006.43	32.23	59.41	NO	NO
Fukomys_anselli	Rodentia	Fukomys_anselli	Fukomys_anselli	Fukomys	anselli	USB	FA9746	Fabre_&_Martinez	NA	Rodentia	Ctenohystrica	SUB	SUB	SUB	24.53	10.83	29.73	NO	NO
Fukomys_darlingi	Rodentia	Fukomys_darlingi	Fukomys_darlingi	Fukomys	darlingi	USB	Z9551	Fabre_&_Martinez	NA	Rodentia	Ctenohystrica	SUB	SUB	SUB	42.03	14.71	38.41	NO	NO
Fukomys_mechowi	Rodentia	Fukomys_mechowi	Fukomys_mechowi	Fukomys	mechowi	NHMUK	3516170	Fabre_&_Martinez	NA	Rodentia	Ctenohystrica	SUB	SUB	SUB	69.097	21.62	50.91	NO	NO
Fukomys_mechowi	Rodentia	Fukomys_mechowi	Fukomys_mechowi	Fukomys	mechowi	NHMUK	3516174	Fabre_&_Martinez	NA	Rodentia	Ctenohystrica	SUB	SUB	SUB	136.898	24.84	59.61	NO	NO
Fukomys_mechowi	Rodentia	Fukomys_mechowi	Fukomys_mechowi	Fukomys	mechowi	USB	4372	Fabre_&_Martinez	NA	Rodentia	Ctenohystrica	SUB	SUB	SUB	55.57	21.37	46.1	NO	NO
Funisciurus_pyrropus	Rodentia	Funisciurus_pyrropus	Funisciurus_pyrropus	Funisciurus	pyrropus	NHMUK	54727	Fabre_&_Martinez	NA	Rodentia	Squirrel_related_clade	TER	ARB	ARB	85.82	13.71	47.36	NO	NO
Galemys_pyrenaicus	Eulipotyphla	Galemys_pyrenaicus	Galemys_pyrenaicus	Galemys	pyrenaicus	NHMUK	713839	Fabre_&_Martinez	NA	Eulipotyphla	NA	AMP	AMP	AMP	67.49	NA	31.5	NO	NO
Galemys_pyrenaicus	Eulipotyphla	Galemys_pyrenaicus	Galemys_pyrenaicus	Galemys	pyrenaicus	MNHN	CG1961N751	Fabre_&_Martinez	NA	Eulipotyphla	NA	AMP	AMP	AMP	302.262	NA	33.33	NO	NO
Galemys_pyrenaicus	Eulipotyphla	Galemys_pyrenaicus	Galemys_pyrenaicus	Galemys	pyrenaicus	MNHN	CG1961N752	Fabre_&_Martinez	NA	Eulipotyphla	NA	AMP	AMP	AMP	371.55	NA	33.97	NO	NO
Galemys_pyrenaicus	Eulipotyphla	Galemys_pyrenaicus	Galemys_pyrenaicus	Galemys	pyrenaicus	MNHN	CG1961N750	Fabre_&_Martinez	NA	Eulipotyphla	NA	AMP	AMP	AMP	300.95	NA	33.76	NO	NO
Galemys_pyrenaicus	Eulipotyphla	Galemys_pyrenaicus	Galemys_pyrenaicus	Galemys	pyrenaicus	MNHN	CG1961N749	Fabre_&_Martinez	NA	Eulipotyphla	NA	AMP	AMP	AMP	124.8	NA	33.68	NO	NO
Geomys_bursarius	Rodentia	Geomys_bursarius	Geomys_bursarius	Geomys	bursarius	NHMUK	60537	Fabre_&_Martinez	NA	Rodentia	Mouse_related_clade	SUB	SUB	SUB	65.167	NA	44.56	NO	NO
Geoxus_valdivianus	Rodentia	Geoxus_valdivianus	Geoxus_valdivianus	Geoxus	valdivianus	NHMUK	2751101	Fabre_&_Martinez	NA	Rodentia	Mouse_related_clade	TER	TER	FOS	19.55	NA	28.87	NO	NO
Glis_glis	Rodentia	Glis_glis	Glis_glis	Glis	glis	UM	QMx	Fabre_&_Martinez	NA	Rodentia	Squirrel_related_clade	TER	ARB	ARB	69.43	12.53	38.57	OTHER	YES
Glis_glis	Rodentia	Glis_glis	Glis_glis	Glis	glis	UM	AN01	Fabre_&_Martinez	NA	Rodentia	Squirrel_related_clade	TER	ARB	ARB	91.54	12.69	38.64	OTHER	YES
Grammomys_dolichurus	Rodentia	Grammomys_dolichurus	Grammomys_dolichurus	Grammomys	dolichurus	NA	M6370	Fabre_&_Martinez	NA	Rodentia	Mouse_related_clade	TER	TER	TER	19.3	9.37	27.67	NO	NO
Graomys_domorum	Rodentia	Graomys_domorum	Graomys_domorum	Graomys	domorum	NHMUK	22253	Fabre_&_Martinez	NA	Rodentia	Mouse_related_clade	TER	TER	TER	26.13	NA	34.53	NO	NO
Graphiurus_lorraineus	Rodentia	Graphiurus_lorraineus	Graphiurus_lorraineus	Graphiurus	lorraineus	USB	ANG00007	Fabre_&_Martinez	NA	Rodentia	Squirrel_related_clade	TER	ARB	ARB	53.57	12.77	31.88	OTHER	YES
Halmaheramys_bokimekot	Rodentia	Halmaheramys_bokimekot	Halmaheramys_bokimekot	Halmaheramys	bokimekot	MZB	NA	Fabre_&_Martinez	NA	Rodentia	Mouse_related_clade	TER	TER	TER	116.119	NA	47.52	NO	NO
Handleyomys_alfaroi	Rodentia	Handleyomys_alfaroi	Handleyomys_alfaroi	Handleyomys	alfaroi	NHMUK	33350	Fabre_&_Martinez	NA	Rodentia	Mouse_related_clade	TER	TER	TER	17.35	NA	27.26	NO	NO
Heliophobius_argenteocinereus	Rodentia	Heliophobius_argenteocinereus	Heliophobius_argenteocinereus	Heliophobius	argenteocinereus	USB	683	Fabre_&_Martinez	NA	Rodentia	Ctenohystrica	SUB	SUB	SUB	49.61	16.27	43.45	NO	NO
Heliophobius_argenteocinereus	Rodentia	Heliophobius_argenteocinereus	Heliophobius_argenteocinereus	Heliophobius	argenteocinereus	NHMUK	841844	Fabre_&_Martinez	NA	Rodentia	Ctenohystrica	SUB	SUB	SUB	43.78	14.21	36.8	NO	NO
Heliophobius_argenteocinereus	Rodentia	Heliophobius_argenteocinereus	Heliophobius_argenteocinereus	Heliophobius	argenteocinereus	NHMUK	6893	Fabre_&_Martinez	NA	Rodentia	Ctenohystrica	SUB	SUB	SUB	29.805	13.46	34.45	NO	NO
Hemicentetes_semispinosus	Afroscoricida	Hemicentetes_semispinosus	Hemicentetes_semispinosus	Hemicentetes	semispinosus	NHMUK	13391606	Fabre_&_Martinez	NA	Afroscoricida	NA	TER	TER	TER	65.2	NA	39.52	NO	NO
Heterocephalus_glaber	Rodentia	Heterocephalus_glaber	Heterocephalus_glaber	Heterocephalus	glaber	Philip_Cox	572	Philip_Cox	NA	Rodentia	Ctenohystrica	SUB	SUB	SUB	4.2	8.33	24.03	NO	NO
Heterocephalus_glaber	Rodentia	Heterocephalus_glaber	Heterocephalus_glaber	Heterocephalus	glaber	Philip_Cox	268	Philip_Cox	NA	Rodentia	Ctenohystrica	SUB	SUB	SUB	3.66	9.76	26.98	NO	NO
Heterocephalus_glaber	Rodentia	Heterocephalus_glaber	Heterocephalus_glaber	Heterocephalus	glaber	Philip_Cox	3	Philip_Cox	NA	Rodentia	Ctenohystrica	SUB	SUB	SUB	1.97	6.14	19.65	NO	NO
Heterocephalus_glaber	Rodentia	Heterocephalus_glaber	Heterocephalus_glaber	Heterocephalus	glaber	USB	8531	Fabre_&_Martinez	NA	Rodentia	Ctenohystrica	SUB	SUB	SUB	1	7.76	21.94	NO	NO
Heterocephalus_glaber	Rodentia	Heterocephalus_glaber	Heterocephalus_glaber	Heterocephalus	glaber	USB	545	Fabre_&_Martinez	NA	Rodentia	Ctenohystrica	SUB	SUB	SUB	0.87	08.07	22.41	NO	NO
Heterocephalus_glaber	Rodentia	Heterocephalus_glaber	Heterocephalus_glaber	Heterocephalus	glaber	USB	584	Fabre_&_Martinez	NA	Rodentia	Ctenohystrica	SUB	SUB	SUB	0.72	8.25	22.28	NO	NO
Heterocephalus_glaber	Rodentia	Heterocephalus_glaber	Heterocephalus_glaber	Heterocephalus	glaber	IZW	3393	Fabre_&_Martinez	6	Rodentia	Ctenohystrica	SUB	SUB	SUB	2.7	9.58	23.56	NO	NO
Heterocephalus_glaber	Rodentia	Heterocephalus_glaber	Heterocephalus_glaber	Heterocephalus	glaber	IZW	931	Fabre_&_Martinez	9	Rodentia	Ctenohystrica	SUB	SUB	SUB	0.99	9.82	24.94	NO	NO
Heterocephalus_glaber	Rodentia	Heterocephalus_glaber	Heterocephalus_glaber	Heterocephalus	glaber	IZW	5677	Fabre_&_Martinez	7	Rodentia	Ctenohystrica	SUB	SUB	SUB	0.89	8.73	22.26	NO	NO
Heterocephalus_glaber	Rodentia	Heterocephalus_glaber	Heterocephalus_glaber	Heterocephalus	glaber	IZW	3974	Fabre_&_Martinez	2	Rodentia	Ctenohystrica	SUB	SUB	SUB	0.61	6.23	18.5	NO	NO
Heterocephalus_glaber	Rodentia	Heterocephalus_glaber	Heterocephalus_glaber	Heterocephalus	glaber	IZW	17	Fabre_&_Martinez	3	Rodentia	Ctenohystrica	SUB	SUB	SUB	1.9	5.99	19.13	NO	NO
Heterocephalus_glaber	Rodentia	Heterocephalus_glaber	Heterocephalus_glaber	Heterocephalus	glaber	IZW	22	Fabre_&_Martinez	1	Rodentia	Ctenohystrica	SUB	SUB	SUB	1.54	6.37	19.68	NO	NO
Heterocephalus_glaber	Rodentia	Heterocephalus_glaber	Heterocephalus_glaber	Heterocephalus	glaber	IZW	5	Fabre_&_Martinez	11	Rodentia	Ctenohystrica	SUB	SUB	SUB	1.92	07.06	20.71	NO	NO
Heterocephalus_glaber	Rodentia	Heterocephalus_glaber	Heterocephalus_glaber	Heterocephalus	glaber	IZW	1	Fabre_&_Martinez	16	Rodentia	Ctenohystrica	SUB	SUB	SUB	02.01	7.85	22.59	NO	NO
Heterocephalus_glaber	Rodentia	Heterocephalus_glaber	Heterocephalus_glaber	Heterocephalus	glaber	IZW	2	Fabre_&_Martinez	8	Rodentia	Ctenohystrica	SUB	SUB	SUB	0.45	8.27	22.25	NO	NO
Heterocephalus_glaber	Rodentia	Heterocephalus_glaber	Heterocephalus_glaber	Heterocephalus	glaber	IZW	3	Fabre_&_Martinez	17	Rodentia	Ctenohystrica	SUB	SUB	SUB	0.55	6.17	19.51	NO	NO
Heterocephalus_glaber	Rodentia	Heterocephalus_glaber	Heterocephalus_glaber	Heterocephalus	glaber	IZW	7	Fabre_&_Martinez	18	Rodentia	Ctenohystrica	SUB	SUB	SUB	1.71	7.82	22.26	NO	NO
Holochilus_chacarius	Rodentia	Holochilus_chacarius	Holochilus_chacarius	Holochilus	chacarius	NHMUK	201715	Fabre_&_Martinez	NA	Rodentia	Mouse_related_clade	AMP	AMP	AMP	53.12	NA	40.56	NO	NO
Homo_sapiens	Primates	Homo_sapiens	Homo_sapiens	Homo	sapiens	UM	QM	Fabre_&_Martinez	NA	Primates	NA	TER	TER	TER	973.37	21.96	145.07	NO	NO
Hyaena_hyaena	Carnivora	Hyaena_hyaena	Hyaena_hyaena	Hyaena	hyaena	UM	109N	Hautier	NA	Carnivora	NA	TER	TER	TER	1768.1	33.26	157.77	NO	NO
Hydrochoerus_hydrochaeris	Rodentia	Hydrochoerus_hydrochaeris	Hydrochoerus_hydrochaeris	Hydrochoerus	hydrochaeris	UM	M2916	Fabre_&_Martinez	NA	Rodentia	Ctenohystrica	AMP	AMP	AMP	1896.6	37.22	126.57	NO	NO
Hydrochoerus_hydrochaeris	Rodentia	Hydrochoerus_hydrochaeris	Hydrochoerus_hydrochaeris	Hydrochoerus	hydrochaeris	NA	NA	Ferreira-Cardoso	NA	Rodentia	Ctenohystrica	AMP	AMP	AMP	5912.5	NA	220.16	NO	NO
Hydromys_chrysogaster	Rodentia	Hydromys_chrysogaster	Hydromys_chrysogaster	Hydromys	chrysogaster	MZB	YS391	Fabre_&_Martinez	NA	Rodentia	Mouse_related_clade	AMP	AMP	AMP	104.18	17.9	50	NO	NO
Hydromys_chrysogaster	Rodentia	Hydromys_chrysogaster	Hydromys_chrysogaster	Hydromys	chrysogaster	CBGP	PA0024	Fabre_&_Martinez	NA	Rodentia	Mouse_related_clade	AMP	AMP	AMP	164.22	14.45	47.06	NO	NO
Hydromys_hussoni	Rodentia	Hydromys_hussoni	Hydromys_hussoni	Hydromys	hussoni	RMNH	12585	Fabre_&_Martinez	NA	Rodentia	Mouse_related_clade	AMP	AMP	AMP	33.92	8.26	29	NO	NO
Hylaeamys_yunganus	Rodentia	Hylaeamys_yunganus	Hylaeamys_yunganus	Hylaeamys	yunganus	NHMUK	81472	Fabre_&_Martinez	NA	Rodentia	Mouse_related_clade	TER	TER	TER	36.251	NA	28.83	NO	NO
Hystrix_cristata	Rodentia	Hystrix_cristata	Hystrix_cristata	Hystrix	cristata	UM	NA	Fabre_&_Martinez	NA	Rodentia	Ctenohystrica	TER	TER	FOS	4432.87	69.68	119.26	NO	NO
Ichthyomys_hydrobates	Rodentia	Ichthyomys_hydrobates	Ichthyomys_hydrobates	Ichthyomys	hydrobates	MNHN	CG1932N1951	Fabre_&_Martinez	NA	Rodentia	Mouse_related_clade	AMP	AMP	AMP	43.69	NA	33.82	NO	NO
Ichthyomys_hydrobates	Rodentia	Ichthyomys_hydrobates	Ichthyomys_hydrobates	Ichthyomys	hydrobates	MNHN	CG1932N2950	Fabre_&_Martinez	NA	Rodentia	Mouse_related_clade	AMP	AMP	AMP	40.273	NA	33.07	NO	NO
Ichthyomys_hydrobates	Rodentia	Ichthyomys_hydrobates	Ichthyomys_hydrobates	Ichthyomys	hydrobates	MNHN	CG1900N562	Fabre_&_Martinez	NA	Rodentia	Mouse_related_clade	AMP	AMP	AMP	24.74	8.9	26.46	NO	NO
Ichthyomys_stolzmanni	Rodentia	Ichthyomys_stolzmanni	Ichthyomys_stolzmanni	Ichthyomys	stolzmanni	NHMUK	948614	Fabre_&_Martinez	NA	Rodentia	Mouse_related_clade	AMP	AMP	AMP	29.624	NA	31.21	NO	NO
Idiurus_macrotis	Rodentia	Idiurus_macrotis	Idiurus_macrotis	Idiurus	macrotis	RMCA	Z9335	Fabre_&_Martinez	NA	Rodentia	Mouse_related_clade	TER	ARB	ARB	28.7	5.54	25.72	NO	NO
Indri_indri	Primates	Indri_indri	Indri_indri	Indri	indri	AMNH	m-100506	Morphosource	M9495	Primates	NA	TER	ARB	ARB	644.22	32.34	96.49	NO	NO
Iomys_horsfieldii	Rodentia	Iomys_horsfieldii	Iomys_horsfieldii	Iomys	horsfieldii	NHMUK	711522	Fabre_&_Martinez	NA	Rodentia	Squirrel_related_clade	TER	ARB	ARB	115.08	12.48	44.67	NO	NO
Isothrix_sinnamariensis	Rodentia	Isothrix_sinnamariensis	Isothrix_sinnamariensis	Isothrix	sinnamariensis	UM	V1708	Fabre_&_Martinez	NA	Rodentia	Ctenohystrica	TER	ARB	ARB	153.53	NA	47.96	NO	NO
Jaculus_jaculus	Rodentia	Jaculus_jaculus	Jaculus_jaculus	Jaculus	jaculus	AMNH	184987	Fabre_&_Martinez	NA	Rodentia	Mouse_related_clade	TER	TER	TER	14.13	10.51	31.5	NO	NO
Kannabateomys_amblyonyx	Rodentia	Kannabateomys_amblyonyx	Kannabateomys_amblyonyx	Kannabateomys	amblyonyx	NHMUK	842824	Fabre_&_Martinez	NA	Rodentia	Ctenohystrica	TER	ARB	ARB	186.12	16.87	57.19	NO	NO
Kerodon_rupestris	Rodentia	Kerodon_rupestris	Kerodon_rupestris	Kerodon	rupestris	NA	NA	Fabre_&_Martinez	NA	Rodentia	Ctenohystrica	TER	TER	TER	113.784	NA	68.54	NO	NO
Kunsia_tomentosus	Rodentia	Kunsia_tomentosus	Kunsia_tomentosus	Kunsia	tomentosus	NHMUK	79326	Fabre_&_Martinez	NA	Rodentia	Mouse_related_clade	TER	TER	FOS	91.5	18.68	50.59	NO	NO
Lagidium_peruanum	Rodentia	Lagidium_peruanum	Lagidium_peruanum	Lagidium	peruanum	NHMUK	11152	Fabre_&_Martinez	NA	Rodentia	Ctenohystrica	TER	TER	TER	687.94	26.5	76.24	NO	NO
Lagostomus_maximus	Rodentia	Lagostomus_maximus	Lagostomus_maximus	Lagostomus	maximus	NHMUK	36611	Fabre_&_Martinez	NA	Rodentia	Ctenohystrica	TER	TER	FOS	1976.7	54.14	115.91	NO	NO
Lagurus_lagurus	Rodentia	Lagurus_lagurus	Lagurus_lagurus	Lagurus	lagurus	USB	NA	Fabre_&_Martinez	NA	Rodentia	Mouse_related_clade	TER	TER	FOS	9.6	6.36	22.65	NO	NO
Lama_glama	Artiodactyla	Lama_glama	Lama_glama	Lama	glama	TMM	M-2052	Digimorph	NA	Artiodactyla	NA	TER	TER	TER	13504.9	39.47	205.72	NO	NO
Laonastes_aenigmamus	Rodentia	Laonastes_aenigmamus	Laonastes_aenigmamus	Laonastes	aenigmamus	NHMUK	1998403	Fabre_&_Martinez	NA	Rodentia	Ctenohystrica	TER	TER	TER	74.59	23.42	63.25	NO	NO
Lariscus_insignis	Rodentia	Lariscus_insignis	Lariscus_insignis	Lariscus	insignis	NHMUK	671639	Fabre_&_Martinez	NA	Rodentia	Squirrel_related_clade	TER	TER	TER	261.03	11.94	48.05	NO	NO
Lemmus_lemmus	Rodentia	Lemmus_lemmus	Lemmus_lemmus	Lemmus	lemmus	NHMUK	3010416	Fabre_&_Martinez	NA	Rodentia	Mouse_related_clade	TER	TER	FOS	21.691	NA	30.15	NO	NO
Lemmus_lemmus	Rodentia	Lemmus_lemmus	Lemmus_lemmus	Lemmus	lemmus	NHMUK	3010424	Fabre_&_Martinez	NA	Rodentia	Mouse_related_clade	TER	TER	FOS	30.699	NA	30.28	NO	NO
Leptomys_elegans	Rodentia	Leptomys_elegans	Leptomys_elegans	Leptomys	elegans	AMNH	501254	Fabre_&_Martinez	NA	Rodentia	Mouse_related_clade	TER	TER	TER	51.945	NA	36.01	NO	NO
Leptomys_elegans	Rodentia	Leptomys_elegans	Leptomys_elegans	Leptomys	elegans	NHMUK	5112822	Fabre_&_Martinez	NA	Rodentia	Mouse_related_clade	TER	TER	TER	51.686	NA	36.79	NO	NO
Leptomys_ernstmayri	Rodentia	Leptomys_ernstmayri	Leptomys_ernstmayri	Leptomys	ernstmayri	NHMUK	501252	Fabre_&_Martinez	NA	Rodentia	Mouse_related_clade	TER	TER	TER	60.867	NA	36.67	NO	NO
Leptomys_ernstmayri	Rodentia	Leptomys_ernstmayri	Leptomys_ernstmayri	Leptomys	ernstmayri	AMNH	194936	Fabre_&_Martinez	NA	Rodentia	Mouse_related_clade	TER	TER	TER	46.785	NA	35.55	NO	NO
Leptomys_signatus	Rodentia	Leptomys_signatus	Leptomys_signatus	Leptomys	signatus	AMNH	105370	Fabre_&_Martinez	NA	Rodentia	Mouse_related_clade	TER	TER	TER	44.428	NA	33.4	NO	NO
Lepus_arcticus	Lagomorpha	Lepus_arcticus	Lepus_arcticus	Lepus	arcticus	NRM	A581919	Ruf	NA	Lagomorpha	NA	TER	TER	TER	1916.15	33.96	91.25	NO	NO
Lepus_europaeus	Lagomorpha	Lepus_europaeus	Lepus_europaeus	Lepus	europaeus	Hull	DMET-LE1	Morphosource	M23932	Lagomorpha	NA	TER	TER	TER	2331.76	47.47	115.81	NO	NO
Lepus_oiostolus	Lagomorpha	Lepus_oiostolus	Lepus_oiostolus	Lepus	oiostolus	NRM	A592115	Ruf	NA	Lagomorpha	NA	TER	TER	TER	898.53	19.71	66.97	NO	NO
Lepus_tolai	Lagomorpha	Lepus_tolai	Lepus_tolai	Lepus	tolai	NRM	A591226	Ruf	NA	Lagomorpha	NA	TER	TER	TER	1298.9	33.5	77.8	NO	NO
Lepus_townsendii	Lagomorpha	Lepus_townsendii	Lepus_townsendii	Lepus	townsendii	NRM	A59337	Ruf	NA	Lagomorpha	NA	TER	TER	TER	917.04	34.71	82.64	NO	NO
Limnogale_mergulus	Afroscoricida	Limnogale_mergulus	Limnogale_mergulus	Limnogale	mergulus	MNHN	CG1984N921	Fabre_&_Martinez	NA	Afroscoricida	NA	AMP	AMP	AMP	102.58	NA	30.35	NO	NO
Limnogale_mergulus	Afroscoricida	Limnogale_mergulus	Limnogale_mergulus	Limnogale	mergulus	MNHN	CG1952N2511	Fabre_&_Martinez	NA	Afroscoricida	NA	AMP	AMP	AMP	73.26	NA	27.67	NO	NO
Litocranius_walleri	Artiodactyla	Litocranius_walleri	Litocranius_walleri	Litocranius	walleri	ZMB	39663	Morphosource	M39874	Artiodactyla	NA	TER	TER	TER	6035.1	77.92	216.61	NO	NO
Lophiomys_imhausi	Rodentia	Lophiomys_imhausi	Lophiomys_imhausi	Lophiomys	imhausi	NHMUK	NA	Fabre_&_Martinez	NA	Rodentia	Mouse_related_clade	TER	TER	TER	191.1	21.27	63.75	NO	NO
Lophuromys_sikapusi	Rodentia	Lophuromys_sikapusi	Lophuromys_sikapusi	Lophuromys	sikapusi	NA	NA	Fabre_&_Martinez	NA	Rodentia	Mouse_related_clade	TER	TER	TER	20.371	NA	29.54	NO	NO
Loris_tardigradus	Primates	Loris_tardigradus	Loris_tardigradus	Loris	tardigradus	DU	BAA-0006	Morphosource	M2061	Primates	NA	TER	ARB	ARB	210	15.03	49.84	NO	NO
Loxodonta_africana	Proboscidea	Loxodonta_africana	Loxodonta_africana	Loxodonta	africana	LACM	52471	Morphosource	M23080	Proboscidea	NA	TER	TER	TER	9071	na	754.97	NO	NO
Loxodontomys_micropus	Rodentia	Loxodontomys_micropus	Loxodontomys_micropus	Loxodontomys	micropus	NHMUK	37924	Fabre_&_Martinez	NA	Rodentia	Mouse_related_clade	TER	TER	TER	26.838	NA	29.92	NO	NO
Makalata_didelphoides	Rodentia	Makalata_didelphoides	Makalata_didelphoides	Makalata	didelphoides	UM	V1566	Fabre_&_Martinez	NA	Rodentia	Ctenohystrica	TER	TER	TER	86.19	NA	46.65	NO	NO
Malacomys_cansdalei	Rodentia	Malacomys_cansdalei	Malacomys_cansdalei	Malacomys	cansdalei	USNM	486151	Fabre_&_Martinez	NA	Rodentia	Mouse_related_clade	TER	TER	TER	57.403	NA	38.98	NO	NO
Malacomys_edwardsi	Rodentia	Malacomys_edwardsi	Malacomys_edwardsi	Malacomys	edwardsi	USNM	467226	Fabre_&_Martinez	NA	Rodentia	Mouse_related_clade	TER	TER	TER	37.654	NA	33.69	NO	NO
Malacothrix_typica	Rodentia	Malacothrix_typica	Malacothrix_typica	Malacothrix	typica	NHMUK	34101083	Fabre_&_Martinez	NA	Rodentia	Mouse_related_clade	TER	TER	TER	10.57	9.66	24.63	NO	NO
Manis_culionensis	Pholidota	Manis_culionensis	Manis_culionensis	Manis	culionensis	MNHN	1884_1822	Hautier	NA	Pholidota	NA	TER	TER	TER	182.76	11.35	32.37	NO	NO
Manis_pentadactyla	Pholidota	Manis_pentadactyla	Manis_pentadactyla	Manis	pentadactyla	NHMUK	728	Hautier	NA	Pholidota	NA	TER	TER	TER	2518	12.61	86.14	NO	NO
Marmota_marmota	Rodentia	Marmota_marmota	Marmota_marmota	Marmota	marmota	ZMB	37886	Ferreira-Cardoso	NA	Rodentia	Squirrel_related_clade	TER	TER	FOS	338.599	33.48	81.31	NO	NO
Massoutiera_mzabi	Rodentia	Massoutiera_mzabi	Massoutiera_mzabi	Massoutiera	mzabi	NHMUK	348283	Fabre_&_Martinez	NA	Rodentia	Ctenohystrica	TER	TER	TER	24.75	14.13	44.43	NO	NO
Maxomys_musschenbroekii	Rodentia	Maxomys_musschenbroekii	Maxomys_musschenbroekii	Maxomys	musschenbroekii	NMV	37009	Fabre_&_Martinez	NA	Rodentia	Mouse_related_clade	TER	TER	TER	89.408	NA	42.53	NO	NO
Maxomys_surifer	Rodentia	Maxomys_surifer	Maxomys_surifer	Maxomys	surifer	CBGP	6369	Fabre_&_Martinez	NA	Rodentia	Mouse_related_clade	TER	TER	TER	117.113	NA	44.98	NO	NO
Maxomys_surifer	Rodentia	Maxomys_surifer	Maxomys_surifer	Maxomys	surifer	CBGP	C0119	Fabre_&_Martinez	NA	Rodentia	Mouse_related_clade	TER	TER	TER	115.371	NA	44.29	NO	NO
Melasmothrix_naso	Rodentia	Melasmothrix_naso	Melasmothrix_naso	Melasmothrix	naso	AMNH	225092	Fabre_&_Martinez	NA	Rodentia	Mouse_related_clade	TER	TER	TER	32.225	NA	31.87	NO	NO
Melasmothrix_naso	Rodentia	Melasmothrix_naso	Melasmothrix_naso	Melasmothrix	naso	AMNH	225101	Fabre_&_Martinez	NA	Rodentia	Mouse_related_clade	TER	TER	TER	30.167	NA	32.5	NO	NO
Melomys_burtoni	Rodentia	Melomys_burtoni	Melomys_burtoni	Melomys	burtoni	MZB	33533	Fabre_&_Martinez	NA	Rodentia	Mouse_related_clade	TER	TER	TER	53.592	NA	34.23	NO	NO
Melomys_burtoni	Rodentia	Melomys_burtoni	Melomys_burtoni	Melomys	burtoni	MZB	33552	Fabre_&_Martinez	NA	Rodentia	Mouse_related_clade	TER	TER	TER	41.346	NA	32.53	NO	NO
Melomys_obiensis	Rodentia	Melomys_obiensis	Melomys_obiensis	Melomys	obiensis	MZB	YS3x4	Fabre_&_Martinez	NA	Rodentia	Mouse_related_clade	TER	TER	TER	37.055	NA	33.6	NO	NO
Mesocricetus_auratus	Rodentia	Mesocricetus_auratus	Mesocricetus_auratus	Mesocricetus	auratus	UM	N345	Fabre_&_Martinez	NA	Rodentia	Mouse_related_clade	TER	TER	FOS	45.4	15.34	35.43	NO	NO
Mesomys_hispidus	Rodentia	Mesomys_hispidus	Mesomys_hispidus	Mesomys	hispidus	UM	V953	Fabre_&_Martinez	NA	Rodentia	Ctenohystrica	TER	ARB	ARB	68.81	NA	40.15	NO	NO
Mico_argentatus	Primates	Mico_argentatus	Mico_argentatus	Mico	argentatus	MCZ	30582	Morphosource	M5761	Primates	NA	TER	ARB	ARB	42.25	7.77	37.05	NO	NO
Microcavia_australis	Rodentia	Microcavia_australis	Microcavia_australis	Microcavia	australis	NHMUK	26101187	Fabre_&_Martinez	NA	Rodentia	Ctenohystrica	TER	TER	TER	100.2	NA	45.8	NO	NO
Microcavia_niata	Rodentia	Microcavia_niata	Microcavia_niata	Microcavia	niata	NHMUK	9831619	Fabre_&_Martinez	NA	Rodentia	Ctenohystrica	TER	TER	TER	130.55	NA	41.97	NO	NO
Microcavia_shiptoni	Rodentia	Microcavia_shiptoni	Microcavia_shiptoni	Microcavia	shiptoni	NHMUK	3411498	Fabre_&_Martinez	NA	Rodentia	Ctenohystrica	TER	TER	TER	120.16	NA	43.99	NO	NO
Microhydromys_richardsoni	Rodentia	Microhydromys_richardsoni	Microhydromys_richardsoni	Microhydromys	richardsoni	AMNH	198790	Fabre_&_Martinez	NA	Rodentia	Mouse_related_clade	TER	TER	TER	10.737	NA	20	NO	NO
Micropotamogale_lamottei	Afroscoricida	Micropotamogale_lamottei	Micropotamogale_lamottei	Micropotamogale	lamottei	MNHN	CG1980N52	Fabre_&_Martinez	NA	Afroscoricida	NA	AMP	AMP	AMP	51	NA	26.47	NO	NO
Micropotamogale_lamottei	Afroscoricida	Micropotamogale_lamottei	Micropotamogale_lamottei	Micropotamogale	lamottei	MNHN	CG1980N57	Fabre_&_Martinez	NA	Afroscoricida	NA	AMP	AMP	AMP	41.11	NA	26.76	NO	NO
Microtus_agrestis	Rodentia	Microtus_agrestis	Microtus_agrestis	Microtus	agrestis	UM	QMx	Fabre_&_Martinez	NA	Rodentia	Mouse_related_clade	TER	TER	TER	13.49	6.17	24.41	NO	NO
Millardia_gleadowi	Rodentia	Millardia_gleadowi	Millardia_gleadowi	Millardia	gleadowi	NHMUK	751698	Fabre_&_Martinez	NA	Rodentia	Mouse_related_clade	TER	TER	FOS	10.595	9.18	24.57	NO	NO
Mogera_wogura	Eulipotyphla	Mogera_wogura	Mogera_wogura	Mogera	wogura	NHMUK	259329	Fabre_&_Martinez	NA	Eulipotyphla	NA	SUB	SUB	SUB	144.43	NA	38.84	NO	NO
Molossus_molossus	Chiroptera	Molossus_molossus	Molossus_molossus	Molossus	molossus	AMNH	176099	Morphosource	M19291	Chiroptera	NA	FLY	FLY	FLY	9.85	2.66	13.48	NO	NO
Mus_cervicolor	Rodentia	Mus_cervicolor	Mus_cervicolor	Mus	cervicolor	UM	7314	Fabre_&_Martinez	NA	Rodentia	Mouse_related_clade	TER	TER	TER	11.914	NA	21.54	NO	NO
Mus_mattheyi	Rodentia	Mus_mattheyi	Mus_mattheyi	Mus	mattheyi	UM	2	Fabre_&_Martinez	NA	Rodentia	Mouse_related_clade	TER	TER	TER	4.68	NA	17.66	NO	NO
Mus_minutoides	Rodentia	Mus_minutoides	Mus_minutoides	Mus	minutoides	UM	NA	Fabre_&_Martinez	NA	Rodentia	Mouse_related_clade	TER	TER	TER	6.551	NA	18.98	NO	NO
Mus_musculus	Rodentia	Mus_musculus	Mus_musculus	Mus	musculus	UM	001_R089V150_FG1	Fabre_&_Martinez	NA	Rodentia	Mouse_related_clade	TER	TER	TER	9.23	NA	22.01	NO	NO
Mus_musculus	Rodentia	Mus_musculus	Mus_musculus	Mus	musculus	UM	002_R089V152_MP2	Fabre_&_Martinez	NA	Rodentia	Mouse_related_clade	TER	TER	TER	10.68	NA	22.75	NO	NO
Mus_musculus	Rodentia	Mus_musculus	Mus_musculus	Mus	musculus	UM	K7503	Fabre_&_Martinez	NA	Rodentia	Mouse_related_clade	TER	TER	TER	11.07	7.62	22.75	NO	NO
Mus_musculus	Rodentia	Mus_musculus	Mus_musculus	Mus	musculus	UM	K7510	Fabre_&_Martinez	NA	Rodentia	Mouse_related_clade	TER	TER	TER	11.1	7.75	21.98	NO	NO
Mus_musculus	Rodentia	Mus_musculus	Mus_musculus	Mus	musculus	UM	K7511	Fabre_&_Martinez	NA	Rodentia	Mouse_related_clade	TER	TER	TER	9.1	7.98	21.94	NO	NO
Mus_musculus	Rodentia	Mus_musculus	Mus_musculus	Mus	musculus	UM	QM1170	Fabre_&_Martinez	NA	Rodentia	Mouse_related_clade	TER	TER	TER	8.69	6.76	20.93	NO	NO
Mus_musculus	Rodentia	Mus_musculus	Mus_musculus	Mus	musculus	UM	22MO596M	Fabre_&_Martinez	NA	Rodentia	Mouse_related_clade	TER	TER	TER	18.19	7.58	22.41	NO	NO
Mus_musculus	Rodentia	Mus_musculus	Mus_musculus	Mus	musculus	UM	QM1171	Fabre_&_Martinez	NA	Rodentia	Mouse_related_clade	TER	TER	TER	7.612	6.32	20.25	NO	NO
Mus_pahari	Rodentia	Mus_pahari	Mus_pahari	Mus	pahari	UM	7226	Fabre_&_Martinez	NA	Rodentia	Mouse_related_clade	TER	TER	TER	25.812	NA	25.78	NO	NO
Muscardinus_avellanarius	Rodentia	Muscardinus_avellanarius	Muscardinus_avellanarius	Muscardinus	avellanarius	UM	NA	Fabre_&_Martinez	NA	Rodentia	Squirrel_related_clade	TER	ARB	ARB	14.86	6.68	22.69	NO	NO
Myocastor_coypus	Rodentia	Myocastor_coypus	Myocastor_coypus	Myocastor	coypus	UM	NA	Fabre_&_Martinez	NA	Rodentia	Ctenohystrica	AMP	AMP	AMP	1555.22	NA	92.28	NO	NO
Myocastor_coypus	Rodentia	Myocastor_coypus	Myocastor_coypus	Myocastor	coypus	NHMUK	707971	Fabre_&_Martinez	NA	Rodentia	Ctenohystrica	AMP	AMP	AMP	1628.39	NA	103.4	NO	NO
Myocastor_coypus	Rodentia	Myocastor_coypus	Myocastor_coypus	Myocastor	coypus	NHMUK	1610385	Fabre_&_Martinez	NA	Rodentia	Ctenohystrica	AMP	AMP	AMP	2277.15	NA	117.14	NO	NO
Myodes_glareolus	Rodentia	Myodes_glareolus	Myodes_glareolus	Myodes	glareolus	CBGP	1	Fabre_&_Martinez	NA	Rodentia	Mouse_related_clade	TER	TER	FOS	17.206	NA	24.28	NO	NO
Myodes_glareolus	Rodentia	Myodes_glareolus	Myodes_glareolus	Myodes	glareolus	CBGP	2	Fabre_&_Martinez	NA	Rodentia	Mouse_related_clade	TER	TER	FOS	16.404	NA	24.05	NO	NO
Myomyscus_verreauxii	Rodentia	Myomyscus_verreauxii	Myomyscus_verreauxii	Myomyscus	verreauxii	NA	544813	Fabre_&_Martinez	NA	Rodentia	Mouse_related_clade	TER	TER	TER	14.31	NA	29.26	NO	NO
Myosorex_zinki	Eulipotyphla	Myosorex_zinki	Myosorex_zinki	Myosorex	zinki	NHMUK	87760	Fabre_&_Martinez	NA	Eulipotyphla	NA	TER	TER	TER	17.891	NA	21.16	NO	NO
Myotis_albescens	Chiroptera	Myotis_albescens	Myotis_albescens	Myotis	albescens	UMMZ	125732	Morphosource	M18540	Chiroptera	NA	FLY	FLY	FLY	6.55	2.75	11.62	NO	NO
Myrmecophaga_tridactyla	Pilosa	Myrmecophaga_tridactyla	Myrmecophaga_tridactyla	Myrmecophaga	tridactyla	MVZ	112943	Hautier	NA	Pilosa	NA	TER	TER	TER	6534	156.13	342.75	NO	NO
Myrmecophaga_tridactyla	Pilosa	Myrmecophaga_tridactyla	Myrmecophaga_tridactyla	Myrmecophaga	tridactyla	UM	V65_065V	Hautier	NA	Pilosa	NA	TER	TER	TER	5017.5	139.74	358	NO	NO
Mysateles_prehensilis	Rodentia	Mysateles_prehensilis	Mysateles_prehensilis	Mysateles	prehensilis	NHMUK	1334C	Fabre_&_Martinez	NA	Rodentia	Ctenohystrica	TER	ARB	ARB	558.27	20.97	69.92	NO	NO
Napaeozapus_insignis	Rodentia	Napaeozapus_insignis	Napaeozapus_insignis	Napaeozapus	insignis	NA	55MSB309389	Fabre_&_Martinez	NA	Rodentia	Mouse_related_clade	TER	TER	TER	18.51	8.24	22.91	NO	NO
Necromys_obscurus	Rodentia	Necromys_obscurus	Necromys_obscurus	Necromys	obscurus	NHMUK	6462	Fabre_&_Martinez	NA	Rodentia	Mouse_related_clade	TER	TER	TER	20.3	NA	28.02	NO	NO
Nectogale_elegans	Eulipotyphla	Nectogale_elegans	Nectogale_elegans	Nectogale	elegans	NHMUK	50497	Fabre_&_Martinez	NA	Eulipotyphla	NA	AMP	AMP	AMP	39.99	NA	23.65	NO	NO
Neofiber_alleni	Rodentia	Neofiber_alleni	Neofiber_alleni	Neofiber	alleni	NHMUK	9011141	Fabre_&_Martinez	NA	Rodentia	Mouse_related_clade	AMP	AMP	AMP	110.8	NA	46.45	NO	NO
Neomys_anomalus	Eulipotyphla	Neomys_anomalus	Neomys_anomalus	Neomys	anomalus	NHMUK	68381	Fabre_&_Martinez	NA	Eulipotyphla	NA	AMP	AMP	AMP	29.34	NA	19.42	NO	NO
Neomys_fodiens	Eulipotyphla	Neomys_fodiens	Neomys_fodiens	Neomys	fodiens	NHMUK	666465	Fabre_&_Martinez	NA	Eulipotyphla	NA	AMP	AMP	AMP	35.78	NA	19.04	NO	NO
Neomys_fodiens	Eulipotyphla	Neomys_fodiens	Neomys_fodiens	Neomys	fodiens	UM	4	Fabre_&_Martinez	NA	Eulipotyphla	NA	AMP	AMP	AMP	25.451	NA	18.54	NO	NO
Neomys_fodiens	Eulipotyphla	Neomys_fodiens	Neomys_fodiens	Neomys	fodiens	UM	5	Fabre_&_Martinez	NA	Eulipotyphla	NA	AMP	AMP	AMP	24.694	NA	18.57	NO	NO
Neomys_teres	Eulipotyphla	Neomys_teres	Neomys_teres	Neomys	teres	NHMUK	1926224	Fabre_&_Martinez	NA	Eulipotyphla	NA	AMP	AMP	AMP	30.6	NA	19.99	NO	NO
Neotoma_fuscipes	Rodentia	Neotoma_fuscipes	Neotoma_fuscipes	Neotoma	fuscipes	UM	719N	Fabre_&_Martinez	NA	Rodentia	Mouse_related_clade	TER	TER	TER	63.03	20.03	48.2	NO	NO
Neotomys_ebriosus	Rodentia	Neotomys_ebriosus	Neotomys_ebriosus	Neotomys	ebriosus	NHMUK	2661254	Fabre_&_Martinez	NA	Rodentia	Mouse_related_clade	TER	TER	TER	20.552	NA	30.23	NO	NO
Nesokia_indica	Rodentia	Nesokia_indica	Nesokia_indica	Nesokia	indica	NHMUK	47132	Fabre_&_Martinez	NA	Rodentia	Mouse_related_clade	TER	TER	FOS	27.5	10.93	37.66	NO	NO
Nesokia_indica	Rodentia	Nesokia_indica	Nesokia_indica	Nesokia	indica	NHMUK	17296	Fabre_&_Martinez	NA	Rodentia	Mouse_related_clade	TER	TER	FOS	30.65	9.74	35.43	NO	NO
Neusticomys_oyapocki	Rodentia	Neusticomys_oyapocki	Neusticomys_oyapocki	Neusticomys	oyapocki	MNHN	CG1995N3234	Fabre_&_Martinez	NA	Rodentia	Mouse_related_clade	AMP	AMP	AMP	19.442	10.5	27.19	NO	NO
Notoryctes_typhlops	Marsupialia	Notoryctes_typhlops	Notoryctes_typhlops	Notoryctes	typhlops	NHMUK	925204	Miguez	NA	Marsupialia	NA	SUB	SUB	SUB	27.83	9.89	26.79	NO	NO
Ochotona_dauurica	Lagomorpha	Ochotona_dauurica	Ochotona_dauurica	Ochotona	dauurica	NRM	A593017	Ruf	NA	Lagomorpha	NA	TER	TER	TER	62.43	10.9	33.88	NO	NO
Ochotona_hyperborea	Lagomorpha	Ochotona_hyperborea	Ochotona_hyperborea	Ochotona	hyperborea	NRM	A20055192	Ruf	NA	Lagomorpha	NA	TER	TER	TER	69.23	9.48	34.02	NO	NO
Ochotona_thibetana	Lagomorpha	Ochotona_thibetana	Ochotona_thibetana	Ochotona	thibetana	NRM	A587570	Ruf	NA	Lagomorpha	NA	TER	TER	TER	65.92	8.97	33.44	NO	NO
Ochrotomys_nuttalli	Rodentia	Ochrotomys_nuttalli	Ochrotomys_nuttalli	Ochrotomys	nuttalli	NHMUK	777155	Fabre_&_Martinez	NA	Rodentia	Mouse_related_clade	TER	ARB	ARB	12.94	7.8	24.12	NO	NO
Octodon_degus	Rodentia	Octodon_degus	Octodon_degus	Octodon	degus	UM	500V	Fabre_&_Martinez	NA	Rodentia	Ctenohystrica	TER	TER	FOS	51.49	12.25	35.68	NO	NO
Octodontomys_gliroides	Rodentia	Octodontomys_gliroides	Octodontomys_gliroides	Octodontomys	gliroides	NHMUK	2224	Fabre_&_Martinez	NA	Rodentia	Ctenohystrica	TER	TER	TER	105.05	15.4	41.96	NO	NO
Octodontomys_gliroides	Rodentia	Octodontomys_gliroides	Octodontomys_gliroides	Octodontomys	gliroides	NHMUK	2226	Fabre_&_Martinez	NA	Rodentia	Ctenohystrica	TER	TER	TER	112.79	14.68	43.89	NO	NO
Oligoryzomys_longicaudatus	Rodentia	Oligoryzomys_longicaudatus	Oligoryzomys_longicaudatus	Oligoryzomys	longicaudatus	NHMUK	3411426	Fabre_&_Martinez	NA	Rodentia	Mouse_related_clade	TER	TER	TER	14.611	NA	24.54	NO	NO
Ondatra_zibethicus	Rodentia	Ondatra_zibethicus	Ondatra_zibethicus	Ondatra	zibethicus	NHMUK	36730121	Fabre_&_Martinez	NA	Rodentia	Mouse_related_clade	AMP	AMP	AMP	273.97	NA	59.26	NO	NO
Ondatra_zibethicus	Rodentia	Ondatra_zibethicus	Ondatra_zibethicus	Ondatra	zibethicus	NHMUK	3673010	Fabre_&_Martinez	NA	Rodentia	Mouse_related_clade	AMP	AMP	AMP	306.8	NA	58.43	NO	NO
Ondatra_zibethicus	Rodentia	Ondatra_zibethicus	Ondatra_zibethicus	Ondatra	zibethicus	NHMUK	19772750	Fabre_&_Martinez	NA	Rodentia	Mouse_related_clade	AMP	AMP	AMP	135.79	NA	55.67	NO	NO
Ondatra_zibethicus	Rodentia	Ondatra_zibethicus	Ondatra_zibethicus	Ondatra	zibethicus	ZMB	15863	Ferreira-Cardoso	NA	Rodentia	Mouse_related_clade	AMP	AMP	AMP	184.87	NA	55.6	NO	NO
Onychomys_leucogaster	Rodentia	Onychomys_leucogaster	Onychomys_leucogaster	Onychomys	leucogaster	NHMUK	945926	Fabre_&_Martinez	NA	Rodentia	Mouse_related_clade	TER	TER	TER	15.17	10.04	25.14	NO	NO
Ornithorhynchus_anatinus	Monotrema	Ornithorhynchus_anatinus	Ornithorhynchus_anatinus	Ornithorhynchus	anatinus	MVZ	32885	Morphosource	M31201	Monotrema	NA	AMP	AMP	AMP	1292.41	14.16	69.6	NO	NO
Orthogeomys_hispidus	Rodentia	Orthogeomys_hispidus	Orthogeomys_hispidus	Orthogeomys	hispidus	NHMUK	52162	Fabre_&_Martinez	NA	Rodentia	Mouse_related_clade	TER	TER	FOS	88.75	NA	58.45	NO	NO
Orycteropus_afer	Tubulidentata	Orycteropus_afer	Orycteropus_afer	Orycteropus	afer	NHMUK	29958	Hautier	NA	Tubulidentata	NA	TER	TER	TER	8917.8	58.64	207.49	NO	NO
Oryctolagus_cuniculus	Lagomorpha	Oryctolagus_cuniculus	Oryctolagus_cuniculus	Oryctolagus	cuniculus	YZL	17	Morphosource	M23903	Lagomorpha	NA	TER	TER	TER	843.25	30.16	75.38	NO	NO
Otospermophilus_variegatus	Rodentia	Otospermophilus_variegatus	Otospermophilus_variegatus	Otospermophilus	variegatus	NHMUK	52275	Fabre_&_Martinez	NA	Rodentia	Squirrel_related_clade	TER	TER	TER	138.16	20.97	59.44	NO	NO
Ototylomys_phyllotis	Rodentia	Ototylomys_phyllotis	Ototylomys_phyllotis	Ototylomys	phyllotis	NHMUK	663206	Fabre_&_Martinez	NA	Rodentia	Mouse_related_clade	TER	TER	TER	45.9	14.81	41.7	NO	NO
Oxymycterus_dasytrichus	Rodentia	Oxymycterus_dasytrichus	Oxymycterus_dasytrichus	Oxymycterus	dasytrichus	MNHN	CG1468N2002	Fabre_&_Martinez	NA	Rodentia	Mouse_related_clade	TER	TER	TER	37.93	NA	37.89	NO	NO
Oxymycterus_quaestor	Rodentia	Oxymycterus_quaestor	Oxymycterus_quaestor	Oxymycterus	quaestor	MNHN	272	Fabre_&_Martinez	NA	Rodentia	Mouse_related_clade	TER	TER	TER	55.833	NA	36.44	NO	NO
Parahydromys_asper	Rodentia	Parahydromys_asper	Parahydromys_asper	Parahydromys	asper	NHMUK	471366	Fabre_&_Martinez	NA	Rodentia	Mouse_related_clade	AMP	AMP	AMP	154.33	14.24	46.03	NO	NO
Parahydromys_asper	Rodentia	Parahydromys_asper	Parahydromys_asper	Parahydromys	asper	NHMUK	471371	Fabre_&_Martinez	NA	Rodentia	Mouse_related_clade	AMP	AMP	AMP	180.81	NA	45.99	NO	NO
Paraleptomys_wilhelmina	Rodentia	Paraleptomys_wilhelmina	Paraleptomys_wilhelmina	Paraleptomys	wilhelmina	AMNH	150546	Fabre_&_Martinez	NA	Rodentia	Mouse_related_clade	TER	TER	TER	57.6	NA	31.62	NO	NO
Paraleptomys_wilhelmina	Rodentia	Paraleptomys_wilhelmina	Paraleptomys_wilhelmina	Paraleptomys	wilhelmina	AMNH	150536	Fabre_&_Martinez	NA	Rodentia	Mouse_related_clade	TER	TER	TER	51.181	NA	31.47	NO	NO
Parascaptor_leucura	Eulipotyphla	Parascaptor_leucura	Parascaptor_leucura	Parascaptor	leucura	NHMUK	361226444	Fabre_&_Martinez	NA	Eulipotyphla	NA	SUB	SUB	SUB	57.58	NA	27.1	NO	NO
Paucidentomys_vermidax	Rodentia	Paucidentomys_vermidax	Paucidentomys_vermidax	Paucidentomys	vermidax	FMNH	213102	Fabre_&_Martinez	NA	Rodentia	Mouse_related_clade	TER	TER	TER	30.112	NA	53.37	NO	NO
Paucidentomys_vermidax	Rodentia	Paucidentomys_vermidax	Paucidentomys_vermidax	Paucidentomys	vermidax	MZB	35001	Fabre_&_Martinez	NA	Rodentia	Mouse_related_clade	TER	TER	TER	21.624	NA	42.26	NO	NO
Paucidentomys_vermidax	Rodentia	Paucidentomys_vermidax	Paucidentomys_vermidax	Paucidentomys	vermidax	NMV	HH766	Fabre_&_Martinez	NA	Rodentia	Mouse_related_clade	TER	TER	TER	24.354	NA	44.16	NO	NO
Pectinator_spekei	Rodentia	Pectinator_spekei	Pectinator_spekei	Pectinator	spekei	NHMUK	5051	Fabre_&_Martinez	NA	Rodentia	Ctenohystrica	TER	TER	TER	38.32	185.52	46.62	NO	NO
Pedetes_capensis	Rodentia	Pedetes_capensis	Pedetes_capensis	Pedetes	capensis	UM	N502	Fabre_&_Martinez	NA	Rodentia	Mouse_related_clade	TER	TER	FOS	733.03	28.41	86.96	NO	NO
Peromyscus_maniculatus	Rodentia	Peromyscus_maniculatus	Peromyscus_maniculatus	Peromyscus	maniculatus	NHMUK	7773453	Fabre_&_Martinez	NA	Rodentia	Mouse_related_clade	TER	TER	TER	20.06	10.7	28.44	NO	NO
Petromus_typicus	Rodentia	Petromus_typicus	Petromus_typicus	Petromus	typicus	NHMUK	25124208	Fabre_&_Martinez	NA	Rodentia	Ctenohystrica	TER	TER	TER	97.42	9.28	38.62	NO	NO
Phataginus_tetradactyla	Pholidota	Phataginus_tetradactyla	Phataginus_tetradactyla	Phataginus	tetradactyla	NHMUK	1-11-21-35	Hautier	NA	Pholidota	NA	TER	ARB	ARB	219.28	25.34	67.21	NO	NO
Phloeomys_pallidus	Rodentia	Phloeomys_pallidus	Phloeomys_pallidus	Phloeomys	pallidus	NHMUK	975219	Fabre_&_Martinez	NA	Rodentia	Mouse_related_clade	TER	ARB	ARB	398.9	33	88.57	NO	NO
Potamogale_velox	Afroscoricida	Potamogale_velox	Potamogale_velox	Potamogale	velox	NA	A7004S2M4T24	Fabre_&_Martinez	NA	Afroscoricida	NA	AMP	AMP	AMP	150.12	NA	55.41	NO	NO
Potamogale_velox	Afroscoricida	Potamogale_velox	Potamogale_velox	Potamogale	velox	UMZC	E5425B	Fabre_&_Martinez	NA	Afroscoricida	NA	AMP	AMP	AMP	84.16	NA	35.95	NO	NO
Potamogale_velox	Afroscoricida	Potamogale_velox	Potamogale_velox	Potamogale	velox	MNHN	CG1892N2064	Fabre_&_Martinez	NA	Afroscoricida	NA	AMP	AMP	AMP	239.25	NA	54.31	NO	NO
Priodontes_maximus	Cingulata	Priodontes_maximus	Priodontes_maximus	Priodontes	maximus	NHMUK	732-a	Hautier	NA	Cingulata	NA	TER	TER	FOS	7148.9	68.47	184.16	NO	NO
Procavia_capensis	Hyracoidea	Procavia_capensis	Procavia_capensis	Procavia	capensis	UMZC	H5101A	Morphosource	M13300	Hyracoidea	NA	TER	TER	TER	234.75	19.32	79.93	NO	NO
Proechimys_guyannensis	Rodentia	Proechimys_guyannensis	Proechimys_guyannensis	Proechimys	guyannensis	UM	Lion	Fabre_&_Martinez	NA	Rodentia	Ctenohystrica	TER	TER	TER	128.168	NA	56.03	NO	NO
Proechimys_guyannensis	Rodentia	Proechimys_guyannensis	Proechimys_guyannensis	Proechimys	guyannensis	UM	V1648	Fabre_&_Martinez	NA	Rodentia	Ctenohystrica	TER	TER	TER	110.07	NA	44.35	NO	NO
Prometheomys_schaposchnikowi	Rodentia	Prometheomys_schaposchnikowi	Prometheomys_schaposchnikowi	Prometheomys	schaposchnikowi	NHMUK	19666687	Fabre_&_Martinez	NA	Rodentia	Mouse_related_clade	TER	TER	FOS	34.188	NA	33.84	NO	NO
Prometheomys_schaposchnikowi	Rodentia	Prometheomys_schaposchnikowi	Prometheomys_schaposchnikowi	Prometheomys	schaposchnikowi	NHMUK	19666729	Fabre_&_Martinez	NA	Rodentia	Mouse_related_clade	TER	TER	FOS	25.449	NA	30.41	NO	NO
Prometheomys_schaposchnikowi	Rodentia	Prometheomys_schaposchnikowi	Prometheomys_schaposchnikowi	Prometheomys	schaposchnikowi	USB	FV19	Fabre_&_Martinez	NA	Rodentia	Mouse_related_clade	TER	TER	FOS	31.81	9.45	30.28	NO	NO
Proteles_cristata	Carnivora	Proteles_cristata	Proteles_cristata	Proteles	cristata	NHMUK	4-3-1-58-34-11-1-5	Hautier	NA	Carnivora	NA	TER	TER	TER	472.92	39.36	119.47	NO	NO
Psammomys_obesus	Rodentia	Psammomys_obesus	Psammomys_obesus	Psammomys	obesus	UM	577N	Fabre_&_Martinez	NA	Rodentia	Mouse_related_clade	TER	TER	FOS	26.75	17.08	43	NO	NO
Pseudohydromys_eleanorae	Rodentia	Pseudohydromys_eleanorae	Pseudohydromys_eleanorae	Pseudohydromys	eleanorae	NHMUK	501734	Fabre_&_Martinez	NA	Rodentia	Mouse_related_clade	TER	TER	TER	18.389	NA	22.39	NO	NO
Pseudohydromys_ellermani	Rodentia	Pseudohydromys_ellermani	Pseudohydromys_ellermani	Pseudohydromys	ellermani	AMNH	53278	Fabre_&_Martinez	NA	Rodentia	Mouse_related_clade	TER	TER	TER	11.767	NA	21.4	NO	NO
Pseudohydromys_ellermani	Rodentia	Pseudohydromys_ellermani	Pseudohydromys_ellermani	Pseudohydromys	ellermani	NHMUK	53280	Fabre_&_Martinez	NA	Rodentia	Mouse_related_clade	TER	TER	TER	16.301	NA	22.79	NO	NO
Pseudohydromys_fuscus	Rodentia	Pseudohydromys_fuscus	Pseudohydromys_fuscus	Pseudohydromys	fuscus	NHMUK	501733	Fabre_&_Martinez	NA	Rodentia	Mouse_related_clade	TER	TER	TER	18.437	NA	23.06	NO	NO
Pseudohydromys_fuscus	Rodentia	Pseudohydromys_fuscus	Pseudohydromys_fuscus	Pseudohydromys	fuscus	NHMUK	53296	Fabre_&_Martinez	NA	Rodentia	Mouse_related_clade	TER	TER	TER	19.23	NA	23.87	NO	NO
Pseudohydromys_murinus	Rodentia	Pseudohydromys_murinus	Pseudohydromys_murinus	Pseudohydromys	murinus	NHMUK	53291	Fabre_&_Martinez	NA	Rodentia	Mouse_related_clade	TER	TER	TER	87.3	NA	46.96	NO	NO
Pseudohydromys_murinus	Rodentia	Pseudohydromys_murinus	Pseudohydromys_murinus	Pseudohydromys	murinus	NHMUK	53290	Fabre_&_Martinez	NA	Rodentia	Mouse_related_clade	TER	TER	TER	12.91	NA	22.68	NO	NO
Pteronotus_davyi	Chiroptera	Pteronotus_davyi	Pteronotus_davyi	Pteronotus	davyi	UMMZ	81050	Morphosource	M18810	Chiroptera	NA	FLY	FLY	FLY	29.26	4.14	13.31	NO	NO
Pteropus_vampyrus	Chiroptera	Pteropus_vampyrus	Pteropus_vampyrus	Pteropus	vampyrus	DU	EA-180	Morphosource	M15491	Chiroptera	NA	FLY	FLY	FLY	177.87	15.86	54.28	NO	NO
Ptilocercus_lowii	Scandentia	Ptilocercus_lowii	Ptilocercus_lowii	Ptilocercus	lowii	USNM	481107	Morphosource	M6512	Scandentia	NA	TER	ARB	ARB	115.67	12.4	36.49	NO	NO
Pygeretmus_pumilio	Rodentia	Pygeretmus_pumilio	Pygeretmus_pumilio	Pygeretmus	pumilio	NHMUK	80405	Fabre_&_Martinez	NA	Rodentia	Mouse_related_clade	TER	TER	TER	16.19	9.18	26.09	NO	NO
Rangifer_tarandus	Artiodactyla	Rangifer_tarandus	Rangifer_tarandus	Rangifer	tarandus	USNM	205754	Morphosource	M55811	Artiodactyla	NA	TER	TER	TER	68058	115.41	302.9	NO	NO
Rattus_marmosurus	Rodentia	Rattus_marmosurus	Rattus_marmosurus	Rattus	marmosurus	NMV	37018	Fabre_&_Martinez	NA	Rodentia	Mouse_related_clade	TER	TER	TER	52.673	NA	45.38	NO	NO
Rattus_morotaiensis	Rodentia	Rattus_morotaiensis	Rattus_morotaiensis	Rattus	morotaiensis	MZB	33229	Fabre_&_Martinez	NA	Rodentia	Mouse_related_clade	TER	TER	TER	48.398	NA	37.16	NO	NO
Rattus_morotaiensis	Rodentia	Rattus_morotaiensis	Rattus_morotaiensis	Rattus	morotaiensis	MZB	33254	Fabre_&_Martinez	NA	Rodentia	Mouse_related_clade	TER	TER	TER	50.997	NA	43.33	NO	NO
Rattus_norvegicus	Rodentia	Rattus_norvegicus	Rattus_norvegicus	Rattus	norvegicus	UM	C0304	Fabre_&_Martinez	NA	Rodentia	Mouse_related_clade	TER	TER	TER	38.799	NA	37.95	NO	NO
Rattus_praetor	Rodentia	Rattus_praetor	Rattus_praetor	Rattus	praetor	CBGP	NA	Fabre_&_Martinez	NA	Rodentia	Mouse_related_clade	TER	TER	TER	55.629	NA	41.02	NO	NO
Rattus_tanezumi	Rodentia	Rattus_tanezumi	Rattus_tanezumi	Rattus	tanezumi	UM	R5422	Fabre_&_Martinez	NA	Rodentia	Mouse_related_clade	TER	TER	TER	42.365	NA	37.09	NO	NO
Ratufa_bicolor	Rodentia	Ratufa_bicolor	Ratufa_bicolor	Ratufa	bicolor	ZMB	41051	Ferreira-Cardoso	NA	Rodentia	Squirrel_related_clade	TER	ARB	ARB	256.79	21.49	72.54	NO	NO
Rheomys_underwoodi	Rodentia	Rheomys_underwoodi	Rheomys_underwoodi	Rheomys	underwoodi	NHMUK	75305	Fabre_&_Martinez	NA	Rodentia	Mouse_related_clade	AMP	AMP	AMP	21.17	NA	30.02	NO	NO
Rhinosciurus_laticaudatus	Rodentia	Rhinosciurus_laticaudatus	Rhinosciurus_laticaudatus	Rhinosciurus	laticaudatus	MNHN	1972N598	Fabre_&_Martinez	NA	Rodentia	Squirrel_related_clade	TER	TER	TER	187.64	17.95	56.73	NO	NO
Rhizomys_sinensis	Rodentia	Rhizomys_sinensis	Rhizomys_sinensis	Rhizomys	sinensis	NHMUK	1391415	Fabre_&_Martinez	NA	Rodentia	Mouse_related_clade	SUB	SUB	SUB	199.37	18.52	45.55	NO	NO
Rhynchomys_isarogensis	Rodentia	Rhynchomys_isarogensis	Rhynchomys_isarogensis	Rhynchomys	isarogensis	USNM	573576	Fabre_&_Martinez	NA	Rodentia	Mouse_related_clade	TER	TER	TER	31.544	NA	39.24	NO	NO
Rhynchomys_isarogensis	Rodentia	Rhynchomys_isarogensis	Rhynchomys_isarogensis	Rhynchomys	isarogensis	USNM	573585	Fabre_&_Martinez	NA	Rodentia	Mouse_related_clade	TER	TER	TER	40.658	NA	43.85	NO	NO
Rhynchomys_isarogensis	Rodentia	Rhynchomys_isarogensis	Rhynchomys_isarogensis	Rhynchomys	isarogensis	FMNH	573913	Fabre_&_Martinez	NA	Rodentia	Mouse_related_clade	TER	TER	TER	36.872	NA	42.93	NO	NO
Rhynchomys_soricoides	Rodentia	Rhynchomys_soricoides	Rhynchomys_soricoides	Rhynchomys	soricoides	NHMUK	958218	Fabre_&_Martinez	NA	Rodentia	Mouse_related_clade	TER	TER	TER	35.07	NA	45.25	NO	NO
Rhynchomys_soricoides	Rodentia	Rhynchomys_soricoides	Rhynchomys_soricoides	Rhynchomys	soricoides	NHMUK	975218	Fabre_&_Martinez	NA	Rodentia	Mouse_related_clade	TER	TER	TER	38.102	NA	48.69	NO	NO
Rhynchomys_soricoides	Rodentia	Rhynchomys_soricoides	Rhynchomys_soricoides	Rhynchomys	soricoides	NHMUK	958217	Fabre_&_Martinez	NA	Rodentia	Mouse_related_clade	TER	TER	TER	38.298	NA	48.24	NO	NO
Scapteromys_tumidus	Rodentia	Scapteromys_tumidus	Scapteromys_tumidus	Scapteromys	tumidus	NHMUK	671657	Fabre_&_Martinez	NA	Rodentia	Mouse_related_clade	AMP	AMP	AMP	41.86	NA	38.71	NO	NO
Scaptonyx_fusicaudus	Eulipotyphla	Scaptonyx_fusicaudus	Scaptonyx_fusicaudus	Scaptonyx	fusicaudus	NHMUK	321117	Fabre_&_Martinez	NA	Eulipotyphla	NA	SUB	SUB	SUB	36.39	NA	23.27	NO	NO
Sciurillus_pusillus	Rodentia	Sciurillus_pusillus	Sciurillus_pusillus	Sciurillus	pusillus	NHMUK	51737	Fabre_&_Martinez	NA	Rodentia	Squirrel_related_clade	TER	ARB	ARB	24.69	06.01	27.24	NO	NO
Sciurotamias_davidianus	Rodentia	Sciurotamias_davidianus	Sciurotamias_davidianus	Sciurotamias	davidianus	NHMUK	14608	Fabre_&_Martinez	NA	Rodentia	Squirrel_related_clade	TER	ARB	ARB	189.74	17.71	54.35	NO	NO
Sciurus_vulgaris	Rodentia	Sciurus_vulgaris	Sciurus_vulgaris	Sciurus	vulgaris	MNHN	NA	Fabre_&_Martinez	NA	Rodentia	Squirrel_related_clade	TER	ARB	ARB	250.15	15.56	52.6	NO	NO
Sciurus_vulgaris	Rodentia	Sciurus_vulgaris	Sciurus_vulgaris	Sciurus	vulgaris	ZMB	A147-06	Ferreira-Cardoso	NA	Rodentia	Squirrel_related_clade	TER	ARB	ARB	198.788	15.83	52.22	NO	NO
Scutisorex_somereni	Eulipotyphla	Scutisorex_somereni	Scutisorex_somereni	Scutisorex	somereni	NHMUK	19633241	Fabre_&_Martinez	NA	Eulipotyphla	NA	TER	TER	TER	36.445	NA	27.27	NO	NO
Setifer_setosus	Afroscoricida	Setifer_setosus	Setifer_setosus	Setifer	setosus	NHMUK	19391616	Fabre_&_Martinez	NA	Afroscoricida	NA	TER	TER	TER	441.89	NA	44.31	NO	NO
Sicista_betulina	Rodentia	Sicista_betulina	Sicista_betulina	Sicista	betulina	NHMUK	3010347	Fabre_&_Martinez	NA	Rodentia	Mouse_related_clade	TER	TER	TER	7.95	7.38	20.07	NO	NO
Sigmodon_hispidus	Rodentia	Sigmodon_hispidus	Sigmodon_hispidus	Sigmodon	hispidus	NHMUK	58504	Fabre_&_Martinez	NA	Rodentia	Mouse_related_clade	TER	TER	TER	31.894	NA	34.67	NO	NO
Sigmodon_hispidus	Rodentia	Sigmodon_hispidus	Sigmodon_hispidus	Sigmodon	hispidus	MNHN	CG2007N335	Fabre_&_Martinez	NA	Rodentia	Mouse_related_clade	TER	TER	TER	38.142	NA	36.67	NO	NO
Sigmodon_hispidus	Rodentia	Sigmodon_hispidus	Sigmodon_hispidus	Sigmodon	hispidus	MNHN	CG1962N2343	Fabre_&_Martinez	NA	Rodentia	Mouse_related_clade	TER	TER	TER	19.44	9.79	27.23	NO	NO
Smutsia_gigantea	Pholidota	Smutsia_gigantea	Smutsia_gigantea	Smutsia	gigantea	MNHN	1913_113	Hautier	NA	Pholidota	NA	TER	TER	TER	1868.55	58.28	127.42	NO	NO
Sommeromys_macrorhinos	Rodentia	Sommeromys_macrorhinos	Sommeromys_macrorhinos	Sommeromys	macrorhinos	NMV	KCR2644	Fabre_&_Martinez	NA	Rodentia	Mouse_related_clade	TER	TER	TER	91.091	NA	33.37	NO	NO
Sommeromys_macrorhinos	Rodentia	Sommeromys_macrorhinos	Sommeromys_macrorhinos	Sommeromys	macrorhinos	NMV	37074	Fabre_&_Martinez	NA	Rodentia	Mouse_related_clade	TER	TER	TER	75.856	NA	31.94	NO	NO
Sommeromys_macrorhinos	Rodentia	Sommeromys_macrorhinos	Sommeromys_macrorhinos	Sommeromys	macrorhinos	AMNH	M226956	Fabre_&_Martinez	NA	Rodentia	Mouse_related_clade	TER	TER	TER	77.988	NA	35.07	NO	NO
Sommeromys_macrorhinos	Rodentia	Sommeromys_macrorhinos	Sommeromys_macrorhinos	Sommeromys	macrorhinos	NMV	SOM2	Fabre_&_Martinez	NA	Rodentia	Mouse_related_clade	TER	TER	TER	105.824	NA	33.29	NO	NO
Sorex_arcticus	Eulipotyphla	Sorex_arcticus	Sorex_arcticus	Sorex	arcticus	NHMUK	2621	Fabre_&_Martinez	NA	Eulipotyphla	NA	TER	TER	TER	5.58	NA	17.22	NO	NO
Sorex_cinereus	Eulipotyphla	Sorex_cinereus	Sorex_cinereus	Sorex	cinereus	NHMUK	96183	Fabre_&_Martinez	NA	Eulipotyphla	NA	TER	TER	TER	05.01	NA	15.11	NO	NO
Sorex_coronatus	Eulipotyphla	Sorex_coronatus	Sorex_coronatus	Sorex	coronatus	UM	NA	Fabre_&_Martinez	NA	Eulipotyphla	NA	TER	TER	TER	8.52	NA	17.09	NO	NO
Sorex_palustris	Eulipotyphla	Sorex_palustris	Sorex_palustris	Sorex	palustris	NHMUK	1113914	Fabre_&_Martinez	NA	Eulipotyphla	NA	AMP	AMP	AMP	15.18	NA	18.58	NO	NO
Soricomys_leonardcoi	Rodentia	Soricomys_leonardcoi	Soricomys_leonardcoi	Soricomys	leonardcoi	FMNH	190966	Fabre_&_Martinez	NA	Rodentia	Mouse_related_clade	TER	TER	TER	15.592	NA	24.6	NO	NO
Spalacopus_cyanus	Rodentia	Spalacopus_cyanus	Spalacopus_cyanus	Spalacopus	cyanus	NHMUK	132114	Fabre_&_Martinez	NA	Rodentia	Ctenohystrica	SUB	SUB	SUB	60.304	11.8	33.78	NO	NO
Spalacopus_cyanus	Rodentia	Spalacopus_cyanus	Spalacopus_cyanus	Spalacopus	cyanus	NHMUK	98185	Fabre_&_Martinez	NA	Rodentia	Ctenohystrica	SUB	SUB	SUB	39.725	10.79	32.27	NO	NO
Spalacopus_cyanus	Rodentia	Spalacopus_cyanus	Spalacopus_cyanus	Spalacopus	cyanus	USB	SC2_ID1	Fabre_&_Martinez	NA	Rodentia	Ctenohystrica	SUB	SUB	SUB	63.01	12.85	35.65	NO	NO
Spalax_ehrenbergi	Rodentia	Spalax_ehrenbergi	Spalax_ehrenbergi	Spalax	ehrenbergi	USB	8074	Fabre_&_Martinez	NA	Rodentia	Mouse_related_clade	SUB	SUB	SUB	104.06	17.51	41.44	NO	NO
Spalax_ehrenbergi	Rodentia	Spalax_ehrenbergi	Spalax_ehrenbergi	Spalax	ehrenbergi	NHMUK	1031210	Fabre_&_Martinez	NA	Rodentia	Mouse_related_clade	SUB	SUB	SUB	91.793	15.94	38.72	NO	NO
Spalax_ehrenbergi	Rodentia	Spalax_ehrenbergi	Spalax_ehrenbergi	Spalax	ehrenbergi	NHMUK	46512	Fabre_&_Martinez	NA	Rodentia	Mouse_related_clade	SUB	SUB	SUB	74.53	14.74	36.56	NO	NO
Spermophilus_citellus	Rodentia	Spermophilus_citellus	Spermophilus_citellus	Spermophilus	citellus	NHMUK	471097	Fabre_&_Martinez	NA	Rodentia	Squirrel_related_clade	TER	TER	FOS	86.59	14.31	41.92	HIBERNATION	YES
Suncus_murinus	Eulipotyphla	Suncus_murinus	Suncus_murinus	Suncus	murinus	UM	QM200	Fabre_&_Martinez	NA	Eulipotyphla	NA	TER	TER	TER	20.655	NA	28.66	NO	NO
Sus_barbatus	Artiodactyla	Sus_barbatus	Sus_barbatus	Sus	barbatus	USNM	145297	Morphosource	M55803	Artiodactyla	NA	TER	TER	TER	24994	202.82	388.27	NO	NO
Sylvilagus_floridanus	Lagomorpha	Sylvilagus_floridanus	Sylvilagus_floridanus	Sylvilagus	floridanus	NRM	A592107	Ruf	NA	Lagomorpha	NA	TER	TER	TER	835.89	30.96	77.66	NO	NO
Sylvilagus_nuttallii	Lagomorpha	Sylvilagus_nuttallii	Sylvilagus_nuttallii	Sylvilagus	nuttallii	NRM	A594342	Ruf	NA	Lagomorpha	NA	TER	TER	TER	829.19	19.81	63.81	NO	NO
Tachyglossus_aculeatus	Monotrema	Tachyglossus_aculeatus	Tachyglossus_aculeatus	Tachyglossus	aculeatus	YPM	14872	Morphosource	M34885	Monotrema	NA	TER	TER	TER	385.67	32.15	85.78	NO	NO
Tachyoryctes_macrocephalus	Rodentia	Tachyoryctes_macrocephalus	Tachyoryctes_macrocephalus	Tachyoryctes	macrocephalus	USB	ETH935	Fabre_&_Martinez	NA	Rodentia	Mouse_related_clade	SUB	SUB	SUB	121.35	28.69	61.34	NO	NO
Tachyoryctes_splendens	Rodentia	Tachyoryctes_splendens	Tachyoryctes_splendens	Tachyoryctes	splendens	USB	558	Fabre_&_Martinez	NA	Rodentia	Mouse_related_clade	SUB	SUB	SUB	75.72	17.25	44.42	NO	NO
Tachyoryctes_splendens	Rodentia	Tachyoryctes_splendens	Tachyoryctes_splendens	Tachyoryctes	splendens	NHMUK	453061	Fabre_&_Martinez	NA	Rodentia	Mouse_related_clade	SUB	SUB	SUB	79.19	18.19	44.88	NO	NO
Talpa_europaea	Eulipotyphla	Talpa_europaea	Talpa_europaea	Talpa	europaea	UM	QM	Fabre_&_Martinez	NA	Eulipotyphla	NA	SUB	SUB	SUB	124.95	NA	33.47	NO	NO
Tamandua_mexicana	Pilosa	Tamandua_mexicana	Tamandua_mexicana	Tamandua	mexicana	NHMUK	37810	Hautier	NA	Pilosa	NA	TER	ARB	ARB	1714.5	41.35	113.12	NO	NO
Tamandua_tetradactyla	Pilosa	Tamandua_tetradactyla	Tamandua_tetradactyla	Tamandua	tetradactyla	NHMUK	3-7-7-135	Hautier	NA	Pilosa	NA	TER	ARB	ARB	1621.06	41.98	122.84	NO	NO
Tapirus_terrestris	Perissodactyla	Tapirus_terrestris	Tapirus_terrestris	Tapirus	terrestris	TMM	M-16	Morphosource	M55778	Perissodactyla	NA	TER	TER	TER	11751.1	80.81	324.82	NO	NO
Tarsius_tarsier	Primates	Tarsius_tarsier	Tarsius_tarsier	Tarsius	tarsier	USNM	282639	Morphosource	M8666	Primates	NA	TER	ARB	ARB	26.86	6.6	32.05	NO	NO
Tateomys_macrocercus	Rodentia	Tateomys_macrocercus	Tateomys_macrocercus	Tateomys	macrocercus	AMNH	225073	Fabre_&_Martinez	NA	Rodentia	Mouse_related_clade	TER	TER	TER	43.035	NA	30.65	NO	NO
Tateomys_macrocercus	Rodentia	Tateomys_macrocercus	Tateomys_macrocercus	Tateomys	macrocercus	AMNH	225072	Fabre_&_Martinez	NA	Rodentia	Mouse_related_clade	TER	TER	TER	44.583	NA	32.29	NO	NO
Tateomys_macrocercus	Rodentia	Tateomys_macrocercus	Tateomys_macrocercus	Tateomys	macrocercus	NMV	37081	Fabre_&_Martinez	NA	Rodentia	Mouse_related_clade	TER	TER	TER	37.618	NA	32.43	NO	NO
Tateomys_rhinogradoides	Rodentia	Tateomys_rhinogradoides	Tateomys_rhinogradoides	Tateomys	rhinogradoides	NMV	KCR2634	Fabre_&_Martinez	NA	Rodentia	Mouse_related_clade	TER	TER	TER	41.809	NA	39.85	NO	NO
Tateomys_rhinogradoides	Rodentia	Tateomys_rhinogradoides	Tateomys_rhinogradoides	Tateomys	rhinogradoides	AMNH	M225117	Fabre_&_Martinez	NA	Rodentia	Mouse_related_clade	TER	TER	TER	38.895	NA	40.09	NO	NO
Tayassu_pecari	Artiodactyla	Tayassu_pecari	Tayassu_pecari	Tayassu	pecari	USNM	406851	Morphosource	M55775	Artiodactyla	NA	TER	TER	TER	4312.54	132.07	236.39	NO	NO
Tenrec_ecaudatus	Afroscoricida	Tenrec_ecaudatus	Tenrec_ecaudatus	Tenrec	ecaudatus	UM	QM201	Fabre_&_Martinez	NA	Afroscoricida	NA	TER	TER	TER	351.137	NA	59.3	NO	NO
Tenrec_ecaudatus	Afroscoricida	Tenrec_ecaudatus	Tenrec_ecaudatus	Tenrec	ecaudatus	NHMUK	19391593	Fabre_&_Martinez	NA	Afroscoricida	NA	TER	TER	TER	585.35	NA	73.64	NO	NO
Thomomys_bottae	Rodentia	Thomomys_bottae	Thomomys_bottae	Thomomys	bottae	NHMUK	52327	Fabre_&_Martinez	NA	Rodentia	Mouse_related_clade	SUB	SUB	SUB	52.38	NA	43.7	NO	NO
Thomomys_townsendii	Rodentia	Thomomys_townsendii	Thomomys_townsendii	Thomomys	townsendii	NHMUK	8232028	Fabre_&_Martinez	NA	Rodentia	Mouse_related_clade	SUB	SUB	SUB	43.572	NA	37.79	NO	NO
Thomomys_townsendii	Rodentia	Thomomys_townsendii	Thomomys_townsendii	Thomomys	townsendii	NHMUK	9831131	Fabre_&_Martinez	NA	Rodentia	Mouse_related_clade	SUB	SUB	SUB	46.378	NA	37.65	NO	NO
Thryonomys_swinderianus	Rodentia	Thryonomys_swinderianus	Thryonomys_swinderianus	Thryonomys	swinderianus	UM	N419	Fabre_&_Martinez	NA	Rodentia	Ctenohystrica	TER	TER	TER	736.69	28.67	81.34	NO	NO
Trichosurus_vulpecula	Marsupialia	Trichosurus_vulpecula	Trichosurus_vulpecula	Trichosurus	vulpecula	TMM	M-849	Digimorph	NA	Marsupialia	NA	TER	ARB	ARB	1051.26	27.3	75.38	NO	NO
Trinomys_albispinus	Rodentia	Trinomys_albispinus	Trinomys_albispinus	Trinomys	albispinus	NHMUK	571283	Fabre_&_Martinez	NA	Rodentia	Ctenohystrica	TER	TER	TER	101.77	NA	42.33	NO	NO
Tupaia_glis	Scandentia	Tupaia_glis	Tupaia_glis	Tupaia	glis	USNM	311305	Morphosource	M6503	Scandentia	NA	TER	ARB	ARB	247.17	16.58	46.11	NO	NO
Tympanoctomys_barrerae	Rodentia	Tympanoctomys_barrerae	Tympanoctomys_barrerae	Tympanoctomys	barrerae	NHMUK	2003232	Fabre_&_Martinez	NA	Rodentia	Ctenohystrica	TER	TER	TER	57.463	10.35	34.54	NO	NO
Typhlomys_cinereus	Rodentia	Typhlomys_cinereus	Typhlomys_cinereus	Typhlomys	cinereus	NA	101565	Fabre_&_Martinez	NA	Rodentia	Mouse_related_clade	TER	ARB	ARB	20.7	07.07	23.78	NO	NO
Uropsilus_soricipes	Eulipotyphla	Uropsilus_soricipes	Uropsilus_soricipes	Uropsilus	soricipes	NHMUK	38418	Fabre_&_Martinez	NA	Eulipotyphla	NA	TER	TER	FOS	19.78	NA	19.58	NO	NO
Ursus_arctos	Carnivora	Ursus_arctos	Ursus_arctos	Ursus	arctos	AMNH	34408	Morphosource	M34408	Carnivora	NA	TER	TER	TER	49238.2	89.09	273.09	HIBERNATION	YES
Vombatus_ursinus	Marsupialia	Vombatus_ursinus	Vombatus_ursinus	Vombatus	ursinus	TMM	M-2953	Digimorph	NA	Marsupialia	NA	TER	TER	TER	888.58	65.66	162.04	NO	NO
Vulpes_lagopus	Carnivora	Vulpes_lagopus	Vulpes_lagopus	Vulpes	lagopus	UM	110N	Hautier	NA	Carnivora	NA	TER	TER	TER	2861.5	47.37	119.54	NO	NO
Vulpes_vulpes	Carnivora	Vulpes_vulpes	Vulpes_vulpes	Vulpes	vulpes	UM	140N	Hautier	NA	Carnivora	NA	TER	TER	TER	3105.61	50.12	128.91	NO	NO
Waiomys_mamasae	Rodentia	Waiomys_mamasae	Waiomys_mamasae	Waiomys	mamasae	NMV	32027	Fabre_&_Martinez	NA	Rodentia	Mouse_related_clade	AMP	AMP	AMP	20.18	NA	30.33	NO	NO
Wilfredomys_oenax	Rodentia	Wilfredomys_oenax	Wilfredomys_oenax	Wilfredomys	oenax	NHMUK	88113010	Fabre_&_Martinez	NA	Rodentia	Mouse_related_clade	TER	TER	TER	17.755	NA	29.19	NO	NO
Xeromys_myoides	Rodentia	Xeromys_myoides	Xeromys_myoides	Xeromys	myoides	NHMUK	8710312	Fabre_&_Martinez	NA	Rodentia	Mouse_related_clade	TER	TER	TER	21.9	8.3	27.96	NO	NO
Xerus_rutilus	Rodentia	Xerus_rutilus	Xerus_rutilus	Xerus	rutilus	NHMUK	6875	Fabre_&_Martinez	NA	Rodentia	Squirrel_related_clade	TER	TER	FOS	66.69	15.42	50.96	NO	NO
Zalophus_californianus	Carnivora	Zalophus_californianus	Zalophus_californianus	Zalophus	californianus	LACM	95730	Morphosource	M63133	Carnivora	NA	AMP	AMP	AMP	25140	30.92	178.77	NO	NO
