# Supplementary material for: Mammalian maxilloturbinal evolution does not reflect thermal biology
Source: Nat Commun. 2023 Jul 21;14:4425. doi: 10.1038/s41467-023-39994-1 (PMC10361988; doi:10.1038/s41467-023-39994-1)
Supplement: Supplementary file 3 — Supplementary Data 1 [file 41467_2023_39994_MOESM3_ESM.zip › Martinez_et_al_2023b_Supplementary_Data_1/Folder_3_Heterothermy/Upham_1tree_10k_burn25_326sp_03_12_20nexus]

#NEXUS
begin trees;
	tree TREE1 = [&R] ((((((((((((((((Abrocoma_bennettii:22.9594,((((Capromys_pilorides:3.615425,Mysateles_prehensilis:3.615425):13.031399,Carterodon_sulcidens:16.646824):1.297245,(((Clyomys_laticeps:5.523129,Euryzygomatomys_spinosus:5.523129):10.265115,Trinomys_albispinus:15.788244):1.073673,(((Isothrix_sinnamariensis:11.563193,Myocastor_coypus:11.563193):3.211427,((Kannabateomys_amblyonyx:13.23271,Makalata_didelphoides:13.23271):1.008554,Mesomys_hispidus:14.241265):0.533355):0.800556,(Proechimys_cuvieri:6.324216,Proechimys_guyannensis:6.324216):9.25096):1.286741):1.082152):3.93055,(Ctenomys_latro:17.93716,(((Octodon_degus:5.07177,Spalacopus_cyanus:5.07177):1.584813,Octodontomys_gliroides:6.656583):2.497463,((Tympanoctomys_barrerae:0.471118,Tympanoctomys_loschalchalerosorum:0.471118):0.556661,Tympanoctomys_kirchnerorum:1.027779):8.126268):8.783114):3.937458):1.084781):8.042056,((((Chinchilla_chinchilla:2.008757,Chinchilla_lanigera:2.008757):4.702151,Lagidium_peruanum:6.710909):9.520308,Lagostomus_maximus:16.231216):4.228693,Dinomys_branickii:20.45991):10.541546):2.58164,(((Coendou_insidiosus:0.380206,Coendou_spinosus:0.380206):4.306731,Coendou_prehensilis:4.686936):3.311624,Erethizon_dorsatum:7.99856):25.584535):1.050144,((((Cavia_porcellus:12.947766,(Microcavia_australis:5.643326,(Microcavia_niata:1.376129,Microcavia_shiptoni:1.376129):4.267197):7.304441):4.001709,(Dolichotis_salinicola:13.181896,(Hydrochoerus_hydrochaeris:9.452993,Kerodon_rupestris:9.452993):3.728904):3.767579):6.897853,Dasyprocta_leporina:23.847328):1.278084,Cuniculus_paca:25.125412):9.507827):5.491995,((((Cryptomys_hottentotus:8.437565,((Fukomys_anselli:2.451854,Fukomys_darlingi:2.451854):1.802922,Fukomys_mechowi:4.254776):4.18279):5.552826,Heliophobius_argenteocinereus:13.990392):13.454871,Heterocephalus_glaber:27.445263):7.961216,(Petromus_typicus:23.078243,Thryonomys_swinderianus:23.078243):12.328236):4.718756):2.391777,Hystrix_cristata:42.517012):19.231873,(((Ctenodactylus_gundi:8.603347,Massoutiera_mzabi:8.603347):0.572843,Pectinator_spekei:9.176191):32.819981,Laonastes_aenigmamus:41.996171):19.752713):0.921767,((Aplodontia_rufa:35.216887,((((((Callosciurus_erythraeus:13.332616,Rhinosciurus_laticaudatus:13.332616):1.364408,Lariscus_insignis:14.697023):10.92944,(((Funisciurus_pyrropus:20.660576,((Marmota_marmota:7.577388,Otospermophilus_variegatus:7.577388):0.796133,Spermophilus_citellus:8.373522):12.287054):0.923131,Sciurotamias_davidianus:21.583708):2.369886,Xerus_rutilus:23.953594):1.67287):1.087118,(Iomys_horsfieldii:20.783913,Sciurus_vulgaris:20.783913):5.929668):1.960602,Sciurillus_pusillus:28.674183):1.693479,Ratufa_bicolor:30.367662):4.849225):14.389855,(Glis_glis:26.884993,(Graphiurus_lorraineus:25.219273,Muscardinus_avellanarius:25.219273):1.66572):22.72175):13.063912):5.203073,((((((((((((((Acomys_airensis:13.012547,Acomys_kempi:13.012547):14.120607,Lophuromys_sikapusi:27.133154):1.361994,Deomys_ferrugineus:28.495148):13.632791,Psammomys_obesus:42.127938):2.624185,Lophiomys_imhausi:44.752124):2.653184,(((((((((Apomys_abrae:1.565625,Apomys_datae:1.565625):3.425546,(Apomys_banahao:4.255696,Apomys_littoralis:4.255696):0.735475):2.377719,Apomys_hylocetes:7.36889):5.164299,(Archboldomys_luzonensis:10.266258,(((((Chrotomys_gonzalesi:0.620272,Chrotomys_mindorensis:0.620272):0.491064,Chrotomys_whiteheadi:1.111335):3.935031,Chrotomys_silaceus:5.046367):2.415804,Soricomys_leonardcoi:7.462171):2.06297,(Rhynchomys_isarogensis:1.038514,Rhynchomys_soricoides:1.038514):8.486627):0.741117):2.266931):0.233984,(Baiyankamys_habbema:1.105819,Baiyankamys_shawmayeri:1.105819):11.661355):4.923048,(((((Crossomys_moncktoni:5.141346,((Hydromys_chrysogaster:1.170093,Hydromys_hussoni:1.170093):1.316416,Parahydromys_asper:2.486509):2.654838):3.527283,((Leptomys_elegans:2.624521,(Leptomys_ernstmayri:0.701825,Leptomys_signatus:0.701825):1.922696):5.411634,(((Pseudohydromys_eleanorae:3.100656,(Pseudohydromys_ellermani:1.59156,Pseudohydromys_fuscus:1.59156):1.509096):2.014855,Pseudohydromys_murinus:5.115511):1.636904,Xeromys_myoides:6.752415):1.28374):0.632474):4.371702,(Melomys_burtoni:5.60095,Melomys_obiensis:5.60095):7.439381):0.753227,Microhydromys_richardsoni:13.793558):0.63337,((Echiothrix_centrosa:1.039043,Echiothrix_leucura:1.039043):7.078262,(Tateomys_macrocercus:1.028416,Tateomys_rhinogradoides:1.028416):7.088889):6.309623):3.263293):8.357412,(((((Colomys_goslingi:8.8204,Myomyscus_verreauxii:8.8204):4.77445,Praomys_delectorum:13.59485):9.555928,(((Mus_cervicolor:9.364313,Mus_musculus:9.364313):4.916097,(Mus_mattheyi:6.311815,Mus_minutoides:6.311815):7.968594):1.091431,Mus_pahari:15.371841):7.778937):1.238777,(Malacomys_cansdalei:9.187728,Malacomys_edwardsi:9.187728):15.201827):0.961181,(((Dasymys_incomtus:16.163668,Grammomys_dolichurus:16.163668):0.40346,Paraleptomys_wilhelmina:16.567129):6.626171,Millardia_gleadowi:23.193299):2.157437):0.696897):0.75891,(((((Bandicota_indica:7.759239,((Bunomys_andrewsi:4.516559,Bunomys_penitus:4.516559):2.691975,Halmaheramys_bokimekot:7.208534):0.550705):0.966167,(Nesokia_indica:7.732696,((Rattus_marmosurus:3.705074,Rattus_tanezumi:3.705074):3.563611,((Rattus_morotaiensis:3.845022,Rattus_praetor:3.845022):2.739349,Rattus_norvegicus:6.584371):0.684314):0.464012):0.99271):4.445922,Sommeromys_macrorhinos:13.171328):1.267656,((Melasmothrix_naso:8.82462,Paucidentomys_vermidax:8.82462):1.603524,Waiomys_mamasae:10.428144):4.01084):3.411684,(((Crunomys_fallax:2.237402,Crunomys_melanius:2.237402):5.237026,Maxomys_musschenbroekii:7.474428):4.249965,Maxomys_surifer:11.724392):6.126276):8.955875):5.748535,Phloeomys_pallidus:32.555078):14.85023):0.211381,((((((((Akodon_aerosus:9.407139,Necromys_obscurus:9.407139):3.51281,(Oxymycterus_dasytrichus:3.584691,Oxymycterus_quaestor:3.584691):9.335258):1.191258,(Blarinomys_breviceps:11.896646,(Kunsia_tomentosus:8.54162,Scapteromys_tumidus:8.54162):3.355026):2.21456):5.190509,(((Geoxus_valdivianus:16.870952,(Graomys_domorum:12.159711,Loxodontomys_micropus:12.159711):4.71124):1.093459,Neotomys_ebriosus:17.964411):0.974951,((Handleyomys_alfaroi:12.608156,Hylaeamys_yunganus:12.608156):2.305432,((Holochilus_chacarius:10.349767,Nesoryzomys_indefessus:10.349767):3.683266,Oligoryzomys_longicaudatus:14.033032):0.880556):4.025774):0.362354):5.875806,((((Anotomys_leander:5.371541,(Rheomys_underwoodi:4.871014,Wilfredomys_oenax:4.871014):0.500527):1.921907,(Chibchanomys_orcesi:5.335126,(Ichthyomys_hydrobates:2.061856,Ichthyomys_stolzmanni:2.061856):3.27327):1.958322):6.100466,Neusticomys_oyapocki:13.393915):7.752571,Sigmodon_hispidus:21.146485):4.031037):9.092713,Ototylomys_phyllotis:34.270236):0.958913,(Neotoma_fuscipes:25.929399,(Ochrotomys_nuttalli:24.477188,(Onychomys_leucogaster:14.72939,Peromyscus_maniculatus:14.72939):9.747798):1.452211):9.29975):0.411645,((((((((((Arvicola_amphibius:1.105612,Arvicola_scherman:1.105612):1.444716,Arvicola_sapidus:2.550328):8.143875,Lagurus_lagurus:10.694202):1.357761,((Blanfordimys_afghanus:6.323705,Microtus_agrestis:6.323705):5.163289,Ellobius_talpinus:11.486994):0.56497):0.918488,Myodes_glareolus:12.970451):1.194964,Lemmus_lemmus:14.165415):0.35519,(Neofiber_alleni:7.906312,Ondatra_zibethicus:7.906312):6.614293):0.741326,Dicrostonyx_groenlandicus:15.261931):2.242315,Prometheomys_schaposchnikowi:17.504245):16.469566,(Cricetulus_migratorius:20.446187,Mesocricetus_auratus:20.446187):13.527624):1.666984):11.975897):1.524579,((Cricetomys_gambianus:32.581662,Malacothrix_typica:32.581662):8.284032,Eliurus_myoxinus:40.865695):8.275575):1.600136,Calomyscus_baluchi:50.741409):3.015611,(((Cannomys_badius:8.555067,Rhizomys_sinensis:8.555067):5.130958,(Tachyoryctes_macrocephalus:3.535682,Tachyoryctes_splendens:3.535682):10.150343):17.991462,(Eospalax_fontanierii:28.915104,(((((Spalax_arenarius:1.617289,Spalax_zemni:1.617289):0.985356,Spalax_microphthalmus:2.602646):0.229399,Spalax_uralensis:2.832044):2.134955,Spalax_graecus:4.966999):7.810011,((Spalax_ehrenbergi:2.415395,Spalax_giganteus:2.415395):6.503309,(Spalax_leucodon:4.639794,Spalax_nehringi:4.639794):4.278911):3.858305):16.138095):2.762383):22.079532):3.242357,Typhlomys_cinereus:56.999379):2.725037,((((((Allactaga_elater:9.046842,Pygeretmus_pumilio:9.046842):6.41158,(Jaculus_jaculus:7.04592,Salpingotulus_michaelis:7.04592):8.412502):0.920501,Euchoreutes_naso:16.378923):3.123757,Salpingotus_crassicauda:19.50268):5.717775,Napaeozapus_insignis:25.220455):7.932537,Sicista_betulina:33.152993):26.571421):3.013597,((((Anomalurus_beecrofti:5.605827,(Anomalurus_derbianus:2.885623,Anomalurus_pusillus:2.885623):2.720203):5.405597,Anomalurus_pelii:11.011423):7.787934,Idiurus_macrotis:18.799357):16.37416,Pedetes_capensis:35.173517):27.564493):2.238003,((Castor_canadensis:4.053579,Castor_fiber:4.053579):44.843916,((Chaetodipus_californicus:23.307097,((Geomys_bursarius:8.319499,Orthogeomys_hispidus:8.319499):2.819362,(Thomomys_bottae:3.159222,Thomomys_townsendii:3.159222):7.979639):12.168236):2.203158,(((Dipodomys_compactus:4.460876,Dipodomys_ordii:4.460876):1.249967,Dipodomys_panamintinus:5.710843):2.117773,Dipodomys_deserti:7.828616):17.68164):23.38724):16.078518):2.897716):4.413668,((((Caprolagus_hispidus:10.282544,Oryctolagus_cuniculus:10.282544):2.203333,(Sylvilagus_floridanus:7.082181,Sylvilagus_nuttallii:7.082181):5.403696):1.5761,((((Lepus_arcticus:1.526787,Lepus_tolai:1.526787):0.366446,Lepus_townsendii:1.893234):2.144277,Lepus_europaeus:4.037511):0.245587,Lepus_oiostolus:4.283098):9.77888):36.172977,((Ochotona_dauurica:4.299184,Ochotona_thibetana:4.299185):6.337345,Ochotona_hyperborea:10.636529):39.598425):22.05244):4.391321,((((((Cheirogaleus_medius:21.27999,Eulemur_collaris:21.27999):1.647921,Indri_indri:22.92791):18.311083,Daubentonia_madagascariensis:41.238993):8.33329,Loris_tardigradus:49.572283):17.512967,((Homo_sapiens:31.471763,Mico_argentatus:31.471763):32.034724,Tarsius_tarsier:63.506487):3.578763):3.148036,(Cynocephalus_volans:60.651672,(Ptilocercus_lowii:52.037441,Tupaia_glis:52.037441):8.614227):9.581623):6.445426):6.391624,((((Acerodon_jubatus:10.034348,Pteropus_vampyrus:10.034349):46.750137,((Molossus_molossus:39.918714,Myotis_albescens:39.918714):11.758191,Pteronotus_davyi:51.6769):5.107582):12.92371,(((((((Alcelaphus_buselaphus:10.386615,Capricornis_crispus:10.386615):1.892547,Litocranius_walleri:12.279162):4.541253,Rangifer_tarandus:16.820415):37.134574,(Sus_barbatus:26.175178,Tayassu_pecari:26.175178):27.77981):4.135046,Lama_glama:58.090035):3.322377,((Diceros_bicornis:31.856661,Tapirus_terrestris:31.856661):6.573841,(Equus_grevyi:2.174699,Equus_quagga:2.174699):36.255803):22.981915):4.607041,(((Felis_silvestris:22.845635,(Hyaena_hyaena:4.842996,Proteles_cristata:4.842996):18.002638):16.92521,((Ursus_arctos:28.607139,Zalophus_californianus:28.607139):5.587185,(Vulpes_lagopus:4.36571,Vulpes_vulpes:4.36571):29.828614):5.576521):20.375156,((Manis_culionensis:8.421787,Manis_pentadactyla:8.421787):17.764205,(Phataginus_tetradactyla:16.067729,Smutsia_gigantea:16.067729):10.118263):33.960012):5.873455):3.688741):5.304184,((((Anourosorex_squamipes:30.962262,((((Chimarrogale_himalayica:5.394899,Chimarrogale_platycephalus:5.394899):5.281005,Nectogale_elegans:10.675904):5.09377,Episoriculus_caudatus:15.769674):2.273175,((Neomys_anomalus:2.696315,Neomys_teres:2.696315):4.82244,Neomys_fodiens:7.518755):10.524094):12.919413):4.26489,(Blarina_brevicauda:31.88468,((Sorex_arcticus:4.076455,Sorex_coronatus:4.076455):16.476508,(Sorex_cinereus:7.347131,Sorex_palustris:7.347131):13.205832):11.331718):3.342471):11.472902,(((Crocidura_russula:15.313752,Suncus_murinus:15.313752):5.058895,Scutisorex_somereni:20.372647):15.99744,Myosorex_zinki:36.370088):10.329966):25.503171,(((Condylura_cristata:26.19176,((Dymecodon_pilirostris:19.341313,Scaptonyx_fusicaudus:19.341313):5.359172,((Mogera_wogura:8.431528,Parascaptor_leucura:8.431528):4.416053,Talpa_europaea:12.847582):11.852903):1.491275):4.534554,(Desmana_moschata:13.164659,Galemys_pyrenaicus:13.164659):17.561655):10.269664,Uropsilus_soricipes:40.995978):31.207247):2.809151):8.057959):4.727405,(((Bradypus_tridactylus:26.366802,Choloepus_didactylus:26.366802):32.912977,(Cyclopes_didactylus:43.314329,(Myrmecophaga_tridactyla:13.809752,(Tamandua_mexicana:4.40059,Tamandua_tetradactyla:4.40059):9.409161):29.504578):15.96545):7.498049,((Chlamyphorus_truncatus:24.447256,Priodontes_maximus:24.447256):12.749943,(Dasypus_novemcinctus:11.515968,Dasypus_pilosus:11.515968):25.681231):29.58063):21.019916):3.49567,(((((((Echinops_telfairi:5.846923,Setifer_setosus:5.846923):20.21946,(Hemicentetes_semispinosus:17.864554,Tenrec_ecaudatus:17.864554):8.20183):14.333243,Limnogale_mergulus:40.399626):17.84094,(Micropotamogale_lamottei:21.591813,Potamogale_velox:21.591813):36.648753):16.487188,Elephantulus_rozeti:74.727755):2.775434,Orycteropus_afer:77.503189):2.647263,((Elephas_maximus:4.691479,Loxodonta_africana:4.691479):45.45811,Procavia_capensis:50.14959):30.000862):11.142956):67.24136,((Caluromys_philander:38.060596,(Chironectes_minimus:13.127358,Didelphis_virginiana:13.127358):24.933238):36.056125,((Dasyurus_hallucatus:59.836606,Notoryctes_typhlops:59.836606):1.006004,(Trichosurus_vulpecula:48.580371,Vombatus_ursinus:48.580371):12.262239):13.274112):84.418047):28.830365,(Ornithorhynchus_anatinus:49.530982,Tachyglossus_aculeatus:49.530982):137.834161);
end;
