# Supplementary material for: Mammalian maxilloturbinal evolution does not reflect thermal biology
Source: Nat Commun. 2023 Jul 21;14:4425. doi: 10.1038/s41467-023-39994-1 (PMC10361988; doi:10.1038/s41467-023-39994-1)
Supplement: Supplementary file 3 — Supplementary Data 1 [file 41467_2023_39994_MOESM3_ESM.zip › Martinez_et_al_2023b_Supplementary_Data_1/Folder_4_Pagel_lambda/Maxillo_Pagel_lambda_shortV.R]

setwd("H:/Recherche_QM_05_05_2022/Ongoing_projects/2_Centralisation_Heterocephalus_letter_05_05_2022/To_submit_07_09_21/Scripts")
#For more informations:
#http://blog.phytools.org/2019/11/major-updates-to-phylosig-function.html
library(phytools)
dat8 <- read.csv("SI_Martinez_et_al_2021.csv", header = T)
#, row.names = 1
#################################
#################################
#SUBSET and co for mean per individuals
#################################
#################################
d<-NA
for (x  in 2:length(dat8[1,])) { 
  if (!is.numeric(dat8[,x]) )
  {
    d<-cbind(d,aggregate(dat8[,x], as.data.frame(dat8[,1]),paste, collapse = "," ))   
  }
  else {
    d<-cbind(d,aggregate(dat8[,x], as.data.frame(dat8[,1]), mean))
  }
}
#paste, collapse = ","
#
rownames(d)<-as.character(d[,2])
impair <- d[,seq(1, ncol(d), 2)] 
impair<- impair[,-1]
colnames(impair)<-colnames(dat8[,-1])
#
es<-impair$ECOLa3
d<-NA
for (x  in 1:length(impair[1,])) { 
  d<- cbind(d,gsub("(.*?),.*", "\\1", impair[,x]))
}
dat9<-d
dat9<-dat9[,-1]
dat9<-as.data.frame(dat9)
colnames(dat9)<-colnames(impair)
rownames(dat9)<-rownames(impair)
######################
#Tree subset
######################
tree<- read.nexus("Upham_1tree_10k_burn25_326sp_03_12_20nexus")
######################
a<-setdiff(dat9$Taxa1,tree$tip)
b<-setdiff(tree$tip,dat9$Taxa1)
tree2<-drop.tip(tree,b)
dat2 <- dat9[match(tree2$tip.label,dat9$Taxa1),]
######################
#ecological colors and co
######################
ECOL_V1<-dat2$ECOLa1
ECOL_V2<-dat2$ECOLa2
ECOL_V3<-dat2$ECOLa3
EcolLabel<-character(length(dat2$Taxa1))
names(EcolLabel)<-names(dat2$Taxa1)
EcolLabel[ECOL_V2=="AMP"]<-"cornflowerblue"
EcolLabel[ECOL_V2=="TER"]<-"lightyellow"
EcolLabel[ECOL_V2=="FLY"]<-"chartreuse"
EcolLabel[ECOL_V2=="ARB"]<-"red3" #ou "darkgoldenrod3"
EcolLabel[ECOL_V2=="SUB"]<-"black"
###################################################
Skull <- as.numeric(paste(dat2$Skull_L))
Skull<- data.frame(Skull)[,1]
dat2<-cbind(dat2,Skull)
Maxillo <- as.numeric(paste(dat2$Maxillo_A))
Maxillo<- data.frame(Maxillo)[,1]
dat2<-cbind(dat2,Maxillo)
MaxilloSkull <- (Maxillo/Skull)
MaxilloSkull<- data.frame(MaxilloSkull)[,1]
dat2<-cbind(dat2,MaxilloSkull)
###################################################
###################################################
###################################################
###################################################
###################################################
###################################################
Model2 <- gls((log(Maxillo)) ~ log(Skull),correlation = corMartins(0,phy = tree2),data = dat2, method = "ML")
resModel2<-residuals(Model2)
resModel2<- data.frame(resModel2)[,1]
dat2<-cbind(dat2,resModel2)
############################################
############################################
############################################
#############################################
###################################################
# Blomberg et al.'s K statistic
###################################################
###################################################
#residuals of Corrected maxillo with Skull L
phylosig(tree2, resModel2)
#K : 0.425566 
bmassK<-phylosig(tree2, resModel2,test=TRUE,nsim=10000)
bmassK
#p-value based on 10000 randomizations 1e-04 
plot(bmassK)
############################################
############################################
#############################################
###################################################
# Pagel's lambda
###################################################
###################################################
############################################
#residuals of Corrected maxillo with Skull L
phylosig(tree2, resModel2,method="lambda")
#Phylogenetic signal lambda : 0.980103 
#logL(lambda) : -222.446 
bmassLambda<-phylosig(tree2, resModel2,method="lambda", test=T)
bmassLambda
#Phylogenetic signal lambda : 0.980103 
#logL(lambda) : -222.446 
#LR(lambda=0) : 214.442 
#P-value (based on LR test) : 1.47479e-48 
plot(bmassLambda)
############################################
