# Supplementary material for: Mammalian maxilloturbinal evolution does not reflect thermal biology
Source: Nat Commun. 2023 Jul 21;14:4425. doi: 10.1038/s41467-023-39994-1 (PMC10361988; doi:10.1038/s41467-023-39994-1)
Supplement: Supplementary file 3 — Supplementary Data 1 [file 41467_2023_39994_MOESM3_ESM.zip › Martinez_et_al_2023b_Supplementary_Data_1/Folder_6_Stats_interaction/FIG2A_Ecol_Intercations.R]

#PGLS FIG2A + Ecological variable + interactions
setwd("~/R_linear_regressions/PGLS25_10_22")
library("ape")
library("diversitree")
library("geiger")
library("maps")
library("phytools")
library("subplex")
library("ouch")
library("surface")
library("mvMORPH")
library("ggplot2")
library("nlme")
library("lmtest")
dat8 <- read.csv("SI_Martinez_et_al_2021.csv", header = T)
#, row.names = 1
#################################
#################################
#SUBSET and co for mean per individuals
#################################
#################################
d<-NA
for (x  in 2:length(dat8[1,])) { 
  if (!is.numeric(dat8[,x]) )
  {
    d<-cbind(d,aggregate(dat8[,x], as.data.frame(dat8[,1]),paste, collapse = "," ))   
  }
  else {
    d<-cbind(d,aggregate(dat8[,x], as.data.frame(dat8[,1]), mean))
  }
}
#paste, collapse = ","
#
rownames(d)<-as.character(d[,2])
impair <- d[,seq(1, ncol(d), 2)] 
impair<- impair[,-1]
colnames(impair)<-colnames(dat8[,-1])
#
es<-impair$ECOLa3
d<-NA
for (x  in 1:length(impair[1,])) { 
  d<- cbind(d,gsub("(.*?),.*", "\\1", impair[,x]))
}
dat9<-d
dat9<-dat9[,-1]
dat9<-as.data.frame(dat9)
colnames(dat9)<-colnames(impair)
rownames(dat9)<-rownames(impair)
######################
#Tree subset
######################
tree<- read.nexus("Upham_1tree_10k_burn25_326sp_03_12_20nexus")
######################
a<-setdiff(dat9$Taxa1,tree$tip)
b<-setdiff(tree$tip,dat9$Taxa1)
tree2<-drop.tip(tree,b)
dat2 <- dat9[match(tree2$tip.label,dat9$Taxa1),]
######################
#ecological colors and co
######################
ECOL_V1<-dat2$ECOLa1
ECOL_V2<-dat2$ECOLa2
ECOL_V3<-dat2$ECOLa3
EcolLabel<-character(length(dat2$Taxa1))
names(EcolLabel)<-names(dat2$Taxa1)
EcolLabel[ECOL_V2=="AMP"]<-"cornflowerblue"
EcolLabel[ECOL_V2=="TER"]<-"lightyellow"
EcolLabel[ECOL_V2=="FLY"]<-"chartreuse"
EcolLabel[ECOL_V2=="ARB"]<-"red3" #ou "darkgoldenrod3"
EcolLabel[ECOL_V2=="SUB"]<-"black"
###################################################
Skull <- as.numeric(paste(dat2$Skull_L))
Skull<- data.frame(Skull)[,1]
dat2<-cbind(dat2,Skull)
Maxillo <- as.numeric(paste(dat2$Maxillo_A))
Maxillo<- data.frame(Maxillo)[,1]
dat2<-cbind(dat2,Maxillo)
MaxilloSkull <- (Maxillo/Skull)
MaxilloSkull<- data.frame(MaxilloSkull)[,1]
dat2<-cbind(dat2,MaxilloSkull)
###################################################
###################################################
###################################################
###################################################
#FIG2A linear
regress<-lm (log(dat2$Maxillo) ~ (log(dat2$Skull)))
summary(regress)
anova(regress)
#p-value : 2.2e-16
#Validity conditions
#Normality on residuals of the model LINEAR
resLinearModel1<-residuals(regress)
shapiro.test(resLinearModel1)
#p-value = 1.953e-06
#Normality NO
#test of homogeneity / heteroscedasticity of variance ->  LINEAR
bptest(regress)
#p-value = 5.249e-07
# heteroscedasticity = not GOOD
#THEN spearman for LINEAR 
cor.test(log(Skull),log(Maxillo),method=c( "spearman"))
#p-value : 2.2e-16
###################################################
###################################################
###################################################
###################################################
#FIG2A PGLS alone
pglsModel1 <- gls((log(Maxillo)) ~ log(Skull),correlation = corMartins(0,phy = tree2),data = dat2, method = "ML")
summary(pglsModel1)
coef(pglsModel1)[2]
anova(pglsModel1)
#p-value < 0.0001
#But no validity conditions
###################################################
###################################################
###################################################
###################################################
###################################################
###################################################
###################################################
###################################################
#FIG2A PGLS with ecology + interaction
###################################################
###################################################
###################################################
###################################################
###################################################
###################################################
###################################################
###################################################
pglsModel1 <- gls((log(Maxillo)) ~ log(Skull)*as.factor(ECOL_V3),correlation = corMartins(0,phy = tree2),data = dat2, method = "ML")
summary(pglsModel1)
coef(pglsModel1)[2]
anova(pglsModel1)
#p-value < 0.0001
#ecol p-value 0.0011
#interaction p-value 0.0318
#But no validity conditions
###################################################
###################################################
###################################################
###################################################
###################################################
###################################################
#NOW reduced model
#Validity
test<-aov(log(dat2$Maxillo) ~ dat2$ECOLa3)
REStest<- residuals(test)
shapiro.test(REStest)
#p-value = 1.104e-11
#Normality NO
#NOW Testing interactions of Ecology with non parametric tests 
#Then Kruskal

kruskal.test(log(dat2$Maxillo) ~ dat2$ECOLa3)
#p-value = 0.04569
##########

#Validity
test<-aov(log(dat2$Skull) ~ dat2$ECOLa3)
REStest<- residuals(test)
shapiro.test(REStest)
#p-value = 3.102e-13
#Normality NO
#Then Kruskal
kruskal.test(log(dat2$Skull) ~ dat2$ECOLa3)
#p-value = 0.01561

interMaxiEcol<-interaction(log(dat2$Maxillo), dat2$ECOLa3)
kruskal.test(log(dat2$Skull)~ interMaxiEcol)
#p-value = 0.4893

interSkullEcol<-interaction(log(dat2$Skull), dat2$ECOLa3)
kruskal.test(log(dat2$Skull)~ interSkullEcol)
#p-value = 0.4732
