# Supplementary material for: Mammalian maxilloturbinal evolution does not reflect thermal biology
Source: Nat Commun. 2023 Jul 21;14:4425. doi: 10.1038/s41467-023-39994-1 (PMC10361988; doi:10.1038/s41467-023-39994-1)
Supplement: Supplementary file 3 — Supplementary Data 1 [file 41467_2023_39994_MOESM3_ESM.zip › Martinez_et_al_2023b_Supplementary_Data_1/Folder_6_Stats_interaction/FIG2B_SI3A_Ecol_Intercations.R]

#PGLS FIG2B + SI3A + Ecological variable + interactions
setwd("~/R_linear_regressions/PGLS25_10_22")
library("ape")
library("diversitree")
library("geiger")
library("maps")
library("phytools")
library("subplex")
library("ouch")
library("surface")
library("mvMORPH")
library("ggplot2")
library
library("lmtest")
dat8 <- read.csv("Metabolic_data_25_08_21.csv", header = T)
#, row.names = 1
#################################
#################################
#SUBSET and co for mean per individuals
#################################
#################################
d<-NA
for (x  in 2:length(dat8[1,])) { 
  if (!is.numeric(dat8[,x]) )
  {
    d<-cbind(d,aggregate(dat8[,x], as.data.frame(dat8[,1]),paste, collapse = "," ))   
  }
  else {
    d<-cbind(d,aggregate(dat8[,x], as.data.frame(dat8[,1]), mean))
  }
}
#
rownames(d)<-as.character(d[,2])
impair <- d[,seq(1, ncol(d), 2)] 
impair<- impair[,-1]
colnames(impair)<-colnames(dat8[,-1])
#
es<-impair$ECOLa3
d<-NA
for (x  in 1:length(impair[1,])) { 
  d<- cbind(d,gsub("(.*?),.*", "\\1", impair[,x]))
}
dat9<-d
dat9<-dat9[,-1]
dat9<-as.data.frame(dat9)
colnames(dat9)<-colnames(impair)
rownames(dat9)<-rownames(impair)
######################
#Tree subset
######################
tree<- read.nexus("Upham_1tree_10k_burn25_326sp_03_12_20nexus")
######################
a<-setdiff(dat9$Taxa1,tree$tip)
b<-setdiff(tree$tip,dat9$Taxa1)
tree2<-drop.tip(tree,b)
dat2 <- dat9[match(tree2$tip.label,dat9$Taxa1),]
######################
#ecological colors and co
######################
ECOL_V2<-dat2$Ecology
EcolLabel<-character(length(dat2$Taxa1))
names(EcolLabel)<-names(dat2$Taxa1)
EcolLabel[ECOL_V2=="AMP"]<-"cornflowerblue"
EcolLabel[ECOL_V2=="TER"]<-"lightyellow"
EcolLabel[ECOL_V2=="FLY"]<-"chartreuse"
EcolLabel[ECOL_V2=="ARB"]<-"red3" #ou "darkgoldenrod3"
EcolLabel[ECOL_V2=="SUB"]<-"black"
###################################################
#Skull Length
Skull <- as.numeric(paste(dat2$Skull_L))
Skull<- data.frame(Skull)[,1]
dat2<-cbind(dat2,Skull)
#Maxillo turbinal surface area
Maxillo <- as.numeric(paste(dat2$Maxillo_A))
Maxillo<- data.frame(Maxillo)[,1]
dat2<-cbind(dat2,Maxillo)
#Basal metabolic rate
BaMR <- as.numeric(paste(dat2$BMR))
BaMR<- data.frame(BaMR)[,1]
dat2<-cbind(dat2,BaMR)
ordered(BaMR)
#Body mass
Bom <- as.numeric(paste(dat2$Bm))
Bom<- data.frame(Bom)[,1]
dat2<-cbind(dat2,Bom)
###################################################
###################################################
#Relative maxillo turbinal (using skull length)
#Model fitting for the PGLS
#BM
pglsModela1 <- gls((log(Maxillo)) ~ log(Skull),correlation = corBrownian(phy = tree2),data = dat2, method = "ML")
#OU
pglsModelb1 <- gls((log(Maxillo)) ~ log(Skull),correlation = corMartins(0,phy = tree2, fixed=F),data = dat2, method = "ML")
#graphen
pglsModeld1 <- gls((log(Maxillo)) ~ log(Skull),correlation = corGrafen(1,phy = tree2, fixed=F),data = dat2, method = "ML")
#without phylogeny
pglsModele1 <- gls((log(Maxillo)) ~ log(Skull),data = dat2, method = "ML")
#AIC
anova(pglsModela1, pglsModelb1,pglsModeld1,pglsModele1)
#We take the model with the lowest AIC but with phylogeny, there corMartins
Model2 <- gls((log(Maxillo)) ~ log(Skull),correlation = corMartins(0,phy = tree2, fixed=F),data = dat2, method = "ML")
resModel2<-residuals(Model2)
resModel2<- data.frame(resModel2)[,1]
dat2<-cbind(dat2,resModel2)
ordered(resModel2)
#MinResModel2WithResModel2 is the residuals PGLS between maxilloturbinals and skull length + lowest residual value 
MinResModel2WithResModel2<-(2.7 + resModel2)
MinResModel2WithResModel2<- data.frame(MinResModel2WithResModel2)[,1]
dat2<-cbind(dat2,MinResModel2WithResModel2)
###################################################
###################################################
#Relative maxillo turbinal (using Body mass)
#Model fitting for the PGLS
#BM
pglsModela2 <- gls((log(Maxillo)) ~ log(Bom),correlation = corBrownian(phy = tree2),data = dat2, method = "ML")
#OU
pglsModelb2 <- gls((log(Maxillo)) ~ log(Bom),correlation = corMartins(0,phy = tree2, fixed=F),data = dat2, method = "ML")
#graphen
pglsModeld2 <- gls((log(Maxillo)) ~ log(Bom),correlation = corGrafen(1,phy = tree2, fixed=F),data = dat2, method = "ML")
#without phylogeny
pglsModele2 <- gls((log(Maxillo)) ~ log(Bom),data = dat2, method = "ML")
#AIC
anova(pglsModela2, pglsModelb2,pglsModeld2,pglsModele2)
#We take the model with the lowest AIC but with phylogeny, ici corMartins
Model3 <- gls((log(Maxillo)) ~ log(Bom),correlation = corMartins(0,phy = tree2, fixed=F),data = dat2, method = "ML")
resModel3<-residuals(Model3)
resModel3<- data.frame(resModel3)[,1]
dat2<-cbind(dat2,resModel3)
ordered(resModel3)
#ResModelBodyMPlus3 is the residuals PGLS between maxilloturbinals and body mass + lowest residual value 
ResModelBodyMPlus3<-(3 + resModel3)
ResModelBodyMPlus3<- data.frame(ResModelBodyMPlus3)[,1]
dat2<-cbind(dat2,ResModelBodyMPlus3)
###################################################
###################################################
###################################################
#Corrected basal metabolic rate (using Body mass)
#Model fitting for the PGLS
#BM
pglsModela3 <- gls((log(BaMR)) ~ log(Bom),correlation = corBrownian(phy = tree2),data = dat2, method = "ML")
#OU
pglsModelb3 <- gls((log(BaMR)) ~ log(Bom),correlation = corMartins(0,phy = tree2, fixed=F),data = dat2, method = "ML")
#graphen
pglsModeld3 <- gls((log(BaMR)) ~ log(Bom),correlation = corGrafen(1,phy = tree2, fixed=F),data = dat2, method = "ML")
#without phylogeny
pglsModele3 <- gls((log(BaMR)) ~ log(Bom),data = dat2, method = "ML")
#AIC
anova(pglsModela3, pglsModelb3,pglsModeld3,pglsModele3)
#We take the model with the lowest AIC, there cor Grafen
Model4 <- gls((log(BaMR)) ~ log(Bom),correlation = corGrafen(1,phy = tree2, fixed=F),data = dat2, method = "ML")
resModel4<-residuals(Model4)
resModel4<- data.frame(resModel4)[,1]
dat2<-cbind(dat2,resModel4)
ordered(resModel4)
#MinResModel2WithResModel2 is the residuals PGLS between basal metabolic rates and body mass + lowest residual value 
MinResModel4WithResModel4<-(0.9 + resModel4)
MinResModel4WithResModel4<- data.frame(MinResModel4WithResModel4)[,1]
dat2<-cbind(dat2,MinResModel4WithResModel4)
###################################################
###################################################
###################################################
###################################################
###################################################
#FIG2B linear
regress <- lm ((dat2$MinResModel4WithResModel4) ~ ((dat2$MinResModel2WithResModel2)))
summary(regress)
anova(regress)
#p-value: 0.832
#Validity condition
#Normality on residuals of the model LINEAR
resLinearModel1<-residuals(regress)
shapiro.test(resLinearModel1)
#p-value = 0.6195
#Normality YES

#test of homogeneity / heteroscedasticity of variance ->  LINEAR
bptest(regress)
#p-value = 0.4901
# NO heteroscedasticity =  GOOD
###################################################
###################################################
###################################################
###################################################
###################################################
###################################################
###################################################
###################################################
###################################################
#PGLS alone
pglsModel1 <- gls((MinResModel4WithResModel4) ~ MinResModel2WithResModel2,correlation = corMartins(0,phy = tree2),data = dat2, method = "ML")
summary(pglsModel1)
coef(pglsModel1)[2]
anova(pglsModel1)
#p-value 0.7335 
###################################################
###################################################
###################################################
###################################################
###################################################
###################################################
###################################################
###################################################
#PGLS with ecology + interaction
###################################################
###################################################
###################################################
###################################################
###################################################
###################################################
###################################################
###################################################
pglsModel1 <- gls((MinResModel4WithResModel4) ~ MinResModel2WithResModel2*as.factor(Ecology),correlation = corMartins(0,phy = tree2),data = dat2, method = "ML")
summary(pglsModel1)
coef(pglsModel1)[2]
anova(pglsModel1)
#p-value 0.734
#ecol p-value 0.6459
#interaction p-value 0.3273
###################################################
###################################################
###################################################
###################################################
###################################################
###################################################
###################################################
###################################################
###################################################
#FIG2B linear reduced model cBMR and ecology
#Validity
test<-aov(MinResModel4WithResModel4 ~ dat2$Ecology)
REStest<- residuals(test)
shapiro.test(REStest)
#p-value = 0.03703
#Normality NO
#Then Kruskal
kruskal.test(MinResModel4WithResModel4 ~ dat2$Ecology)
#p-value = 0.01055

test<-aov(dat2$MinResModel2WithResModel2 ~ dat2$Ecology)
REStest<- residuals(test)
shapiro.test(REStest)
#p-value = 0.5784
#Normality Yes
#test of homogeneity / heteroscedasticity of variance ->  LINEAR
bptest(test)
#p-value = 0.7161
# no heteroscedasticity = GOOD
#Then anova
summary(test)
#p-value = 0.00034


#Interactions
interMaxiEcol<-interaction(MinResModel2WithResModel2, dat2$Ecology)
kruskal.test(MinResModel4WithResModel4~ interMaxiEcol)
#p-value = 0.4799

interCBMREcol<-interaction(MinResModel4WithResModel4, dat2$Ecology)
kruskal.test(MinResModel2WithResModel2~ interCBMREcol)
#p-value = 0.4799

###################################################
###################################################
###################################################
###################################################
###################################################
###################################################
###################################################
###################################################
###################################################
#SI3 A
#LINEAR
regress <- lm ((dat2$MinResModel4WithResModel4) ~ ((dat2$ResModelBodyMPlus3)))
summary(regress)
anova(regress)
#0.5257
#Validity condition
#Normality on residuals of the model LINEAR
resLinearModel1<-residuals(regress)
shapiro.test(resLinearModel1)
#p-value = 0.4991
#Normality YES
#test of homogeneity / heteroscedasticity of variance ->  LINEAR
bptest(regress)
#p-value = 0.4602
# NO heteroscedasticity =  GOOD

#PGLS alone
pglsModel1 <- gls((MinResModel4WithResModel4) ~ ResModelBodyMPlus3,correlation = corMartins(0,phy = tree2),data = dat2, method = "ML")
summary(pglsModel1)
coef(pglsModel1)[2]
anova(pglsModel1)
#p-value 0.9666
###################################################
###################################################
###################################################
###################################################
###################################################
###################################################
###################################################
###################################################
#PGLS with ecology + interaction
###################################################
###################################################
###################################################
###################################################
###################################################
###################################################
###################################################
###################################################
pglsModel1 <- gls((MinResModel4WithResModel4) ~ ResModelBodyMPlus3*as.factor(Ecology),correlation = corMartins(0,phy = tree2),data = dat2, method = "ML")
summary(pglsModel1)
coef(pglsModel1)[2]
anova(pglsModel1)
#p-value 0.9692
#ecol p-value 0.6220
#interaction p-value 0.1312


###################################################
###################################################
###################################################
###################################################
###################################################
###################################################
###################################################
###################################################
#SI3A linear reduced model cBMR and ecology
#Validity
test<-aov(ResModelBodyMPlus3 ~ dat2$Ecology)
REStest<- residuals(test)
shapiro.test(REStest)
#p-value = 0.705
#Normality OK
bptest(test)
#p-value = 0.7125
# NO heteroscedasticity =  GOOD
#Then anova
summary(test)
#p-value = 0.0513 

#NOW cBMR
#Validity
test<-aov(MinResModel4WithResModel4 ~ dat2$Ecology)
REStest<- residuals(test)
shapiro.test(REStest)
#p-value = 0.03703
#Normality NO
#Then Kruskal
kruskal.test(MinResModel4WithResModel4 ~ dat2$Ecology)
#p-value = 0.01055
#Interactions now

interMaxiBODYEcol<-interaction(ResModelBodyMPlus3, dat2$Ecology)
kruskal.test(MinResModel4WithResModel4~ interMaxiBODYEcol)
#p-value = 0.4799

interCBMREcol<-interaction(MinResModel4WithResModel4, dat2$Ecology)
kruskal.test(ResModelBodyMPlus3~ interCBMREcol)
#p-value = 0.4799
