# Supplementary material for: Mammalian maxilloturbinal evolution does not reflect thermal biology
Source: Nat Commun. 2023 Jul 21;14:4425. doi: 10.1038/s41467-023-39994-1 (PMC10361988; doi:10.1038/s41467-023-39994-1)
Supplement: Supplementary file 3 — Supplementary Data 1 [file 41467_2023_39994_MOESM3_ESM.zip › Martinez_et_al_2023b_Supplementary_Data_1/Folder_6_Stats_interaction/FIG2C_SI3B_Ecol_Intercations.R]

#PGLS FIG2C + SI3B + Ecological variable + interactions
setwd("~/R_linear_regressions/PGLS25_10_22")
library("ape")
library("diversitree")
library("geiger")
library("maps")
library("phytools")
library("subplex")
library("ouch")
library("surface")
library("mvMORPH")
library("ggplot2")
library("nlme")
dat8 <- read.csv("BodyTemp_data_28_06_21.csv", header = T)
#, row.names = 1
#################################
#################################
#SUBSET and co for mean per individuals
#################################
#################################
d<-NA
for (x  in 2:length(dat8[1,])) { 
  if (!is.numeric(dat8[,x]) )
  {
    d<-cbind(d,aggregate(dat8[,x], as.data.frame(dat8[,1]),paste, collapse = "," ))   
  }
  else {
    d<-cbind(d,aggregate(dat8[,x], as.data.frame(dat8[,1]), mean))
  }
}
#paste, collapse = ","
#
rownames(d)<-as.character(d[,2])
impair <- d[,seq(1, ncol(d), 2)] 
impair<- impair[,-1]
colnames(impair)<-colnames(dat8[,-1])
#
es<-impair$ECOLa3
d<-NA
for (x  in 1:length(impair[1,])) { 
  d<- cbind(d,gsub("(.*?),.*", "\\1", impair[,x]))
}
dat9<-d
dat9<-dat9[,-1]
dat9<-as.data.frame(dat9)
colnames(dat9)<-colnames(impair)
rownames(dat9)<-rownames(impair)
######################
#Tree subset
######################
tree<- read.nexus("Upham_1tree_10k_burn25_326sp_03_12_20nexus")
######################
a<-setdiff(dat9$Taxa1,tree$tip)
b<-setdiff(tree$tip,dat9$Taxa1)
tree2<-drop.tip(tree,b)
dat2 <- dat9[match(tree2$tip.label,dat9$Taxa1),]
######################
#ecological colors and co
######################
ECOL_V2<-dat2$Ecology
EcolLabel<-character(length(dat2$Taxa1))
names(EcolLabel)<-names(dat2$Taxa1)
EcolLabel[ECOL_V2=="AMP"]<-"cornflowerblue"
EcolLabel[ECOL_V2=="TER"]<-"lightyellow"
EcolLabel[ECOL_V2=="FLY"]<-"chartreuse"
EcolLabel[ECOL_V2=="ARB"]<-"red3" #ou "darkgoldenrod3"
EcolLabel[ECOL_V2=="SUB"]<-"black"
###################################################
Skull <- as.numeric(paste(dat2$Skull_L))
Skull<- data.frame(Skull)[,1]
dat2<-cbind(dat2,Skull)
Maxillo <- as.numeric(paste(dat2$Maxillo_A))
Maxillo<- data.frame(Maxillo)[,1]
dat2<-cbind(dat2,Maxillo)
MaxilloSkull <- (Maxillo/Skull)
MaxilloSkull<- data.frame(MaxilloSkull)[,1]
dat2<-cbind(dat2,MaxilloSkull)
BaMR <- as.numeric(paste(dat2$BMR))
BaMR<- data.frame(BaMR)[,1]
dat2<-cbind(dat2,BaMR)
Teb <- as.numeric(paste(dat2$Tb))
########################VOIR LE PRBLM
#Teb<- data.frame(Teb[,1])
dat2<-cbind(dat2,Teb)
Bom <- as.numeric(paste(dat2$Bm))
Bom<- data.frame(Bom)[,1]
dat2<-cbind(dat2,Bom)
###################################################
#Relative maxillo turbinal
Model2 <- gls((log(Maxillo)) ~ log(Skull),correlation = corMartins(0,phy = tree2),data = dat2, method = "ML")
resModel2<-residuals(Model2)
resModel2<- data.frame(resModel2)[,1]
dat2<-cbind(dat2,resModel2)
ordered(resModel2)
MinResModel2WithResModel2<-(2.67627229091527 + resModel2)
MinResModel2WithResModel2<- data.frame(MinResModel2WithResModel2)[,1]
dat2<-cbind(dat2,MinResModel2WithResModel2)
###################################################
###################################################
###################################################
###################################################
#Relative maxillo turbinal ##Body mass##
Model2 <- gls((log(Maxillo)) ~ log(Bom),correlation = corMartins(0,phy = tree2),data = dat2, method = "ML")
resModel2<-residuals(Model2)
resModel2<- data.frame(resModel2)[,1]
dat2<-cbind(dat2,resModel2)
ordered(resModel2)
ResModelBodyMPlus3<-(2.98017300079807 + resModel2)
ResModelBodyMPlus3<- data.frame(ResModelBodyMPlus3)[,1]
dat2<-cbind(dat2,ResModelBodyMPlus3)
###################################################
############################################
###################################################
###################################################
###################################################
###################################################
###################################################
###################################################
#FIG2C linear
regress <- lm ((dat2$Teb) ~ ((dat2$MinResModel2WithResModel2)))
summary(regress)
anova(regress)
#p-value: 0.7093
#Validity condition
#Normality on residuals of the model LINEAR
resLinearModel1<-residuals(regress)
shapiro.test(resLinearModel1)
#p-value = 1.202e-05
#Normality NO

#test of homogeneity / heteroscedasticity of variance ->  LINEAR
bptest(regress)
#p-value = 0.2191
# NO heteroscedasticity =  GOOD
#THEN spearman for LINEAR 
cor.test(dat2$MinResModel2WithResModel2,dat2$Teb,method=c( "spearman"))
#p-value : 0.7437
###################################################
###################################################
###################################################
###################################################
###################################################
###################################################
###################################################
###################################################
#PGLS alone
pglsModel1 <- gls(((Teb)) ~ (MinResModel2WithResModel2),correlation = corBrownian(1,phy = tree2),data = dat2, method = "ML")
summary(pglsModel1)
coef(pglsModel1)[2]
anova(pglsModel1)
#p-value 0.3081
#But no validity conditions
###################################################
###################################################
###################################################
###################################################
###################################################
###################################################
###################################################
###################################################
#PGLS with ecology + interaction
###################################################
###################################################
###################################################
###################################################
###################################################
###################################################
###################################################
###################################################
pglsModel1 <- gls(((Teb)) ~ (MinResModel2WithResModel2)*as.factor(Ecology),correlation = corBrownian(1,phy = tree2),data = dat2, method = "ML")
summary(pglsModel1)
coef(pglsModel1)[2]
anova(pglsModel1)
#p-value 0.2892
#ecol p-value 0.0405
#interaction p-value 0.3279
#But no validity conditions
###################################################
###################################################
###################################################


###################################################
###################################################
###################################################
#FIG2C linear reduced model cBMR and ecology
#Validity
regress <- lm ((dat2$Teb) ~ ((dat2$MinResModel2WithResModel2)))

test<-aov(dat2$Teb ~ dat2$Ecology)
REStest<- residuals(test)
shapiro.test(REStest)
#p-value = 4.407e-06
#Normality NO
#Then Kruskal
kruskal.test(dat2$Teb ~ dat2$Ecology)
#p-value = 0.02578

test<-aov(dat2$MinResModel2WithResModel2 ~ dat2$Ecology)
REStest<- residuals(test)
shapiro.test(REStest)
#p-value = 0.5784
#Normality Yes
#test of homogeneity / heteroscedasticity of variance ->  LINEAR
bptest(test)
#p-value = 0.7161
# no heteroscedasticity = GOOD
#Then anova
summary(test)
#p-value = 0.00034

#Interactions
interMaxiEcol<-interaction(dat2$MinResModel2WithResModel2, dat2$Ecology)
kruskal.test(Teb ~ interMaxiEcol)
#p-value = 0.4799


interTebEcol<-interaction(Teb, dat2$Ecology)
kruskal.test(dat2$MinResModel2WithResModel2~ interTebEcol)
#p-value = 0.316


###################################################
###################################################
###################################################
###################################################
###################################################
###################################################
###################################################
###################################################
###################################################
###################################################
###################################################
###################################################
###################################################
###################################################
###################################################
###################################################
###################################################
###################################################
#SI3 B
#LINEAR
regress <- lm ((dat2$Teb) ~ ((dat2$ResModelBodyMPlus3)))
summary(regress)
anova(regress)
#p-value: 0.8402
#Validity condition
#Normality on residuals of the model LINEAR
resLinearModel1<-residuals(regress)
shapiro.test(resLinearModel1)
#p-value = 1.569e-05
#Normality NO

#test of homogeneity / heteroscedasticity of variance ->  LINEAR
bptest(regress)
#p-value = 0.4629
# NO heteroscedasticity =  GOOD
#THEN spearman for LINEAR 
cor.test(dat2$ResModelBodyMPlus3,dat2$Teb,method=c( "spearman"))
#p-value : 0.9502


#PGLS alone
pglsModel1 <- gls(((Teb)) ~ (ResModelBodyMPlus3),correlation = corBrownian(1,phy = tree2),data = dat2, method = "ML")
summary(pglsModel1)
coef(pglsModel1)[2]
anova(pglsModel1)
#p-value 0.1521
#But no validity conditions
###################################################
###################################################
###################################################
###################################################
###################################################
###################################################
###################################################
###################################################
#PGLS with ecology + interaction
###################################################
###################################################
###################################################
###################################################
###################################################
###################################################
###################################################
###################################################
pglsModel1 <- gls(((Teb)) ~ (ResModelBodyMPlus3)*as.factor(Ecology),correlation = corBrownian(1,phy = tree2),data = dat2, method = "ML")
summary(pglsModel1)
coef(pglsModel1)[2]
anova(pglsModel1)
#p-value 0.1316
#ecol p-value 0.0540
#interaction p-value 0.1020
#But no validity conditions
###################################################
###################################################
###################################################
###################################################
###################################################
###################################################
###################################################
#SI3B linear reduced model cBMR and ecology
#Validity
test<-aov(ResModelBodyMPlus3 ~ dat2$Ecology)
REStest<- residuals(test)
shapiro.test(REStest)
#p-value = 0.705
#Normality OK
bptest(test)
#p-value = 0.7125
# NO heteroscedasticity =  GOOD
#Then anova
summary(test)
#p-value = 0.0513 

test<-aov(dat2$Teb ~ dat2$Ecology)
REStest<- residuals(test)
shapiro.test(REStest)
#p-value = 4.407e-06
#Normality NO
#Then Kruskal
kruskal.test(dat2$Teb ~ dat2$Ecology)
#p-value = 0.02578

# interactions

interMaxiBODEcol<-interaction(ResModelBodyMPlus3, dat2$Ecology)
kruskal.test(Teb ~ interMaxiBODEcol)
#p-value = 0.4799

interTeblEcol<-interaction(Teb, dat2$Ecology)
kruskal.test(ResModelBodyMPlus3 ~ interTebEcol)
#p-value = 0.2462
