# Supplementary material for: Mammalian maxilloturbinal evolution does not reflect thermal biology
Source: Nat Commun. 2023 Jul 21;14:4425. doi: 10.1038/s41467-023-39994-1 (PMC10361988; doi:10.1038/s41467-023-39994-1)
Supplement: Supplementary file 3 — Supplementary Data 1 [file 41467_2023_39994_MOESM3_ESM.zip › Martinez_et_al_2023b_Supplementary_Data_1/Folder_7_Tradeoff_MaxilloNaso/Maxillo_vs_Naso_18_04_23.csv]

species	focal	Taxa1	Genus	Species	Sub_species	AQA_dataset	Substitutional_species	Old_genus	Old_species	Collection	Number	Clade	Family	Subfamily	Server_copy	Taxa2	DIET	ECOL_V1	ECOL_V2	ECOL_V3	ECOL_V4	ECOL_note	Old_ECOL	BIOG	LOCAL	Sexe	Note	Note_anat	Maxilo_A	Maxilo_2	Naso_A	Naso_2	0	IT1	Endo1_A	Ecto1_1_A	Ecto1_2_A	Ecto1_3	Endo2_A	Endo2_2_A	Ecto2_A	Endo3_A	0	Endo4_A	Endo5_A	Respi	Olfa	Respi/Olfa	Sum_A
Akodon_aerosus	0	Akodon_aerosus	Akodon	aerosus	NA	1	NA	NA	NA	NHMUK	54580	Mouse	Cricetidae	Sigmodontinae	YES	AKOaeros	NA	TER	TER	TER	TER	NA	TER	NA	NA	M	NA	NA	24.52	0.00	46.90	0.00	0.00	0.00	19.36	29.66	15.63	0.00	43.48	0.00	15.59	22.33	0.00	29.97	0.00	71.42	176.02	0.41	247.44
Anotomys_leander	1	Anotomys_leander	Anotomys	leander	NA	1	NA	NA	NA	NHMUK	51171	Mouse	Cricetidae	Sigmodontinae	YES	ANOleand	NA	TER	AQA	AQA	AQA	NA	AQA	NA	NA	M	NA	NA	38.34	0.00	45.51	0.00	0.00	0.00	5.68	6.32	3.14	0.00	29.52	0.00	4.33	7.74	0.00	5.12	0.00	83.85	61.85	1.36	145.69
Anourosorex_squamipes	0	Anourosorex_squamipes	Anourosorex	squamipes	NA	1	NA	NA	NA	NHMUK	3341157	Eulipotyphla	Soricidae	Soricinae	YES	ANOsquam	NA	TER	TER	TER	TER	NA	NA	NA	NA	NA	NA	NA	66.66	13.05	32.25	0.00	0.00	0.00	14.96	22.07	37.84	0.00	36.54	0.00	21.23	17.83	0.00	42.74	0.00	111.96	193.21	0.58	305.17
Apomys_abrae	0	Apomys_abrae	Apomys	abrae	NA	1	NA	NA	NA	AMNH	242099	Mouse	Muridae	Murinae	YES	APOabrae	OMNI	TER	TER	TER	TER	NA	TER	PHIL	NA	NA	NA	NA	45.86	0.00	112.45	0.00	0.00	0.00	25.73	54.49	0.00	0.00	73.22	0.00	36.87	50.99	0.00	54.84	0.00	158.31	296.14	0.53	454.45
Apomys_banahao	0	Apomys_banahao	Apomys	banahao	NA	1	NA	NA	NA	UM	P0045	Mouse	Muridae	Murinae	YES	APObanah	OMNI	TER	TER	TER	TER	NA	TER	PHIL	NA	NA	NA	NA	71.18	0.00	93.17	0.00	0.00	0.00	22.40	55.86	0.00	0.00	84.52	0.00	40.42	50.63	0.00	62.37	0.00	164.35	316.20	0.52	480.56
Apomys_datae	0	Apomys_datae	Apomys	datae	NA	1	NA	NA	NA	FMNH	252475	Mouse	Muridae	Murinae	YES	APOdatae	OMNI	TER	TER	TER	TER	NA	TER	PHIL	NA	F	NA	NA	57.64	0.00	143.09	0.00	0.00	0.00	42.91	80.95	0.00	0.00	126.60	0.00	60.02	69.49	0.00	88.33	0.00	200.73	468.31	0.43	669.03
Apomys_hylocetes	0	Apomys_hylocetes	Apomys	hylocetes	NA	1	NA	NA	NA	USNM	125244	Mouse	Muridae	Murinae	YES	APOhyloc	OMNI	TER	TER	TER	TER	NA	TER	PHIL	NA	F	NA	NA	39.44	0.00	93.68	0.00	0.00	0.00	13.59	32.53	0.00	0.00	54.47	0.00	18.96	28.01	0.00	36.11	0.00	133.11	183.66	0.72	316.78
Apomys_littoralis	0	Apomys_littoralis	Apomys	littoralis	NA	1	NA	NA	NA	USNM	458755	Mouse	Muridae	Murinae	YES	APOlitto	OMNI	TER	TER	TER	TER	NA	TER	PHIL	NA	M	NA	NA	35.44	0.00	60.65	0.00	0.00	0.00	13.42	32.47	0.00	0.00	58.77	0.00	20.12	29.07	0.00	35.99	0.00	96.09	189.85	0.51	285.94
Arvicola_amphibius	0	Arvicola_amphibius	Arvicola	amphibius	NA	1	NA	Arvicola	terrestris	CBGP	236	Mouse	Cricetidae	Arvicolinae	YES	ARVamphi	NA	TER	TER	NA	NA	NA	TER	NA	NA	NA	NA	NA	40.39	0.00	53.65	0.00	0.00	0.00	13.84	21.03	11.68	0.00	52.77	0.00	11.50	18.31	0.00	14.59	0.00	94.04	143.72	0.65	237.76
Arvicola_sapidus	0	Arvicola_sapidus	Arvicola	sapidus	NA	1	NA	NA	NA	NHMUK	88928	Mouse	Cricetidae	Arvicolinae	YES	ARVsapid	NA	TER	TER	NA	NA	NA	NA	NA	NA	NA	Verifier_sp	Skull_length_note_en_grise	26.78	0.00	25.00	0.00	0.00	0.00	10.59	12.46	6.54	0.00	0.00	29.24	9.10	11.26	0.00	14.04	0.00	51.78	93.23	0.56	145.01
Arvicola_sp	0	Arvicola_sp	Arvicola	sp	NA	1	NA	NA	NA	NA	M3320	Mouse	Cricetidae	Arvicolinae	YES	ARVsp	NA	TER	TER	NA	NA	NA	NA	NA	NA	NA	Verifier_sp	NA	25.84	0.00	30.81	0.00	0.00	0.00	8.22	11.28	7.43	0.00	0.00	22.38	8.43	11.62	0.00	12.53	0.00	56.65	81.89	0.69	138.54
Baiyankamys_habbema	1	Baiyankamys_habbema	Baiyankamys	habbema	NA	1		Hydromys	habbema	AMNH	110056	Mouse	Muridae	Murinae	YES	BAIhabbe	INSEC	TER	AQA	AQA	AQA	NA	AQA	PAPUA	NA	M	peut_etre_pas_vrai_aqa	NA	36.55	0.00	43.83	0.00	0.00	0.00	9.55	23.07	0.00	0.00	31.90	0.00	12.39	18.89	0.00	13.76	0.00	80.38	109.56	0.73	189.94
Baiyankamys_shawmeryeri	1	Baiyankamys_shawmeryeri	Baiyankamys	shawmeryeri	NA	1	NA	NA	NA	AMNH	191441	Mouse	Muridae	Murinae	YES	BAIshawm	INSEC	TER	AQA	AQA	AQA	NA	AQA	PAPUA	NA	M	peut_etre_pas_vrai_aqa	NA	56.41	0.00	64.47	0.00	0.00	0.00	12.25	27.13	0.00	0.00	53.46	0.00	16.22	21.09	0.00	29.79	0.00	120.88	159.95	0.76	280.83
Blanfordimys_afghanus	0	Blanfordimys_afghanus	Blanfordimys	afghanus	NA	1	NA	NA	NA	NHMUK	47425	Mouse	Cricetidae	Arvicolinae	YES	BLAafgha	NA	TER	TER	TER	TER	NA	TER	NA	NA	M	NA	NA	7.82	0.00	12.18	0.00	0.00	0.00	4.62	5.15	0.00	2.73	14.21	0.00	3.89	4.29	0.00	4.98	0.00	20.00	39.86	0.50	59.86
Blarina_brevicauda	0	Blarina_brevicauda	Blarina	brevicauda	NA	1	NA	Blarina	talpoides	NHMUK	951712	Eulipotyphla	Soricidae	Soricinae	YES	BLAbrevi	NA	TER	TER	TER	TER	NA	NA	NA	NA	NA	NA	NA	37.41	3.24	12.19	0.00	0.00	0.00	15.49	16.03	28.27	0.00	31.17	0.00	16.03	10.89	0.00	29.14	0.00	52.84	147.02	0.36	199.86
Bunomys_andrewsi	0	Bunomys_andrewsi	Bunomys	andrewsi	NA	1	NA	NA	NA	NMV	36977	Mouse	Muridae	Murinae	YES	BUNandre	OMNI	TER	TER	TER	TER	NA	TER	SULAW	NA	NA	NA	NA	62.54	0.00	132.80	0.00	0.00	0.00	21.63	59.70	0.00	0.00	80.96	0.00	45.31	50.49	0.00	66.65	0.00	195.35	324.73	0.60	520.08
Bunomys_penitus	0	Bunomys_penitus	Bunomys	penitus	NA	1	NA	NA	NA	NMV	36984	Mouse	Muridae	Murinae	YES	BUNpenit	OMNI	TER	TER	TER	TER	NA	TER	SULAW	NA	NA	NA	NA	77.80	0.00	179.94	0.00	0.00	0.00	42.61	105.51	0.00	0.00	137.21	0.00	86.21	115.81	0.00	109.92	0.00	257.73	597.27	0.43	855.00
Carterodon_sulcidens	0	Carterodon_sulcidens	Carterodon	sulcidens	NA	1	NA	NA	NA	NHMUK	79212	Ctenohystrica	Echimyidae	Eumysopinae	YES	CARsulci	NA	TER	TER	FOS	Sub_FOS	NA	SemiFOS	NA	NA	M	NA	NA	52.07	0.00	30.10	0.00	0.00	0.00	2.08	20.55	3.73	0.00	45.08	0.00	3.83	15.18	0.00	6.94	0.00	82.17	97.39	0.84	179.56
Castor_canadensis	1	Castor_canadensis	Castor	canadensis	NA	1	NA	NA	NA	NHMUK	4966	Mouse	Castoridae	Castorinae	YES	CAScanad	NA	TER	AQA	AQA	AQA	NA	AQA	NA	NA	NA	Crane_casse_mesure_skull_hasardeuse	NA	9395.10	0.00	1149.21	0.00	0.00	0.00	143.34	332.04	49.61	0.00	1383.41	0.00	288.24	150.43	0.00	596.98	224.19	10544.31	3168.24	3.33	13712.55
Castor_fiber	1	Castor_fiber	Castor	fiber	NA	1	NA	NA	NA	NHMUK	362261	Mouse	Castoridae	Castorinae	YES	CASfiber	NA	TER	AQA	AQA	AQA	NA	AQA	NA	NA	NA	NA	NA	5784.80	0.00	1572.31	0.00	0.00	0.00	459.11	60.51	13.40	0.00	1259.96	0.00	245.98	436.47	0.00	99.32	0.00	7357.11	2574.74	2.86	9931.85
Chaetodipus_californicus	0	Chaetodipus_californicus	Chaetodipus	californicus	NA	1	NA	Perognathus	californicus	UM	738N	Mouse	Heteromyidae	Perognathinae	YES	CHAcalif	NA	TER	TER	FOS	Sub_FOS	NA	SemiFOS	NA	NA	F	NA	NA	18.74	0.00	25.86	0.00	0.00	0.00	3.54	18.39	0.00	10.11	27.77	0.00	14.87	10.74	0.00	16.24	0.00	44.61	101.66	0.44	146.26
Chibchanomys_orcesi	1	Chibchanomys_orcesi	Chibchanomys	orcesi	NA	1	NA	NA	NA	NHMUK	2816	Mouse	Cricetidae	Sigmodontinae	YES	CHIorces	NA	TER	AQA	AQA	AQA	NA	AQA	NA	NA	M	NA	NA	16.71	0.00	22.38	0.00	0.00	0.00	7.54	10.10	8.19	0.00	22.36	0.00	8.19	10.70	0.00	7.48	0.00	39.08	74.56	0.52	113.65
Chimarrogale_himalayica	1	Chimarrogale_himalayica	Chimarrogale	himalayica	NA	1	NA	NA	NA	NHMUK	50494	Eulipotyphla	Soricidae	Soricinae	YES	CHIhimal	NA	TER	AQA	AQA	AQA	NA	NA	NA	NA	NA	NA	NA	64.21	0.00	19.37	0.00	0.00	0.00	2.87	5.67	8.79	0.00	20.26	0.00	6.75	7.47	0.00	6.56	0.00	83.58	58.37	1.43	141.95
Chimarrogale_platycephalus	1	Chimarrogale_platycephalus	Chimarrogale	platycephalus	NA	1	NA	NA	NA	NHMUK	803209	Eulipotyphla	Soricidae	Soricinae	YES	CHIplaty	NA	TER	AQA	AQA	AQA	NA	NA	NA	NA	NA	NA	NA	52.45	0.00	30.40	0.00	0.00	0.00	2.60	7.92	12.23	0.00	19.22	0.00	6.75	10.24	0.00	10.89	0.00	82.85	69.85	1.19	152.70
Chrotomys_gonzalesi	0	Chrotomys_gonzalesi	Chrotomys	gonzalesi	NA	1	NA	NA	NA	USNM	458955	Mouse	Muridae	Murinae	YES	CHRgonza	WORM	TER	TER	TER	TER	NA	TER	PHIL	NA	F	NA	NA	50.11	0.00	53.48	0.00	0.00	0.00	24.36	80.38	0.00	0.00	78.84	0.00	37.79	51.63	0.00	60.37	0.00	103.59	333.36	0.31	436.95
Chrotomys_mindorensis	0	Chrotomys_mindorensis	Chrotomys	mindorensis	NA	1	NA	NA	NA	FMNH	222107	Mouse	Muridae	Murinae	YES	CHRmindo	WORM	TER	TER	TER	TER	NA	TER	PHIL	NA	F	NA	NA	43.34	0.00	85.29	0.00	0.00	0.00	38.74	94.64	0.00	0.00	91.61	0.00	49.60	70.22	0.00	86.33	0.00	128.62	431.14	0.30	559.77
Chrotomys_silaceus	0	Chrotomys_silaceus	Chrotomys	silaceus	NA	1	NA	NA	NA	NHMUK	975216	Mouse	Muridae	Murinae	YES	CHRsilac	WORM	TER	TER	TER	TER	NA	TER	PHIL	NA	M	NA	NA	47.19	0.00	61.08	0.00	0.00	0.00	24.81	68.76	0.00	0.00	75.60	0.00	38.55	51.14	0.00	49.98	0.00	108.27	308.83	0.35	417.10
Chrotomys_whiteheadi	0	Chrotomys_whiteheadi	Chrotomys	whiteheadi	NA	1	NA	NA	NA	NHMUK	958220	Mouse	Muridae	Murinae	YES	CHRwhite	WORM	TER	TER	TER	TER	NA	TER	PHIL	NA	F	NA	NA	49.03	0.00	76.45	0.00	0.00	0.00	28.03	82.65	0.00	0.00	105.97	0.00	51.56	62.95	0.00	90.61	0.00	125.48	421.78	0.30	547.26
Clyomys_laticeps	0	Clyomys_laticeps	Clyomys	laticeps	NA	1	NA	NA	NA	NHMUK	79226	Ctenohystrica	Echimyidae	Eumysopinae	YES	CLYlatic	seeds	TER	TER	FOS	Sub_FOS	NA	SemiFos	NA	Brazil_Paraguay	F	NA	NA	95.26	0.00	46.79	0.00	0.00	0.00	8.90	48.62	NO	16.47	98.94	0.00	16.88	26.57	NO	10.42	0.00	142.05	226.80	0.63	368.85
Colomys_goslingi	1	Colomys_goslingi	Colomys	goslingi	NA	1	NA	NA	NA	RMCA	7153	Mouse	Muridae	Murinae	YES	COLgosli	INSEC	TER	AQA	AQA	AQA	NA	AQA	AFRIC	NA	NA	NA	NA	36.96	0.00	52.80	0.00	0.00	0.00	19.15	43.47	0.00	0.00	56.58	0.00	21.93	30.42	0.00	36.96	0.00	89.76	208.51	0.43	298.27
Condylura_cristata	1	Condylura_cristata	Condylura	cristata	NA	1	NA	NA	NA	NHMUK	921253	Eulipotyphla	Talpidae	Scalopinae	YES	CONcrist	NA	TER	AQA	AQA	AQA	NA	NA	NA	NA	NA	NA	Endo2_et_maxillo_a_checker	134.11	8.77	41.43	0.00	0.00	0.00	8.68	20.56	22.08	0.00	29.93	0.00	15.61	42.17	0.00	34.27	0.00	184.31	173.30	1.06	357.61
Crocidura_russula	0	Crocidura_russula	Crocidura	russula	NA	1	NA	NA	NA	UM	NA	Eulipotyphla	Soricidae	Crocidurinae	YES	CROrussu	NA	TER	TER	TER	TER	NA	NA	NA	Douch	NA	NA	Ecto1-3_etrange_peut_etre_endo2_et_maxillo2_ou_endo2_gros_doute_pour_maxillo2	6.63	2.99	5.58	0.00	0.00	0.00	2.13	10.22	13.39	4.48	14.22	0.00	5.08	5.88	0.00	13.72	0.00	15.20	69.12	0.22	84.32
Crossomys_moncktoni	1	Crossomys_moncktoni	Crossomys	moncktoni	NA	1	NA	NA	NA	NHMUK	501775	Mouse	Muridae	Murinae	YES	CROmonck	INSEC	TER	AQA	AQA	AQA	NA	AQA	PAPUA	NA	F	NA	NA	184.43	0.00	152.26	0.00	0.00	0.00	17.03	38.15	0.00	0.00	73.60	0.00	18.25	27.64	0.00	28.10	0.00	336.69	202.77	1.66	539.46
Crunomys_fallax	0	Crunomys_fallax	Crunomys	fallax	NA	1	NA	NA	NA	NHMUK	97484	Mouse	Muridae	Murinae	YES	CRUfalla	INSEC	TER	TER	TER	TER	NA	TER	PHIL	NA	NA	NA	NA	15.78	0.00	22.72	0.00	0.00	0.00	9.17	16.24	0.00	0.00	24.17	0.00	9.69	12.78	0.00	16.09	0.00	38.50	88.13	0.44	126.63
Crunomys_melanius	0	Crunomys_melanius	Crunomys	melanius	NA	1	NA	NA	NA	NHMUK	72214	Mouse	Muridae	Murinae	YES	CRUmelan	INSEC	TER	TER	TER	TER	NA	TER	PHIL	NA	M	NA	NA	23.39	0.00	29.81	0.00	0.00	0.00	8.93	23.20	0.00	0.00	35.78	0.00	13.63	19.14	0.00	24.01	0.00	53.20	124.69	0.43	177.89
Desmana_moschata	1	Desmana_moschata	Desmana	moschata	NA	1	NA	NA	NA	NHMUK	NA	Eulipotyphla	Talpidae	Talpinae	YES	DESmosch	NA	TER	AQA	AQA	AQA	NA	NA	NA	NA	NA	NA	NA	437.95	660.82	136.87	0.00	0.00	0.00	27.81	65.37	52.97	0.00	78.73	0.00	38.63	96.18	0.00	96.24	0.00	1235.64	455.93	2.71	1691.57
Dicrostonyx_groenlandicus	0	Dicrostonyx_groenlandicus	Dicrostonyx	groenlandicus	NA	1	NA	NA	NA	NHMUK	3711327	Mouse	Cricetidae	Arvicolinae	YES	DICgroen	NA	TER	TER	TER	TER	NA	TER	NA	NA	F	NA	NA	28.71	0.00	38.55	0.00	0.00	0.00	7.77	8.80	0.00	3.67	29.93	0.00	7.09	9.18	0.00	12.90	0.00	67.25	79.33	0.85	146.59
Dipodomys_compactus	0	Dipodomys_compactus	Dipodomys	compactus	NA	1	sp	NA	NA	Sergio	NA	Mouse	Heteromyidae	Dipodomyinae	YES	DIPcompa	NA	TER	TER	TER	TER	NA	NA	NA	NA	NA	NA	NA	39.03	0.00	34.66	0.00	0.00	0.00	12.60	29.16	0.00	18.83	52.33	0.00	28.52	18.78	0.00	30.17	0.00	73.69	190.39	0.39	264.08
Dipodomys_ordii	0	Dipodomys_ordii	Dipodomys	ordii	NA	1	NA	NA	NA	UM	726N	Mouse	Heteromyidae	Dipodomyinae	YES	DIPordii	NA	TER	TER	TER	TER	NA	NA	NA	NA	F	NA	NA	44.81	0.00	43.88	0.00	0.00	0.00	4.56	28.55	0.00	15.66	47.81	0.00	24.53	11.67	0.00	28.71	0.00	88.69	161.48	0.55	250.17
Dipodomys_panamintinus	0	Dipodomys_panamintinus	Dipodomys	panamintinus	NA	1	NA	NA	NA	UM	727N	Mouse	Heteromyidae	Dipodomyinae	YES	DIPpanam	NA	TER	TER	TER	TER	NA	NA	NA	NA	F	NA	NA	43.01	0.00	53.53	0.00	0.00	0.00	4.37	29.43	0.00	19.01	50.47	0.00	15.86	12.45	0.00	21.88	0.00	96.54	153.47	0.63	250.01
Dolichotis_salinicola	0	Dolichotis_salinicola	Dolichotis	salinicola	NA	1	NA	NA	NA	NHMUK	34114171	Ctenohystrica	Caviidae	Dolichotinae	YES	DOLsalin	NA	TER	TER	TER	TER	NA	TER	NA	NA	F	NA	Difficile_savoir_si_MT2_est_MT1_ou_non_la_ET2_ressemble_a_une_IT	590.41	110.99	447.37	0.00	0.00	0.00	54.55	180.83	174.67	0.00	596.75	0.00	44.16	120.66	0.00	161.01	0.00	1148.77	1332.63	0.86	2481.40
Dymecodon_pilirostris	0	Dymecodon_pilirostris	Dymecodon	pilirostris	NA	1	NA	NA	NA	NHMUK	614445	Eulipotyphla	Talpidae	Talpinae	YES	DYMpilir	NA	TER	TER	FOS	FOS	NA	FOSS	NA	NA	NA	NA	NA	36.15	17.79	20.87	0.00	0.00	0.00	13.72	21.33	26.83	0.00	37.01	0.00	15.86	47.15	0.00	33.28	0.00	74.81	195.18	0.38	269.99
Echinops_telfairi	0	Echinops_telfairi	Echinops	telfairi	NA	1	NA	NA	NA	NHMUK	921164	Afroscoricida	Tenrecidae	Tenrecinae	YES	ECHtelfa	NA	TER	TER	TER	TER	NA	TER	NA	NA	M	NA	NA	84.75	38.69	19.90	0.00	0.00	0.00	18.93	34.20	38.42	0.00	51.86	0.00	18.59	37.84	0.00	33.81	0.00	143.34	233.65	0.61	376.99
Echiothrix_centrosa	0	Echiothrix_centrosa	Echiothrix	centrosa	NA	1	NA	NA	NA	NHMUK	40385	Mouse	Muridae	Murinae	YES	ECHcentr	WORM	TER	TER	TER	TER	NA	TER	SULAW	NA	F	NA	NA	95.13	0.00	152.01	0.00	0.00	0.00	39.44	106.40	0.00	0.00	142.58	0.00	62.49	81.37	0.00	112.51	0.00	247.14	544.79	0.45	791.92
Echiothrix_leucura	0	Echiothrix_leucura	Echiothrix	leucura	NA	1	NA	NA	NA	NHMUK	971246	Mouse	Muridae	Murinae	YES	ECHleucu	WORM	TER	TER	TER	TER	NA	TER	SULAW	NA	M	NA	NA	96.81	0.00	159.22	0.00	0.00	0.00	46.65	101.20	0.00	0.00	152.26	0.00	55.06	82.46	0.00	90.03	0.00	256.03	527.66	0.49	783.69
Ellobius_talpinus	0	Ellobius_talpinus	Ellobius	talpinus	NA	1	sp	NA	NA	NHMUK	3421127	Mouse	Cricetidae	Arvicolinae	YES	ELLtalpi	NA	TER	TER	FOS	FOS	NA	FOS	NA	NA	M	NA	NA	24.36	0.00	22.17	0.00	0.00	0.00	10.93	12.42	0.00	9.43	26.04	0.00	8.92	12.07	0.00	9.68	0.00	46.53	89.48	0.52	136.01
Episoriculus_caudatus	0	Episoriculus_caudatus	Episoriculus	caudatus	NA	1	NA	NA	NA	NHMUK	7587	Eulipotyphla	Soricidae	Soricinae	YES	EPIcauda	NA	TER	TER	TER	TER	NA	TER	NA	NA	M	NA	NT_a_arreter_peut_etre_plus_loin_pinceau_tres_large	22.76	0.00	12.79	0.00	0.00	0.00	5.30	8.04	15.88	0.00	17.47	0.00	9.49	8.44	0.00	23.82	0.00	35.55	88.43	0.40	123.98
Euryzygomatomys_spinosus	0	Euryzygomatomys_spinosus	Euryzygomatomys	spinosus	NA	1	NA	NA	NA	NHMUK	9111930	Ctenohystrica	Echimyidae	Eumysopinae	YES	EURspino	NA	TER	TER	FOS	Sub_FOS	NA	Semi	NA	NA	M	NA	NA	125.30	0.00	55.61	0.00	0.00	0.00	11.51	47.59	14.56	0.00	73.36	0.00	13.60	28.55	0.00	12.97	0.00	180.91	202.14	0.89	383.05
Galemys_pyrenaicus	1	Galemys_pyrenaicus	Galemys	pyrenaicus	NA	1	NA	NA	NA	MNHN	CG1961N751	Eulipotyphla	Talpidae	Talpinae	YES	GALpyren	NA	TER	AQA	AQA	AQA	NA	AQA	NA	NA	NA	NA	FusionMaxillo1_2_et_TrouPalais	302.26	0.00	48.76	0.00	0.00	0.00	12.32	15.01	18.79	0.00	32.70	0.00	10.85	33.64	0.00	19.75	0.00	351.02	143.06	2.45	494.08
Geomys_bursarius	0	Geomys_bursarius	Geomys	bursarius	NA	1	NA	NA	NA	NHMUK	60537	Mouse	Geomyidae	NA	YES	GEObursa	NA	TER	TER	FOS	FOS	NA	FOS	NA	NA	M	NA	NA	65.17	0.00	51.09	0.00	0.00	0.00	12.10	26.51	2.30	32.29	56.34	0.00	29.72	23.21	0.00	27.06	0.00	116.26	209.52	0.55	325.77
Geoxus_valdivianus	0	Geoxus_valdivianus	Geoxus	valdivianus	NA	1	NA	NA	NA	NHMUK	2751101	Mouse	Cricetidae	Sigmodontinae	YES	GEOvaldi	NA	TER	TER	FOS	FOS	NA	NA	NA	NA	NA	NA	NA	19.55	0.00	28.70	0.00	0.00	0.00	13.58	25.85	20.99	0.00	41.10	0.00	19.62	24.33	0.00	35.63	0.00	48.25	181.10	0.27	229.35
Gracilimus_radix	0	Gracilimus_radix	Gracilimus	radix	NA	1	NA	NA	NA	NMV	36995	Mouse	Muridae	Murinae	YES	GRAradix	OMNI	TER	TER	TER	TER	NA	TER	SULAW	NA	NA	NA	NA	24.73	0.00	41.67	0.00	0.00	0.00	12.16	29.49	0.00	0.00	54.12	0.00	17.93	24.24	0.00	20.35	0.00	66.40	158.29	0.42	224.69
Graomys_domorum	0	Graomys_domorum	Graomys	domorum	NA	1	NA	NA	NA	NHMUK	22253	Mouse	Cricetidae	Sigmodontinae	YES	GRAdomor	NA	TER	TER	TER	TER	NA	TER	NA	NA	F	Scan_avec_taches_blanches	Turbines_respi_tres_grandes	26.13	0.00	46.40	0.00	0.00	0.00	8.20	17.63	7.61	0.00	42.68	0.00	9.10	13.80	0.00	23.89	0.00	72.53	122.92	0.59	195.45
Handleyomys_alfaroi	0	Handleyomys_alfaroi	Handleyomys	alfaroi	NA	1		Oryzomys	alfaroi	NHMUK	33350	Mouse	Cricetidae	Sigmodontinae	YES	HANalfar	NA	TER	TER	TER	TER	NA	TER	NA	NA	M	Crane_casse_et_MT_NT_mauvais_cote	NA	17.35	0.00	41.71	0.00	0.00	0.00	8.21	22.25	14.34	0.00	37.22	0.00	12.50	15.31	0.00	21.92	0.00	59.06	131.75	0.45	190.81
Hemicentetes_semispinosus	0	Hemicentetes_semispinosus	Hemicentetes	semispinosus	NA	1	NA	Hemicentetes	spinosus	NHMUK	13391606	Afroscoricida	Tenrecidae	Tenrecinae	YES	HEMsemis	NA	TER	TER	TER	TER	NA	TER	NA	NA	F	NA	NA	65.20	0.00	29.77	0.00	0.00	0.00	16.91	33.14	28.98	0.00	69.71	0.00	22.97	47.87	0.00	53.50	0.00	94.97	273.09	0.35	368.06
Holochilus_chacarius	1	Holochilus_chacarius	Holochilus	chacarius	NA	1	sp	NA	NA	NHMUK	201715	Mouse	Cricetidae	Sigmodontinae	YES	HOLchaca	NA	TER	AQA	AQA	Sub_AQA	Semi_AQA_d_apres_Alejandro	Semi_AQA	NA	NA	NA	NA	NA	53.12	0.00	64.52	0.00	0.00	0.00	13.71	21.85	10.94	0.00	65.53	0.00	11.22	21.84	0.00	26.56	0.00	117.64	171.65	0.69	289.29
Hydrochoerus_hydrochaeris	1	Hydrochoerus_hydrochaeris	Hydrochoerus	hydrochaeris	NA	1	NA	NA	NA	Sergio	NA	Ctenohystrica	Caviidae	Caviinae	YES	HYDhydro	NA	TER	AQA	AQA	AQA	NA	NA	NA	NA	NA	NA	NA	5554.50	0.00	4371.49	0.00	0.00	0.00	437.75	671.48	0.00	0.00	2744.05	0.00	739.29	1115.10	0.00	1649.61	0.00	9925.99	7357.28	1.35	17283.27
Hydromys_hussoni	1	Hydromys_hussoni	Hydromys	hussoni	NA	1	NA	NA	NA	RMNHMAM	12585	Mouse	Muridae	Murinae	YES	HYDhusso	INSEC	TER	AQA	AQA	AQA	NA	AQA	PAPUA	NA	NA	Probable_juv_ou_prblm_car_bcp_plus_petit	NA	33.92	0.00	37.21	0.00	0.00	0.00	12.96	31.60	0.00	0.00	36.09	0.00	15.20	19.64	0.00	23.53	0.00	71.13	139.01	0.51	210.14
Hydromys_obi	1	Hydromys_obi	Hydromys	obi	NA	1	NA	NA	NA	MZB	YS391	Mouse	Muridae	Murinae	YES	HYDobi	INSEC	TER	AQA	AQA	AQA	NA	AQA	OBI	NA	M	NA	NA	104.18	0.00	146.68	0.00	0.00	0.00	28.92	93.66	0.00	0.00	114.79	0.00	52.46	74.74	0.00	76.70	0.00	250.86	441.28	0.57	692.14
Hydromys_papua	1	Hydromys_papua	Hydromys	papua	NA	1	NA	NA	NA	CBGP	PA0024	Mouse	Muridae	Murinae	YES	HYDpapua	INSEC	TER	AQA	AQA	AQA	NA	AQA	PAPUA	NA	M	NA	NA	164.22	0.00	166.75	0.00	0.00	0.00	41.55	123.14	0.00	0.00	144.56	0.00	66.19	78.72	0.00	86.39	0.00	330.97	540.55	0.61	871.52
Hylaeamys_yunganus	0	Hylaeamys_yunganus	Hylaeamys	yunganus	NA	1	Hylaeamys	Oryzomys	yunganus	NHMUK	81472	Mouse	Cricetidae	Sigmodontinae	YES	HYLyunga	NA	TER	TER	TER	TER	NA	TER	NA	NA	NA	NA	NA	36.25	0.00	52.28	0.00	0.00	0.00	9.28	20.23	17.26	0.00	44.08	0.00	12.01	18.70	0.00	28.83	0.00	88.53	150.38	0.59	238.91
Ichthyomys_hydrobates	1	Ichthyomys_hydrobates	Ichthyomys	hydrobates	NA	1	NA	NA	NA	MNHN	CG1932N1951	Mouse	Cricetidae	Sigmodontinae	YES	ICHhydro	NA	TER	AQA	AQA	AQA	NA	AQA	NA	NA	NA	NA	NA	43.69	0.00	46.09	0.00	0.00	0.00	9.41	13.79	10.74	0.00	28.06	0.00	10.71	13.58	0.00	10.37	0.00	89.78	96.65	0.93	186.43
Ichthyomys_stolzmanni	1	Ichthyomys_stolzmanni	Ichthyomys	stolzmanni	NA	1	NA	NA	NA	NHMUK	948614	Mouse	Cricetidae	Sigmodontinae	YES	ICHstolz	NA	TER	AQA	AQA	AQA	NA	AQA	NA	NA	F	NA	NA	29.62	0.00	34.74	0.00	0.00	0.00	3.50	8.52	7.58	0.00	24.92	0.00	8.38	13.96	0.00	8.00	0.00	64.36	74.86	0.86	139.22
Kerodon_rupestris	0	Kerodon_rupestris	Kerodon	rupestris	NA	1	sp	NA	NA	Lion	NA	Ctenohystrica	Caviidae	Caviinae	YES	KERrupes	NA	TER	TER	TER	TER	NA	TER	NA	NA	NA	Naso_un_peu_casse	NA	113.78	0.00	89.08	0.00	0.00	0.00	32.16	52.26	0.00	79.76	215.71	0.00	51.11	52.27	0.00	56.56	0.00	202.87	539.82	0.38	742.69
Lemmus_lemmus	0	Lemmus_lemmus	Lemmus	lemmus	NA	1	NA	NA	NA	NHMUK	3010416	Mouse	Cricetidae	Arvicolinae	YES	LEMlemmu	NA	TER	TER	TER	TER	NA	TER	NA	NA	M	NA	NA	21.69	0.00	34.45	0.00	0.00	0.00	5.07	9.78	0.00	3.09	22.44	0.00	8.06	10.07	0.00	11.12	0.00	56.14	69.63	0.81	125.77
Leptomys_arfakensis	0	Leptomys_arfakensis	Leptomys	arfakensis	NA	1	NA	NA	NA	AMNH	2952722	Mouse	Muridae	Murinae	YES	LEParfak	INSEC	TER	TER	TER	TER	NA	TER	PAPUA	NA	F	NA	NA	47.48	0.00	86.64	0.00	0.00	0.00	21.57	53.28	0.00	0.00	81.39	0.00	38.61	46.87	0.00	50.30	0.00	134.12	292.01	0.46	426.14
Leptomys_elegans	0	Leptomys_elegans	Leptomys	elegans	NA	1	NA	NA	NA	NHMUK	5112822	Mouse	Muridae	Murinae	YES	LEPelega	INSEC	TER	TER	TER	TER	NA	TER	PAPUA	NA	M	NA	NA	51.69	0.00	91.06	0.00	0.00	0.00	26.38	49.94	0.00	0.00	71.44	0.00	35.71	41.03	0.00	54.68	0.00	142.75	279.17	0.51	421.91
Leptomys_ernstmayri	0	Leptomys_ernstmayri	Leptomys	ernstmayri	NA	1	NA	NA	NA	NHMUK	501252	Mouse	Muridae	Murinae	YES	LEPernst	INSEC	TER	TER	TER	TER	NA	TER	PAPUA	NA	M	NA	NA	60.87	0.00	92.89	0.00	0.00	0.00	26.08	56.28	0.00	0.00	76.00	0.00	42.67	44.16	0.00	49.29	0.00	153.75	294.47	0.52	448.23
Leptomys_signatus	0	Leptomys_signatus	Leptomys	signatus	NA	1	NA	NA	NA	AMNH	105370	Mouse	Muridae	Murinae	YES	LEPsigna	INSEC	TER	TER	TER	TER	NA	TER	PAPUA	NA	F	NA	NA	44.43	0.00	64.80	0.00	0.00	0.00	17.93	32.67	0.00	0.00	56.63	0.00	26.42	30.50	0.00	38.62	0.00	109.22	202.77	0.54	312.00
Limnogale_mergulus	1	Limnogale_mergulus	Limnogale	mergulus	NA	1	NA	NA	NA	MNHN	CG1952N2511	Afroscoricida	Tenrecidae	Oryzorictinae	YES	LIMmergu	NA	TER	AQA	AQA	AQA	NA	NA	NA	NA	NA	NA	NA	73.26	35.28	31.21	0.00	0.00	0.00	7.30	13.50	9.57	0.00	20.77	0.00	5.62	12.03	0.00	5.64	0.00	139.75	74.43	1.88	214.18
Loxodontomys_micropus	0	Loxodontomys_micropus	Loxodontomys	micropus	NA	1	NA	NA	NA	NHMUK	37924	Mouse	Cricetidae	Sigmodontinae	YES	LOXmicro	NA	TER	TER	TER	TER	NA	TER	prairie_humide_maraie_dans_les_hautes_herbes	NA	M	NA	NA	26.84	0.00	36.03	0.00	0.00	0.00	5.03	9.99	5.92	0.00	33.71	0.00	9.03	15.26	0.00	19.20	0.00	62.87	98.15	0.64	161.01
Makalata_didelphoides	0	Makalata_didelphoides	Makalata	didelphoides	NA	1	NA	NA	NA	NA	V1566	Ctenohystrica	Echimyidae	Echimyinae	YES	MAKdidel	NA	TER	TER	TER	TER	NA	NA	NA	NA	NA	NA	NA	86.19	0.00	50.38	0.00	0.00	0.00	14.10	51.64	10.90	0.00	84.19	0.00	15.66	26.48	0.00	18.90	0.00	136.57	221.87	0.62	358.44
Malacomys_cansdalei	0	Malacomys_cansdalei	Malacomys	cansdalei	NA	1	NA	NA	NA	USNM	486151	Mouse	Muridae	Murinae	YES	MALcansd	OMNI	TER	TER	TER	TER	NA	TER	AFRIC	NA	M	NA	NA	57.40	0.00	91.74	0.00	0.00	0.00	29.17	78.86	0.00	0.00	84.95	0.00	42.11	62.43	0.00	74.79	0.00	149.14	372.32	0.40	521.46
Malacomys_edwardsi	0	Malacomys_edwardsi	Malacomys	edwardsi	NA	1	NA	NA	NA	USNM	467226	Mouse	Muridae	Murinae	YES	MALedwar	OMNI	TER	TER	TER	TER	NA	TER	AFRIC	NA	F	NA	NA	37.65	0.00	80.22	0.00	0.00	0.00	15.26	50.81	0.00	0.00	61.99	0.00	21.35	31.80	0.00	44.34	0.00	117.88	225.55	0.52	343.43
Melasmothrix_naso	0	Melasmothrix_naso	Melasmothrix	naso	NA	1	NA	NA	NA	AMNH	225092	Mouse	Muridae	Murinae	YES	MELnaso	WORM	TER	TER	TER	TER	NA	TER	SULAW	NA	F	NA	NA	32.23	0.00	45.41	0.00	0.00	0.00	14.56	39.27	0.00	0.00	47.34	0.00	24.26	28.20	0.00	37.01	0.00	77.64	190.65	0.41	268.29
Mesomys_hispidus	0	Mesomys_hispidus	Mesomys	hispidus	NA	1	NA	NA	NA	NA	V953	Ctenohystrica	Echimyidae	Eumysopinae	YES	MEShispi	NA	TER	TER	TER	TER	NA	NA	NA	NA	NA	NA	NA	68.81	0.00	40.26	0.00	0.00	0.00	8.55	42.84	12.35	0.00	60.09	0.00	9.30	30.18	0.00	21.40	0.00	109.07	184.71	0.59	293.78
Microcavia_australis	0	Microcavia_australis	Microcavia	australis	NA	1	NA	NA	NA	NHMUK	26101187	Ctenohystrica	Caviidae	Caviinae	YES	MICaustr	NA	TER	TER	TER	TER	NA	TER	aride_ou_semi_aride	NA	M	NA	Turbine_en_forme_de_bulle_et_ET4_presente_qu_a_gauche	100.20	0.00	74.09	0.00	0.00	0.00	10.97	29.36	9.61	0.00	79.39	0.00	15.07	26.67	0.00	2.08	0.00	174.29	173.15	1.01	347.44
Microcavia_niata	0	Microcavia_niata	Microcavia	niata	NA	1	NA	NA	NA	NHMUK	9831619	Ctenohystrica	Caviidae	Caviinae	YES	MICniata	NA	TER	TER	TER	TER	NA	TER/AQA	marecageux	NA	F	NA	ET4_tres_reduite	130.55	0.00	103.33	0.00	0.00	0.00	4.44	29.64	26.01	0.00	73.25	0.00	23.40	30.33	0.00	0.88	0.00	233.88	187.94	1.24	421.82
Microcavia_shiptoni	0	Microcavia_shiptoni	Microcavia	shiptoni	NA	1	NA	NA	NA	NHMUK	3411498	Ctenohystrica	Caviidae	Caviinae	YES	MICshipt	NA	TER	TER	TER	TER	NA	TER	zones_rocheuses	NA	F	NA	Turbine_en_forme_de_bulle_et_petit_FT1_turbine_faites_a_droite_car_pas_de_ET4_a_gauche	120.16	0.00	95.14	0.00	0.00	0.00	20.83	46.18	17.14	0.00	84.00	0.00	12.38	20.02	0.00	10.16	0.00	215.30	210.71	1.02	426.01
Micropotamogale_lamottei	1	Micropotamogale_lamottei	Micropotamogale	lamottei	NA	1	NA	NA	NA	MNHN	CG1980N52	Afroscoricida	Tenrecidae	Potamogalinae	YES	MIClamot	NA	TER	AQA	AQA	AQA	NA	NA	NA	NA	NA	NA	Voir_si_on_prend_en_dessous_maxillo_septum_turb	51.00	0.00	15.75	0.00	0.00	0.00	6.04	6.73	5.09	0.00	21.81	0.00	2.26	8.19	0.00	3.12	0.00	66.75	53.24	1.25	119.99
Mogera_wogura	0	Mogera_wogura	Mogera	wogura	NA	1	NA	NA	NA	NHMUK	259329	Eulipotyphla	Talpidae	Talpinae	YES	MOGwogur	NA	TER	TER	FOS	FOS	NA	FOSS	NA	NA	NA	NA	NA	144.43	0.00	39.77	0.00	0.00	0.00	31.09	64.62	67.36	0.00	112.34	0.00	40.13	125.51	0.00	122.57	0.00	184.20	563.62	0.33	747.82
Mus_cervicolor	0	Mus_cervicolor	Mus	cervicolor	NA	1	NA	NA	NA	UM	7314	Mouse	Muridae	Murinae	YES	MUScervi	OMNI	TER	TER	TER	TER	NA	TER	OTH	NA	M	NA	NA	11.91	0.00	15.54	0.00	0.00	0.00	5.47	14.79	0.00	0.00	18.78	0.00	7.54	8.85	0.00	18.89	0.00	27.46	74.31	0.37	101.77
Mus_mattheyi	0	Mus_mattheyi	Mus	mattheyi	NA	1	NA	NA	NA	UM	2	Mouse	Muridae	Murinae	YES	MUSmatth	NA	TER	TER	TER	TER	NA	TER	NA	NA	NA	NA	Verifier_ET1	4.68	0.00	9.77	0.00	0.00	0.00	3.26	5.18	0.00	0.00	10.36	0.00	3.15	2.58	0.00	4.55	0.00	14.45	29.08	0.50	43.53
Mus_minutoides	0	Mus_minutoides	Mus	minutoides	NA	1	NA	NA	NA	UM	NA	Mouse	Muridae	Murinae	YES	MUSminut	OMNI	TER	TER	TER	TER	NA	TER	OTH	NA	F	NA	NA	6.55	0.00	11.37	0.00	0.00	0.00	3.90	8.14	0.00	0.00	11.92	0.00	3.91	7.48	0.00	13.27	0.00	17.92	48.63	0.37	66.55
Mus_musculus	0	Mus_musculus	Mus	musculus	domesticus	1	NA	NA	NA	JC	001_R089V150_FG1	Mouse	Muridae	Murinae	YES	MUSmuscu	NA	TER	TER	TER	TER	NA	TER	NA	F1_orkney	F	NA	NA	9.23	0.00	14.05	0.00	0.00	0.00	4.93	7.91	0.00	0.00	11.20	0.00	3.53	2.56	0.00	10.73	0.00	23.28	40.86	0.57	64.14
Mus_pahari	0	Mus_pahari	Mus	pahari	NA	1	NA	NA	NA	UM	7226	Mouse	Muridae	Murinae	YES	MUSpahar	INSEC	TER	TER	TER	TER	NA	TER	OTH	NA	NA	NA	NA	25.81	0.00	35.12	0.00	0.00	0.00	18.50	39.10	0.00	0.00	37.61	0.00	18.78	22.19	0.00	36.29	0.00	60.93	172.46	0.35	233.40
Myocastor_coypus	1	Myocastor_coypus	Myocastor	coypus	NA	1	NA	NA	NA	UM	NA	Ctenohystrica	Echimyidae	Myocastorinae	YES	MYOcoypu	NA	TER	AQA	AQA	AQA	NA	NA	montpellier?	NA	NA	NA	NA	1555.22	0.00	685.69	104.20	0.00	38.78	355.29	0.00	0.00	0.00	717.66	0.00	159.28	177.44	0.00	155.97	0.00	2345.11	1604.42	1.46	3949.53
Myodes_glareolus	0	Myodes_glareolus	Myodes	glareolus	NA	1	NA	NA	NA	CBGP	1	Mouse	Cricetidae	Arvicolinae	YES	MYOglare	NA	TER	TER	TER	TER	NA	TER	NA	NA	NA	NA	NA	17.21	0.00	21.85	0.00	0.00	0.00	4.95	9.88	4.64	0.00	21.62	0.00	5.58	6.56	0.00	9.47	10.21	39.06	72.91	0.54	111.97
Myomyscus_verreauxii	0	Myomyscus_verreauxii	Myomyscus	verreauxii	NA	1	NA	NA	NA	NA	544813	Mouse	Muridae	Murinae	YES	MYOverre	NA	TER	TER	TER	TER	NA	NA	NA	NA	NA	NA	NA	14.31	0.00	24.98	0.00	0.00	0.00	8.80	17.52	0.00	0.00	28.12	0.00	7.80	12.16	0.00	17.01	0.00	39.29	91.41	0.43	130.70
Myosorex_zinki	0	Myosorex_zinki	Myosorex	zinki	NA	1	NA	NA	NA	NHMUK	87760	Eulipotyphla	Soricidae	Myosoricinae	YES	MYOzinki	NA	TER	TER	TER	TER	NA	TER	NA	NA	M	NA	NA	17.89	3.21	13.29	0.00	0.00	0.00	6.60	13.73	17.43	0.00	27.28	0.00	7.32	21.89	0.00	28.52	0.00	34.39	122.76	0.28	157.16
Necromys_obscurus	0	Necromys_obscurus	Necromys	obscurus	NA	1	NA	Akodon	obscurus	NHMUK	6462	Mouse	Cricetidae	Sigmodontinae	YES	NECobscu	NA	TER	TER	TER	TER	NA	TER	NA	NA	M	NA	NA	20.30	0.00	33.43	0.00	0.00	0.00	11.93	21.85	12.79	0.00	37.19	0.00	11.36	19.66	0.00	23.05	0.00	53.73	137.83	0.39	191.56
Nectogale_elegans	1	Nectogale_elegans	Nectogale	elegans	NA	1	NA	NA	NA	NHMUK	50497	Eulipotyphla	Soricidae	Soricinae	YES	NECelega	NA	TER	AQA	AQA	AQA	NA	NA	NA	NA	NA	NA	NA	38.45	0.00	23.97	0.00	0.00	0.00	5.70	12.90	14.62	0.00	22.91	0.00	6.50	9.41	0.00	16.62	0.00	62.42	88.66	0.70	151.08
Neofiber_alleni	1	Neofiber_alleni	Neofiber	alleni	NA	1	NA	NA	NA	NHMUK	9011141	Mouse	Cricetidae	Arvicolinae	YES	NEOallen	NA	TER	AQA	AQA	AQA	NA	NA	NA	NA	NA	NA	NA	110.80	0.00	127.37	0.00	0.00	0.00	24.65	39.29	21.42	0.00	62.29	0.00	21.85	22.21	0.00	43.63	0.00	238.17	235.34	1.01	473.51
Neomys_anomalus	1	Neomys_anomalus	Neomys	anomalus	NA	1	NA	NA	NA	NHMUK	68381	Eulipotyphla	Soricidae	Soricinae	YES	NEOanoma	NA	TER	AQA	AQA	AQA	NA	NA	NA	NA	NA	NA	NA	28.82	0.00	14.02	0.00	0.00	0.00	4.46	7.93	10.78	0.00	21.93	0.00	7.25	7.69	0.00	14.86	0.00	42.84	74.90	0.57	117.74
Neomys_fodiens	1	Neomys_fodiens	Neomys	fodiens	NA	1	NA	NA	NA	NHMUK	666465	Eulipotyphla	Soricidae	Soricinae	YES	NEOfodie	NA	TER	AQA	AQA	AQA	NA	NA	NA	NA	NA	NA	NA	35.10	0.00	15.36	0.00	0.00	0.00	2.88	4.84	7.96	0.00	16.62	0.00	4.49	5.92	0.00	9.48	0.00	50.46	52.19	0.97	102.65
Neomys_teres	1	Neomys_teres	Neomys	teres	NA	1	NA	NA	NA	NHMUK	1926224	Eulipotyphla	Soricidae	Soricinae	YES	NEOteres	NA	TER	AQA	AQA	AQA	NA	NA	NA	NA	NA	NA	NA	30.60	4.18	16.94	0.00	0.00	0.00	4.09	6.04	9.06	0.00	13.65	0.00	5.43	6.82	0.00	11.19	0.00	51.72	56.28	0.92	108.00
Neotomys_ebriosus	0	Neotomys_ebriosus	Neotomys	ebriosus	NA	1	NA	NA	NA	NHMUK	2661254	Mouse	Cricetidae	Sigmodontinae	YES	NEOebrio	NA	TER	TER	TER	TER	NA	TER	Altitude_et_prairie_humide	NA	M	NA	FT1_FT2_FT3_de_petite_taille	20.55	0.00	34.01	0.00	0.00	0.00	3.68	5.65	1.75	0.00	21.02	0.00	4.30	10.89	0.00	11.07	0.00	54.56	58.36	0.93	112.92
Nesoryzomys_indefessus	0	Nesoryzomys_indefessus	Nesoryzomys	indefessus	NA	1	NA	NA	NA	NHMUK	19392097	Mouse	Cricetidae	Sigmodontinae	YES	NESindef	NA	TER	TER	TER	TER	NA	TER	NA	NA	M	NA	MT_et_NT_probablement_casses_segmentation_respi_mauvais_cote	46.10	0.00	39.71	0.00	0.00	0.00	17.60	30.14	17.81	0.00	64.00	0.00	13.81	25.55	0.00	35.14	0.00	85.81	204.05	0.42	289.86
Neusticomys_oyapocki	1	Neusticomys_oyapocki	Neusticomys	oyapocki	NA	1	NA	NA	NA	MNHN	CG1995N3234	Mouse	Cricetidae	Sigmodontinae	YES	NEUoyapo	INSEC	TER	AQA	AQA	Sub_AQA	Le_moins_AQA_des_ichtyo_d_apres_Alejandro	Semi_AQA	AMERI	NA	NA	Probable_Sigmodon_hispidus_car_meme_rouleau_que_CG1962N2343	NA	19.44	0.00	30.25	0.00	0.00	0.00	5.60	14.96	13.73	0.00	31.97	0.00	13.72	14.00	0.00	15.29	0.00	49.69	109.27	0.45	158.96
Oligoryzomys_longicaudatus	0	Oligoryzomys_longicaudatus	Oligoryzomys	longicaudatus	NA	1	NA	Oryzomys	longicaudatus	NHMUK	3411426	Mouse	Cricetidae	Sigmodontinae	YES	OLIlongi	NA	TER	TER	TER	TER	NA	TER	NA	NA	M	NA	NA	14.61	0.00	23.54	0.00	0.00	0.00	6.62	9.99	4.42	0.00	25.45	0.00	4.41	8.81	0.00	13.21	0.00	38.15	72.92	0.52	111.07
Ondatra_zibethicus	1	Ondatra_zibethicus	Ondatra	zibethicus	NA	1	NA	NA	NA	NHMUK	19772750	Mouse	Cricetidae	Arvicolinae	YES	ONDzibet	NA	TER	AQA	AQA	AQA	NA	AQA	NA	NA	NA	NA	Etranges_mt_nt_difficiles_a_voir	135.79	0.00	175.89	0.00	0.00	0.00	20.34	24.60	16.09	0.00	71.09	0.00	13.91	26.40	0.00	29.19	0.00	311.68	201.62	1.55	513.30
Orthogeomys_hispidus	0	Orthogeomys_hispidus	Orthogeomys	hispidus	NA	1	NA	NA	NA	NHMUK	52162	Mouse	Geomyidae	NA	YES	ORThispi	NA	TER	TER	FOS	Sub_FOS	NA	smi-FOSS	NA	NA	F	NA	Verifier_discrimination_FT_et_forme_bulle	88.75	9.26	112.98	0.00	0.00	0.00	8.64	14.35	11.01	0.00	133.97	0.00	28.23	34.64	0.00	36.73	0.00	210.99	267.57	0.79	478.56
Oxymycterus_dasytrichus	0	Oxymycterus_dasytrichus	Oxymycterus	dasytrichus	NA	1	NA	NA	NA	MNHN	CG1468N2002	Mouse	Cricetidae	Sigmodontinae	YES	OXYdasyt	INSEC	TER	TER	TER	TER	NA	TER	AMERI	NA	NA	NA	NA	37.93	0.00	93.26	0.00	0.00	0.00	25.30	50.03	47.97	0.00	88.44	0.00	40.81	53.83	0.00	66.45	0.00	131.19	372.84	0.35	504.03
Oxymycterus_quaestor	0	Oxymycterus_quaestor	Oxymycterus	quaestor	NA	1	NA	NA	NA	MNHN	272	Mouse	Cricetidae	Sigmodontinae	YES	OXYquaes	INSEC	TER	TER	TER	TER	NA	TER	AMERI	NA	NA	NA	NA	55.83	0.00	124.73	0.00	0.00	0.00	22.21	46.87	42.67	0.00	88.37	0.00	39.28	50.28	0.00	50.04	0.00	180.57	339.72	0.53	520.29
Parahydromys_asper	1	Parahydromys_asper	Parahydromys	asper	NA	1	NA	NA	NA	NHMUK	471366	Mouse	Muridae	Murinae	YES	PARasper	INSEC	TER	AQA	AQA	AQA	NA	AQA	PAPUA	NA	NA	NA	NA	154.33	0.00	122.68	0.00	0.00	6.23	23.95	85.96	0.00	0.00	107.84	0.00	40.10	75.18	0.00	70.85	0.00	277.01	410.11	0.68	687.12
Parascaptor_leucura	0	Parascaptor_leucura	Parascaptor	leucura	NA	1	NA	NA	NA	NHMUK	361226444	Eulipotyphla	Talpidae	Talpinae	YES	PARleucu	NA	TER	TER	FOS	FOS	NA	NA	NA	NA	NA	NA	Verifier_endo2_maxillo	57.58	0.00	20.35	0.00	0.00	0.00	11.66	31.92	34.69	0.00	45.01	0.00	16.01	52.85	0.00	42.78	0.00	77.93	234.92	0.33	312.85
Potamogale_velox	1	Potamogale_velox	Potamogale	velox	NA	1	NA	NA	NA	NA	A7004S2M4T24	Afroscoricida	Tenrecidae	Potamogalinae	YES	POTvelox	NA	TER	AQA	AQA	AQA	NA	NA	NA	NA	NA	NA	NA	150.12	0.00	49.29	0.00	0.00	0.00	33.94	46.53	32.20	0.00	82.20	0.00	20.64	49.33	0.00	20.95	0.00	199.41	285.79	0.70	485.20
Proechimys_guyannensis	0	Proechimys_guyannensis	Proechimys	guyannensis	NA	1	NA	NA	NA	Lion	NA	Ctenohystrica	Echimyidae	Eumysopinae	YES	PROguyan	NA	TER	TER	TER	TER	NA	NA	NA	NA	NA	NA	NA	128.17	0.00	155.85	0.00	0.00	0.00	17.67	177.03	0.00	88.57	267.26	0.00	110.04	152.68	0.00	72.35	0.00	284.02	885.60	0.32	1169.62
Prometheomys_schaposchnikowi	0	Prometheomys_schaposchnikowi	Prometheomys	schaposchnikowi	NA	1	NA	NA	NA	NHMUK	19666687	Mouse	Cricetidae	Arvicolinae	YES	PROschap	NA	TER	TER	FOS	FOS	NA	FOS	NA	NA	F	NA	NA	34.19	0.00	54.86	0.00	0.00	0.00	12.40	13.28	0.00	5.94	33.30	0.00	6.84	10.94	0.00	12.08	0.00	89.05	94.79	0.94	183.84
Pseudohydromys_eleanorae	0	Pseudohydromys_eleanorae	Pseudohydromys	eleanorae	NA	1	NA	NA	NA	NHMUK	501734	Mouse	Muridae	Murinae	YES	PSEelean	INSEC	TER	TER	TER	TER	NA	TER	PAPUA	NA	F	NA	NA	18.39	0.00	25.56	0.00	0.00	0.00	7.33	12.66	0.00	0.00	21.41	0.00	10.48	12.89	0.00	11.36	0.00	43.95	76.12	0.58	120.08
Pseudohydromys_ellermani	0	Pseudohydromys_ellermani	Pseudohydromys	ellermani	NA	1	NA	Mayermys	ellermani	AMNH	53278	Mouse	Muridae	Murinae	YES	PSEeller	INSEC	TER	TER	TER	TER	NA	TER	PAPUA	NA	M	NA	NA	11.77	0.00	18.40	0.00	0.00	0.00	6.14	14.23	0.00	0.00	19.11	0.00	8.45	11.68	0.00	10.37	0.00	30.16	69.99	0.43	100.15
Pseudohydromys_fuscus	0	Pseudohydromys_fuscus	Pseudohydromys	fuscus	NA	1	NA	NA	NA	NHMUK	501733	Mouse	Muridae	Murinae	YES	PSEfuscu	INSEC	TER	TER	TER	TER	NA	TER	PAPUA	NA	M	NA	NA	18.44	0.00	29.80	0.00	0.00	0.00	8.04	16.72	0.00	0.00	23.98	0.00	10.84	15.01	0.00	15.50	0.00	48.23	90.09	0.54	138.32
Pseudohydromys_murinus	0	Pseudohydromys_murinus	Pseudohydromys	murinus	NA	1	NA	NA	NA	NHMUK	53291	Mouse	Muridae	Murinae	YES	PSEmurin	NA	TER	TER	TER	TER	NA	NA	NA	NA	NA	Probleme_voxel_size	NA	87.30	0.00	105.75	0.00	0.00	0.00	36.84	74.02	0.00	0.00	101.01	0.00	53.87	69.78	0.00	74.89	0.00	193.05	410.41	0.47	603.45
Rattus_marmosurus	0	Rattus_marmosurus	Rattus	marmosurus	NA	1	NA	NA	NA	NMV	37018	Mouse	Muridae	Murinae	YES	RATmarmo	OMNI	TER	TER	TER	TER	NA	TER_ARB	SULAW	NA	NA	NA	NA	52.67	0.00	57.23	0.00	0.00	0.00	31.67	48.28	0.00	0.00	88.67	0.00	33.32	51.49	0.00	58.98	0.00	109.90	312.40	0.35	422.30
Rattus_morotaiensis	0	Rattus_morotaiensis	Rattus	morotaiensis	NA	1	NA	NA	NA	MZB	33229	Mouse	Muridae	Murinae	YES	RATmorot	OMNI	TER	TER	TER	TER	NA	ARB	MOL	NA	F	NA	NA	48.40	0.00	78.74	0.00	0.00	0.00	21.88	44.03	0.00	0.00	71.04	0.00	29.49	34.87	0.00	54.81	0.00	127.14	256.13	0.50	383.27
Rattus_norvegicus	0	Rattus_norvegicus	Rattus	norvegicus	NA	1	NA	NA	NA	UM	C0304	Mouse	Muridae	Murinae	YES	RATnorve	OMNI	TER	TER	TER	TER	NA	TER	OTH	NA	M	NA	NA	38.80	0.00	47.79	0.00	0.00	0.00	16.51	30.78	0.00	0.00	51.76	0.00	31.74	34.42	0.00	46.00	0.00	86.58	211.21	0.41	297.79
Rattus_praetor	0	Rattus_praetor	Rattus	praetor	NA	1	NA	NA	NA	CBGP	NA	Mouse	Muridae	Murinae	YES	RATpraet	OMNI	TER	TER	TER	TER	NA	TER	PAPUA	NA	NA	NA	NA	55.63	0.00	92.05	0.00	0.00	0.00	23.12	47.66	0.00	0.00	95.30	0.00	27.36	32.94	0.00	26.46	0.00	147.68	252.85	0.58	400.52
Rattus_tanezumi	0	Rattus_tanezumi	Rattus	tanezumi	NA	1	NA	NA	NA	JC	R5422	Mouse	Muridae	Murinae	YES	RATtanez	OMNI	TER	TER	TER	TER	NA	TER	OTH	NA	F	NA	NA	42.37	0.00	70.92	0.00	0.00	0.00	16.96	40.14	0.00	0.00	75.38	0.00	26.89	38.30	0.00	50.74	0.00	113.28	248.41	0.46	361.69
Rheomys_underwoodi	1	Rheomys_underwoodi	Rheomys	underwoodi	NA	1	Nectomys	Rheomys	underwoodi	NHMUK	75305	Mouse	Cricetidae	Sigmodontinae	YES	RHEunder	NA	TER	AQA	AQA	AQA	NA	NA	NA	NA	NA	NA	NA	21.17	0.00	23.04	0.00	0.00	0.00	5.58	10.93	7.42	0.00	24.39	0.00	8.94	10.79	0.00	9.07	0.00	44.21	77.12	0.57	121.33
Scapteromys_tumidus	1	Scapteromys_tumidus	Scapteromys	tumidus	NA	1	NA	NA	NA	NHMUK	671657	Mouse	Cricetidae	Sigmodontinae	YES	SCAtumid	NA	TER	AQA	AQA	Sub_AQA	Semi_AQA_d_apres_Alejandro	Semi_AQA	NA	NA	NA	NA	NA	41.86	0.00	51.80	0.00	0.00	0.00	21.34	39.81	26.80	0.00	56.24	0.00	27.74	36.04	0.00	54.34	0.00	93.66	262.31	0.36	355.97
Scaptonyx_fusicaudus	0	Scaptonyx_fusicaudus	Scaptonyx	fusicaudus	NA	1	NA	NA	NA	NHMUK	321117	Eulipotyphla	Talpidae	Talpinae	YES	SCAfusic	NA	TER	TER	FOS	FOS	NA	FOSS	NA	NA	NA	NA	NA	36.39	12.57	17.30	0.00	0.00	0.00	13.73	23.35	26.51	0.00	31.51	0.00	13.24	35.75	0.00	32.43	0.00	66.26	176.52	0.38	242.78
Scutisorex_somereni	0	Scutisorex_somereni	Scutisorex	somereni	NA	1	sp	NA	NA	NHMUK	19633241	Eulipotyphla	Soricidae	Crocidurinae	YES	SCUsomer	NA	TER	TER	TER	TER	NA	TER	NA	NA	M	NA	Verifier_mt_nt_ce_qui_est_pris_bulle	36.45	3.81	27.18	0.00	0.00	0.00	15.03	27.69	34.31	0.00	47.32	0.00	21.64	17.34	0.00	45.78	0.00	67.44	209.12	0.32	276.55
Setifer_setosus	0	Setifer_setosus	Setifer	setosus	NA	1	NA	NA	NA	NHMUK	19391616	Afroscoricida	Tenrecidae	Tenrecinae	YES	SETsetos	NA	TER	TER	TER	TER	NA	TER	NA	NA	F	NA	Verifier_structure_ET1_et_xx	441.89	204.75	65.74	0.00	0.00	0.00	71.42	99.75	120.02	0.00	235.73	0.00	74.98	176.51	0.00	117.57	0.00	712.38	895.96	0.80	1608.34
Sigmodon_hispidus	0	Sigmodon_hispidus	Sigmodon	hispidus	NA	1	NA	NA	NA	NHMUK	58504	Mouse	Cricetidae	Sigmodontinae	YES	SIGhispi	NA	TER	TER	TER	TER	NA	TER	NA	NA	M	NA	NA	31.89	0.00	37.98	0.00	0.00	0.00	16.74	20.06	19.34	0.00	48.04	0.00	14.80	21.38	0.00	29.63	0.00	69.88	169.98	0.41	239.86
Sorex_arcticus	0	Sorex_arcticus	Sorex	arcticus	NA	1	NA	Sorex	richardsoni	NHMUK	2621	Eulipotyphla	Soricidae	Soricinae	YES	SORarcti	NA	TER	TER	TER	TER	NA	NA	NA	NA	NA	NA	NA	5.58	1.37	7.12	0.00	0.00	0.00	7.42	8.11	13.86	0.00	17.93	0.00	9.95	9.78	0.00	24.64	0.00	14.07	91.69	0.15	105.76
Sorex_cinereus	0	Sorex_cinereus	Sorex	cinereus	NA	1	NA	Sorex	streatori	NHMUK	96183	Eulipotyphla	Soricidae	Soricinae	YES	SORciner	NA	TER	TER	TER	TER	NA	NA	NA	NA	NA	Possible_Sorex_arcticus	NA	5.01	1.54	4.52	0.00	0.00	0.00	4.17	6.79	8.28	0.00	11.75	0.00	6.27	5.83	0.00	15.03	0.00	11.07	58.12	0.19	69.19
Sorex_coronatus	0	Sorex_coronatus	Sorex	coronatus	NA	1	NA	NA	NA	UM	NA	Eulipotyphla	Soricidae	Soricinae	YES	SORcoron	NA	TER	TER	TER	TER	NA	NA	NA	Douche	NA	NA	Endo_forme_etrange	8.52	2.23	6.80	0.00	0.00	0.00	3.01	8.43	15.43	0.00	16.70	0.00	7.41	7.68	0.00	18.70	0.00	17.55	77.36	0.23	94.91
Sorex_palustris	1	Sorex_palustris	Sorex	palustris	NA	1	NA	NA	NA	NHMUK	1113914	Eulipotyphla	Soricidae	Soricinae	YES	SORpalus	NA	TER	AQA	AQA	AQA	NA	NA	NA	NA	NA	NA	NA	15.18	3.14	7.82	0.00	0.00	0.00	3.27	7.21	7.81	0.00	14.20	0.00	5.34	6.32	0.00	7.91	0.00	26.14	52.06	0.50	78.20
Suncus_murinus	0	Suncus_murinus	Suncus	murinus	NA	1	NA	NA	NA	QM	200	Eulipotyphla	Soricidae	Crocidurinae	YES	SUNmurin	NA	TER	TER	TER	TER	NA	TER	NA	NA	NA	NA	NA	20.66	11.11	23.06	0.00	0.00	0.00	17.34	27.14	32.17	0.00	35.58	0.00	9.45	12.99	0.00	34.51	0.00	54.83	169.18	0.32	224.00
Talpa_europaea	0	Talpa_europaea	Talpa	europaea	NA	1	NA	NA	NA	QM	NA	Eulipotyphla	Talpidae	Talpinae	YES	TALeurop	NA	TER	TER	FOS	FOS	NA	FOSS	France	Vines_Cantoin	NA	NA	NA	124.95	19.15	30.31	0.00	0.00	0.00	38.87	75.62	82.05	0.00	71.43	0.00	40.39	131.13	0.00	151.19	0.00	174.41	590.68	0.30	765.09
Tateomys_macrocercus	0	Tateomys_macrocercus	Tateomys	macrocercus	NA	1	NA	NA	NA	AMNH	225073	Mouse	Muridae	Murinae	YES	TATmacro	WORM	TER	TER	TER	TER	NA	TER	SULAW	NA	F	NA	NA	43.04	0.00	61.88	0.00	0.00	0.00	20.19	39.24	4.84	0.00	51.62	0.00	24.43	30.55	0.00	43.83	0.00	104.91	214.69	0.49	319.61
Tateomys_rhinogradoides	0	Tateomys_rhinogradoides	Tateomys	rhinogradoides	NA	1	NA	NA	NA	NMV	KCR2634	Mouse	Muridae	Murinae	YES	TATrhino	WORM	TER	TER	TER	TER	NA	TER	SULAW	NA	NA	NA	NA	41.81	0.00	58.63	0.00	0.00	0.00	24.99	61.80	0.00	0.00	86.40	0.00	46.39	60.70	0.00	68.54	0.00	100.44	348.82	0.29	449.26
Tenrec_ecaudatus	0	Tenrec_ecaudatus	Tenrec	ecaudatus	NA	1	NA	NA	NA	NHMUK	19391593	Afroscoricida	Tenrecidae	Tenrecinae	YES	TENecaud	NA	TER	TER	TER	TER	NA	TER	NA	NA	F	NA	NA	585.35	196.67	167.03	0.00	0.00	0.00	86.55	155.37	207.94	0.00	394.50	0.00	186.91	351.80	0.00	365.07	0.00	949.06	1748.14	0.54	2697.20
Thomomys_bottae	0	Thomomys_bottae	Thomomys	bottae	NA	1	NA	NA	NA	NHMUK	52327	Mouse	Geomyidae	NA	YES	THObotta	NA	TER	TER	FOS	FOS	NA	NA	NA	NA	M	NA	NA	52.38	0.00	63.34	0.00	0.00	0.00	12.61	30.16	8.72	0.00	43.60	0.00	11.95	17.79	0.00	15.10	0.00	115.72	139.93	0.83	255.65
Thomomys_townsendii	0	Thomomys_townsendii	Thomomys	townsendii	NA	1	sp	NA	NA	NHMUK	8232028	Mouse	Geomyidae	NA	YES	THOtowns	NA	TER	TER	FOS	FOS	NA	FOS	NA	NA	M	NA	NA	43.57	0.00	57.23	0.00	0.00	0.00	5.87	26.50	0.00	11.68	56.43	0.00	20.67	20.82	0.00	17.12	0.00	100.81	159.09	0.63	259.89
Trinomys_albispinus	0	Trinomys_albispinus	Trinomys	albispinus	NA	1	NA	NA	NA	NHMUK	571283	Ctenohystrica	Echimyidae	Eumysopinae	YES	TRIalbis	NA	TER	TER	TER	TER	NA	NA	NA	NA	NA	NA	NA	101.77	0.00	60.90	0.00	0.00	0.00	10.89	51.48	18.11	0.00	49.96	0.00	36.38	23.84	0.00	35.78	17.06	162.67	243.50	0.67	406.17
Uropsilus_soricipes	0	Uropsilus_soricipes	Uropsilus	soricipes	NA	1	NA	NA	NA	NHMUK	38418	Eulipotyphla	Talpidae	Uropsilinae	YES	UROsoric	NA	TER	TER	FOS	FOS	NA	NA	NA	NA	M	Crane_casse_mesure_skull_hasardeuse	NA	19.78	9.24	11.07	0.00	0.00	0.00	8.64	17.12	19.10	0.00	24.88	0.00	12.59	32.14	0.00	25.43	0.00	40.09	139.90	0.29	179.99
Waiomys_mamasae	1	Waiomys_mamasae	Waiomys	mamasae	NA	1	NA	NA	NA	NMV	32027	Mouse	Muridae	Murinae	YES	WAImamas	NA	TER	AQA	AQA	AQA	NA	NA	NA	NA	NA	NA	NA	20.18	0.00	21.57	0.00	0.00	0.00	5.42	12.20	0.00	0.00	25.04	0.00	9.13	10.11	0.00	6.76	0.00	41.75	68.66	0.61	110.41
Wilfredomys_oenax	0	Wilfredomys_oenax	Wilfredomys	oenax	NA	1	NA	Oryzomys	oenax	NHMUK	88113010	Mouse	Cricetidae	Sigmodontinae	YES	WILoenax	NA	TER	TER	TER	TER	NA	TER	NA	NA	M	NA	NA	17.76	0.00	22.81	0.00	0.00	0.00	5.81	9.78	4.34	0.00	27.70	0.00	4.92	12.04	0.00	16.34	0.00	40.56	80.93	0.50	121.49
[truncated: 10 more columns]
