# Supplementary material for: Mammalian maxilloturbinal evolution does not reflect thermal biology
Source: Nat Commun. 2023 Jul 21;14:4425. doi: 10.1038/s41467-023-39994-1 (PMC10361988; doi:10.1038/s41467-023-39994-1)
Supplement: Supplementary file 3 — Supplementary Data 1 [file 41467_2023_39994_MOESM3_ESM.zip › Martinez_et_al_2023b_Supplementary_Data_1/Folder_7_Tradeoff_MaxilloNaso/NatTreeV1_Completed.tre]

((((Uropsilus_soricipes:37.95099672,((Condylura_cristata:25.39119005,((Talpa_europaea:11.07538071,(Parascaptor_leucura:7.819547625,Mogera_wogura:7.819549756):3.255830899):12.45243246,(Dymecodon_pilirostris:19.13169646,Scaptonyx_fusicaudus:19.13169354):4.396118698):1.863375191):3.388829135,(Desmana_moschata:13.0388072,Galemys_pyrenaicus:13.0388072):15.74121199):9.170974909):36.70243815,(((((Sorex_cinereus:5.94200092,Sorex_palustris:5.942001007):14.12743968,(Sorex_coronatus:4.040184437,Sorex_arcticus:4.040184203):16.0292547):12.50605986,Blarina_brevicauda:32.57550005):3.622668435,(((Episoriculus_caudatus:15.29482787,(Nectogale_elegans:10.71798637,(Chimarrogale_platycephalus:5.096423273,Chimarrogale_himalayica:5.096424733):5.621562516):4.576840623):2.79393544,(Neomys_fodiens:9.444959585,(Neomys_teres:3.023976533,Neomys_anomalus:3.023976533):6.420983052):8.643803728):15.50964695,Anourosorex_squamipes:33.59839654):2.599756303):10.06340158,(Myosorex_zinki:35.20008641,(Scutisorex_somereni:21.38317097,(Suncus_murinus:14.97859494,Crocidura_russula:14.97859786):6.404574567):13.8169169):11.06148027):28.39185768):11.72026416,(((((Kerodon_rupestris:12.31505635,Hydrochoerus_hydrochaeris:12.3150592):3.630529976,Dolichotis_salinicola:15.94558633):2.862268074,((Microcavia_niata:0.2727837217,Microcavia_shiptoni:0.2727837217):7.575423596,Microcavia_australis:7.848205835):10.95964999):17.89195355,(Carterodon_sulcidens:18.80237753,(((Euryzygomatomys_spinosus:4.931263218,Clyomys_laticeps:4.931263247):11.14606745,Trinomys_albispinus:16.07733095):0.9258079927,(Proechimys_guyannensis:16.06038313,(Myocastor_coypus:15.19809088,(Mesomys_hispidus:15.0838554,Makalata_didelphoides:15.08385626):0.1142351929):0.8622942991):0.9427526224):1.799240016):17.89743384):37.06070007,((((Dipodomys_panamintinus:6.635033982,(Dipodomys_ordii:5.641016725,Dipodomys_compactus:5.641016725):0.9940163823):20.42666727,(((Thomomys_bottae:2.820631683,Thomomys_townsendii:2.820630905):9.967397825,(Geomys_bursarius:8.997436422,Orthogeomys_hispidus:8.997436673):3.790589859):11.39179263,Chaetodipus_californicus:24.17982175):2.881878817):25.11755709,(Castor_fiber:4.964366179,Castor_canadensis:4.964366179):47.21488875):17.2287024,(((Prometheomys_schaposchnikowi:17.43025486,(Dicrostonyx_groenlandicus:15.98688877,((Ondatra_zibethicus:9.993337917,Neofiber_alleni:9.993337917):4.558031185,(Lemmus_lemmus:13.83232361,(((Ellobius_talpinus:12.92558386,Blanfordimys_afghanus:12.92558108):0.1446988297,(Arvicola_sapidus:2.121560302,Arvicola_amphibius:2.121559999):10.94872079):0.546981626,Myodes_glareolus:13.61726335):0.2150580132):0.7190503457):1.43551816):1.443366691):20.1548353,(((Scapteromys_tumidus:16.72583098,((Oxymycterus_quaestor:4.174352165,Oxymycterus_dasytrichus:4.174352829):9.970964679,(Necromys_obscurus:10.27837489,Akodon_aerosus:10.27837568):3.866943408):2.580513381):3.912115577,(((Hylaeamys_yunganus:12.7188477,Handleyomys_alfaroi:12.71884982):3.667282222,((Nesoryzomys_indefessus:10.83024662,Holochilus_chacarius:10.83024683):4.203227771,Oligoryzomys_longicaudatus:15.03347357):1.352655282):3.677742504,((Geoxus_valdivianus:18.53732113,(Graomys_domorum:13.20888148,Loxodontomys_micropus:13.20888357):5.328439984):0.6133411597,Neotomys_ebriosus:19.15066211):0.9132106194):0.5740727421):6.923111449,(Sigmodon_hispidus:23.94952724,(((Ichthyomys_stolzmanni:0.9107884355,Ichthyomys_hydrobates:0.9107884053):14.44458507,Wilfredomys_oenax:15.35537442):1.93632825,(Neusticomys_oyapocki:9.676128821,(Rheomys_underwoodi:6.674612234,(Anotomys_leander:5.902737909,Chibchanomys_orcesi:5.902736394):0.7718743242):3.001517831):7.615572332):6.657826084):3.611527434):10.02403518):13.66150548,((((Waiomys_mamasae:11.95973413,Melasmothrix_naso:11.95973192):3.423349115,(((Rattus_norvegicus:6.226357069,(Rattus_marmosurus:4.003041917,(Rattus_praetor:3.623490281,Rattus_morotaiensis:3.623490376):0.3795514469):2.22331512):0.9939690837,Rattus_tanezumi:7.220326088):1.272210191,(Bunomys_penitus:4.873175448,Bunomys_andrewsi:4.873175447):3.619360959):6.890546841):4.29531979,(Crunomys_fallax:2.18035769,Crunomys_melanius:2.180358006):17.49804535):8.290821749,(((((Echiothrix_leucura:0.1421246271,Echiothrix_centrosa:0.1421246271):15.68265921,((Crossomys_moncktoni:5.45801998,(Parahydromys_asper:1.875129748,Hydromys_hussoni:1.875129748):3.5828896):2.718563304,((Leptomys_ernstmayri:2.030967399,(Leptomys_elegans:1.130086701,Leptomys_signatus:1.130086701):0.9008810137):5.572728601,(Pseudohydromys_murinus:5.068683981,(Pseudohydromys_eleanorae:5.003462686,Pseudohydromys_fuscus:5.003465212):0.06521946336):2.535012966):0.572885706):7.648200112):0.4568834455,(Tateomys_rhinogradoides:0.4496972244,Tateomys_macrocercus:0.4496972244):15.83196835):1.503322773,(((Chrotomys_silaceus:5.189459479,(Chrotomys_whiteheadi:0.9465319415,(Chrotomys_mindorensis:0.6190835179,Chrotomys_gonzalesi:0.6190835179):0.3274487394):4.242927852):6.02046563,Baiyankamys_habbema:11.20992217):3.04482797,(Apomys_hylocetes:8.640219643,((Apomys_littoralis:4.832554116,Apomys_banahao:4.832555727):0.4184976769,(Apomys_datae:2.070501876,Apomys_abrae:2.070501876):3.180550896):3.389169176):5.614530658):3.530237799):9.751464198,(((((Mus_cervicolor:9.812768576,Mus_musculus:9.812768545):5.204788337,(Mus_mattheyi:4.837725865,Mus_minutoides:4.83772555):10.17983073):0.7781216404,Mus_pahari:15.79567635):9.269568383,(Myomyscus_verreauxii:9.481861711,Colomys_goslingi:9.481861712):15.58338301):0.6606025028,(Malacomys_edwardsi:10.82607121,Malacomys_cansdalei:10.82607248):14.89977665):1.810604373):0.4327731829):23.27737311):18.16138):4.352542):12.61319):11.381178,((Potamogale_velox:29.10352166,Micropotamogale_lamottei:29.10352463):35.6174786,(Limnogale_mergulus:45.40848011,((Tenrec_ecaudatus:23.61963883,Hemicentetes_semispinosus:23.61963883):10.41862624,(Setifer_setosus:9.828609736,Echinops_telfairi:9.828609736):24.20965533):11.37021325):19.31253084):33.03386669);(((Potamogale_velox:27.06030047,Micropotamogale_lamottei:27.06030047):34.92253967,(Limnogale_mergulus:32.63822293,((Tenrec_ecaudatus:21.69735064,Hemicentetes_semispinosus:21.69735019):3.894237156,(Setifer_setosus:6.945043148,Echinops_telfairi:6.945043148):18.64654465):7.046635125):29.34461036):33.27638741,(((Uropsilus_soricipes:43.42884384,((Galemys_pyrenaicus:13.80724163,Desmana_moschata:13.80724163):20.05671301,(Condylura_cristata:31.03118218,((Scaptonyx_fusicaudus:23.22368278,Dymecodon_pilirostris:23.22367928):6.863480384,(Talpa_europaea:15.389356,(Mogera_wogura:10.02785274,Parascaptor_leucura:10.02785537):5.361500282):14.69780787):0.9440183137):2.83277211):9.564889905):33.82586577,(((Scutisorex_somereni:22.11783745,(Suncus_murinus:17.76397417,Crocidura_russula:17.76397276):4.353861877):17.44032223,Myosorex_zinki:39.55815973):12.27067258,((Anourosorex_squamipes:35.27586952,((Neomys_fodiens:7.252764696,(Neomys_teres:3.144003171,Neomys_anomalus:3.144003171):4.108761875):9.18918797,(Episoriculus_caudatus:14.72856794,(Nectogale_elegans:10.37122998,(Chimarrogale_himalayica:5.873305136,Chimarrogale_platycephalus:5.873303663):4.497924146):4.357337253):1.713387534):18.83391335):6.238112412,(((Sorex_arcticus:5.263064347,Sorex_coronatus:5.263064592):21.37431648,(Sorex_palustris:7.724494244,Sorex_cinereus:7.7244947):18.91288717):11.76515076,Blarina_brevicauda:38.40253158):3.111445446):10.31484892):25.42587771):6.365762926,(((((Kerodon_rupestris:8.946998178,Hydrochoerus_hydrochaeris:8.946998178):2.821386375,Dolichotis_salinicola:11.76838455):4.548097939,(Microcavia_shiptoni:7.382670375,(Microcavia_australis:6.578849597,Microcavia_niata:6.578849597):0.8038212826):8.93381257):17.01166423,(Carterodon_sulcidens:16.9358843,((Trinomys_albispinus:15.31965707,(Euryzygomatomys_spinosus:5.297577537,Clyomys_laticeps:5.297575773):10.02207903):1.267833864,((Myocastor_coypus:14.98182641,(Mesomys_hispidus:14.4673875,Makalata_didelphoides:14.46738614):0.5144384976):0.2190723894,Proechimys_guyannensis:15.20089625):1.386591788):0.3483933684):16.39226368):41.05961574,((((Dipodomys_panamintinus:6.300554504,(Dipodomys_ordii:5.891692164,Dipodomys_compactus:5.891692164):0.4088633301):15.57342096,(((Thomomys_bottae:3.333153354,Thomomys_townsendii:3.333153024):7.078931409,(Geomys_bursarius:8.3760932,Orthogeomys_hispidus:8.376092555):2.035991549):10.28835504,Chaetodipus_californicus:20.70044113):1.173535826):25.94127688,(Castor_fiber:4.973515833,Castor_canadensis:4.973515833):42.84173652):18.97532083,(((Prometheomys_schaposchnikowi:18.3580318,(Dicrostonyx_groenlandicus:16.74199042,((Ondatra_zibethicus:8.779107749,Neofiber_alleni:8.779107749):5.568485058,(Lemmus_lemmus:14.06163319,(((Ellobius_talpinus:11.9389635,Blanfordimys_afghanus:11.93896404):0.6882041425,(Arvicola_sapidus:3.019681354,Arvicola_amphibius:3.019681353):9.607486014):1.28454595,Myodes_glareolus:13.91171177):0.1499212078):0.2859575859):2.39439722):1.616043895):19.24315077,(((((Necromys_obscurus:9.576536354,Akodon_aerosus:9.576533963):4.801412638,(Oxymycterus_quaestor:4.406245993,Oxymycterus_dasytrichus:4.406246598):9.97170209):0.8263497473,Scapteromys_tumidus:15.20429753):5.108854721,((Neotomys_ebriosus:18.6765251,((Loxodontomys_micropus:14.17057618,Graomys_domorum:14.17057791):3.835852656,Geoxus_valdivianus:18.00642784):0.6700969555):1.417869246,((Handleyomys_alfaroi:14.14911039,Hylaeamys_yunganus:14.14910979):2.022925406,(Oligoryzomys_longicaudatus:15.77058093,(Holochilus_chacarius:11.84362856,Nesoryzomys_indefessus:11.84363067):3.926952348):0.4014542574):3.922358945):0.2187560572):5.610589095,(((Chibchanomys_orcesi:10.2285694,Neusticomys_oyapocki:10.22857061):0.4547850284,((Ichthyomys_hydrobates:4.359709124,Ichthyomys_stolzmanni:4.359710334):5.35182464,((Wilfredomys_oenax:2.544356952,Anotomys_leander:2.544356921):2.026001274,Rheomys_underwoodi:4.570358165):5.141177355):0.9718182407):13.31104608,Sigmodon_hispidus:23.99440081):1.92934084):11.67744386):14.74447034,(((((Mus_pahari:17.2689492,((Mus_cervicolor:10.75602796,Mus_musculus:10.7560293):5.102575809,(Mus_mattheyi:5.278315088,Mus_minutoides:5.278314419):10.5802927):1.410344096):6.955895456,(Myomyscus_verreauxii:9.678528622,Colomys_goslingi:9.678528187):14.54631838):1.70396993,(Malacomys_edwardsi:12.16238632,Malacomys_cansdalei:12.16238632):13.76643194):2.332121901,(((Chrotomys_silaceus:5.5943059,(Chrotomys_whiteheadi:0.9895171557,(Chrotomys_mindorensis:0.8742980282,Chrotomys_gonzalesi:0.8742980282):0.1152191609):4.604789749):7.170530453,(Apomys_hylocetes:7.935764127,((Apomys_littoralis:2.860883794,Apomys_banahao:2.860883793):2.386361546,(Apomys_datae:1.341684008,Apomys_abrae:1.341684008):3.905561465):2.688518989):4.829072226):6.285401617,(Baiyankamys_habbema:17.43298245,(((((Leptomys_elegans:2.047288123,Leptomys_signatus:2.047288123):3.560032028,Leptomys_ernstmayri:5.607318142):2.105894455,(Pseudohydromys_fuscus:4.09224898,(Pseudohydromys_eleanorae:3.043953136,Pseudohydromys_murinus:3.043953069):1.048295644):3.620964285):0.6773576704,(Crossomys_moncktoni:5.415271191,(Parahydromys_asper:2.765055753,Hydromys_hussoni:2.765055753):2.650215772):2.975299411):8.41986372,(Tateomys_rhinogradoides:1.290059406,Tateomys_macrocercus:1.290059406):15.52037559):0.6225478654):1.617255482):9.210697513):0.5177736659,((Crunomys_fallax:1.748676072,Crunomys_melanius:1.748676106):18.09697878,((Melasmothrix_naso:12.53103434,Waiomys_mamasae:12.531033):3.8838543,(((Bunomys_penitus:5.784638753,Bunomys_andrewsi:5.784636642):3.189715025,(((Rattus_norvegicus:6.898806717,(Rattus_morotaiensis:4.080031675,Rattus_praetor:4.080031976):2.818774037):0.7526049339,Rattus_tanezumi:7.651411048):0.380319515,Rattus_marmosurus:8.031730864):0.9426225113):6.195246713,(Echiothrix_leucura:0.2558965294,Echiothrix_centrosa:0.2558965294):14.91370202):1.245287582):3.430767049):8.933055602):23.56694849):14.444932):7.59717):9.232685):11.638801);((((Uropsilus_soricipes:37.44824964,(((((Parascaptor_leucura:7.601946938,Mogera_wogura:7.601946804):3.929588014,Talpa_europaea:11.53153549):10.25412996,(Dymecodon_pilirostris:16.81662714,Scaptonyx_fusicaudus:16.81662714):4.969038571):1.096618532,Condylura_cristata:22.88228424):5.37141143,(Galemys_pyrenaicus:11.37490544,Desmana_moschata:11.37490544):16.87878675):9.194549407):27.74188364,(((((Sorex_coronatus:3.648799477,Sorex_arcticus:3.64879953):13.96573891,(Sorex_palustris:5.421132953,Sorex_cinereus:5.421133141):12.19340388):11.98782485,Blarina_brevicauda:29.60236462):1.386472506,(((Episoriculus_caudatus:13.60215786,(Nectogale_elegans:10.33676469,(Chimarrogale_platycephalus:4.348348211,Chimarrogale_himalayica:4.348348533):5.988415142):3.265395843):1.874930406,(Neomys_fodiens:7.614848065,(Neomys_teres:3.525781816,Neomys_anomalus:3.525781816):4.089066249):7.862240464):12.47029402,Anourosorex_squamipes:27.94738175):3.041452973):10.00641332,(Myosorex_zinki:33.12599972,((Suncus_murinus:12.36634489,Crocidura_russula:12.36634583):5.309676009,Scutisorex_somereni:17.67602403):15.44997594):7.869250402):24.19489248):13.20176397,(((((Kerodon_rupestris:11.24739864,Hydrochoerus_hydrochaeris:11.24739601):4.633221375,Dolichotis_salinicola:15.88062264):3.050159204,(Microcavia_niata:8.758367691,(Microcavia_shiptoni:0.07294478037,Microcavia_australis:0.07294478037):8.685423489):10.17241021):16.89602428,(Carterodon_sulcidens:17.68905469,((((Mesomys_hispidus:15.24104979,Makalata_didelphoides:15.24104638):0.5025588937,Myocastor_coypus:15.74360789):0.4638458341,Proechimys_guyannensis:16.20745187):0.5166235117,(Trinomys_albispinus:15.88799514,(Clyomys_laticeps:5.839271441,Euryzygomatomys_spinosus:5.839271967):10.04872239):0.8360821001):0.9649779701):18.13775065):32.39194377,(((((Dipodomys_ordii:4.840803051,Dipodomys_compactus:4.840803051):1.42511491,Dipodomys_panamintinus:6.265916824):20.20854199,(((Thomomys_bottae:2.598213701,Thomomys_townsendii:2.598213701):7.348451941,(Geomys_bursarius:7.685256467,Orthogeomys_hispidus:7.685257732):2.261406172):15.22166182,Chaetodipus_californicus:25.16832572):1.306134074):24.48880464,(Castor_fiber:4.956737377,Castor_canadensis:4.956737377):46.00653038):12.33126025,(((Prometheomys_schaposchnikowi:18.94523946,(Dicrostonyx_groenlandicus:14.92537948,((Ondatra_zibethicus:8.273957493,Neofiber_alleni:8.273957493):6.122885305,(Lemmus_lemmus:14.03442341,(((Blanfordimys_afghanus:11.35793924,Ellobius_talpinus:11.35794032):0.2091896173,(Arvicola_sapidus:2.293180191,Arvicola_amphibius:2.293180191):9.273949862):0.6104024136,Myodes_glareolus:12.17752997):1.856893445):0.3624193841):0.5285355631):4.019859434):16.21928229,((((((Loxodontomys_micropus:12.41420268,Graomys_domorum:12.4142024):3.54327421,Geoxus_valdivianus:15.9574745):0.7264726814,Neotomys_ebriosus:16.68394862):1.751780301,((Hylaeamys_yunganus:12.54460943,Handleyomys_alfaroi:12.54461276):1.488816265,((Holochilus_chacarius:10.33994744,Nesoryzomys_indefessus:10.339946):3.216217991,Oligoryzomys_longicaudatus:13.55616654):0.4772616505):4.402303065):0.6369082101,(((Akodon_aerosus:9.284606894,Necromys_obscurus:9.28460706):2.79736548,(Oxymycterus_dasytrichus:3.535314481,Oxymycterus_quaestor:3.535314301):8.546658475):1.596651765,Scapteromys_tumidus:13.6786232):5.394015163):5.892852848,(Sigmodon_hispidus:21.2683239,((Anotomys_leander:6.042821059,Neusticomys_oyapocki:6.042821059):3.823911922,((Chibchanomys_orcesi:5.816146322,Rheomys_underwoodi:5.816146045):3.462438926,(Wilfredomys_oenax:3.477542538,(Ichthyomys_hydrobates:2.419530045,Ichthyomys_stolzmanni:2.419529935):1.05801252):5.801041295):0.5881480101):11.40159042):3.697169196):10.19902915):12.37275448,((((Crunomys_fallax:3.516237213,Crunomys_melanius:3.516237525):13.66810642,((((Bunomys_penitus:5.413787429,Bunomys_andrewsi:5.413786771):3.483212472,(Rattus_tanezumi:7.545490076,((Rattus_marmosurus:4.709127416,(Rattus_morotaiensis:4.094058452,Rattus_praetor:4.094058612):0.6150690583):2.482412846,Rattus_norvegicus:7.191541986):0.3539498454):1.35150876):5.826009925,((Tateomys_rhinogradoides:1.032669029,Tateomys_macrocercus:1.032669029):9.761945641,(Echiothrix_leucura:0.1866039919,Echiothrix_centrosa:0.1866039919):10.60801115):3.928395563):0.3098406926,(Melasmothrix_naso:10.18678097,Waiomys_mamasae:10.18678065):4.846070617):2.15149236):7.692651484,Baiyankamys_habbema:24.87699167):2.346791468,((((((Pseudohydromys_murinus:2.668226714,Pseudohydromys_fuscus:2.668226401):3.293280812,Pseudohydromys_eleanorae:5.961507558):3.365853706,((Leptomys_ernstmayri:0.8498580358,Leptomys_elegans:0.8498580358):0.9699066368,Leptomys_signatus:1.819764673):7.507596873):0.7642589975,(Crossomys_moncktoni:4.122544566,(Hydromys_hussoni:1.836443904,Parahydromys_asper:1.836444217):2.286099722):5.96907723):7.509413764,((Chrotomys_silaceus:5.683889575,(Chrotomys_whiteheadi:0.9923453231,(Chrotomys_mindorensis:0.4779818084,Chrotomys_gonzalesi:0.4779818084):0.5143635148):4.691544252):6.301176869,((Apomys_banahao:4.646299001,(Apomys_datae:1.813555867,Apomys_abrae:1.813555867):2.832743134):2.521489714,(Apomys_hylocetes:5.398111246,Apomys_littoralis:5.398109116):1.769678722):4.817276476):5.615969995):9.197402484,((Malacomys_edwardsi:8.368081699,Malacomys_cansdalei:8.368083892):16.367709,((Myomyscus_verreauxii:9.889723757,Colomys_goslingi:9.889720623):13.62086356,(((Mus_minutoides:5.99647663,Mus_mattheyi:5.996475691):7.61444667,(Mus_cervicolor:8.430537637,Mus_musculus:8.430537003):5.180386612):2.174201784,Mus_pahari:15.78512759):7.725459696):1.225204664):2.062647596):0.4253479728):20.31348521):15.75726):4.924199):10.173165):10.689181,((Potamogale_velox:30.77130814,Micropotamogale_lamottei:30.77130229):35.96672291,(Limnogale_mergulus:37.22399786,((Tenrec_ecaudatus:22.21755918,Hemicentetes_semispinosus:22.2175621):5.280975791,(Setifer_setosus:5.496234402,Echinops_telfairi:5.496234402):22.00230057):9.725460841):29.51402063):22.34303889);((((((Desmana_moschata:11.2451212,Galemys_pyrenaicus:11.2451212):21.56093051,(((Talpa_europaea:14.35806416,(Parascaptor_leucura:9.074783366,Mogera_wogura:9.074782771):5.283282047):14.22529131,(Dymecodon_pilirostris:21.39578747,Scaptonyx_fusicaudus:21.39578434):7.187573229):1.67503561,Condylura_cristata:30.25839192):2.547662605):11.82417153,Uropsilus_soricipes:44.63023984):30.81315836,(((((Sorex_arcticus:5.703535022,Sorex_coronatus:5.703534708):19.60513105,(Sorex_palustris:7.232274276,Sorex_cinereus:7.232274402):18.0763901):8.192472266,Blarina_brevicauda:33.50113771):3.820853595,(((Neomys_fodiens:7.804168036,(Neomys_teres:2.821214607,Neomys_anomalus:2.821214607):4.982952489):11.85716316,(Episoriculus_caudatus:17.90169488,(Nectogale_elegans:10.49733694,(Chimarrogale_himalayica:5.266969316,Chimarrogale_platycephalus:5.266969441):5.230367496):7.404358251):1.759634757):12.7228011,Anourosorex_squamipes:32.38413166):4.93785964):9.22469774,(Myosorex_zinki:38.58485083,(Scutisorex_somereni:21.97351989,(Crocidura_russula:16.50406379,Suncus_murinus:16.50406348):5.46945767):16.61132999):7.961837902):28.89669913):16.48782761,(((((Kerodon_rupestris:7.595073397,Hydrochoerus_hydrochaeris:7.595071647):5.51207876,Dolichotis_salinicola:13.10715216):5.324935144,((Microcavia_niata:6.817936671,Microcavia_australis:6.817936671):2.081243219,Microcavia_shiptoni:8.899178431):9.532906245):19.7848383,(Carterodon_sulcidens:20.69273733,(((Euryzygomatomys_spinosus:7.701847194,Clyomys_laticeps:7.701848069):9.496509706,Trinomys_albispinus:17.19835836):2.802021615,((Myocastor_coypus:17.07378892,(Mesomys_hispidus:16.21105234,Makalata_didelphoides:16.21105146):0.8627345511):1.974283052,Proechimys_guyannensis:19.04806798):0.9523106178):0.692357591):17.5241857):36.34763835,((((Dipodomys_panamintinus:6.761993733,(Dipodomys_compactus:5.122416911,Dipodomys_ordii:5.122416911):1.639577015):19.29089161,(((Thomomys_bottae:3.193470398,Thomomys_townsendii:3.193471359):8.306957821,(Geomys_bursarius:8.893217499,Orthogeomys_hispidus:8.893215962):2.607213219):11.01475944,Chaetodipus_californicus:22.51518939):3.53769634):23.06213042,(Castor_fiber:5.173630014,Castor_canadensis:5.173630014):43.94136884):16.91025393,(((((Tateomys_rhinogradoides:0.5071379529,Tateomys_macrocercus:0.5071379529):26.70462692,((Malacomys_edwardsi:9.566867603,Malacomys_cansdalei:9.566867282):16.44731533,((((Mus_minutoides:6.702433135,Mus_mattheyi:6.702432492):8.735938547,(Mus_cervicolor:10.34107342,Mus_musculus:10.34107471):5.097297615):2.287309355,Mus_pahari:17.72568071):6.652999027,(Colomys_goslingi:10.25704126,Myomyscus_verreauxii:10.25704126):14.12163793):1.635502235):1.197581933):1.707318991,((((Hydromys_hussoni:2.245852245,Parahydromys_asper:2.245852566):3.535345623,Crossomys_moncktoni:5.78119626):3.659261163,(((Pseudohydromys_fuscus:1.828633497,Pseudohydromys_eleanorae:1.828633497):1.462214303,Pseudohydromys_murinus:3.290848121):5.033724968,(Leptomys_signatus:0.8482491393,(Leptomys_ernstmayri:0.224859278,Leptomys_elegans:0.224859278):0.6233898934):7.476323307):1.115887227):8.652353043,(((Chrotomys_silaceus:4.783886861,(Chrotomys_whiteheadi:0.8730698549,(Chrotomys_mindorensis:0.5204105541,Chrotomys_gonzalesi:0.5204105541):0.3526593009):3.910816363):8.915692741,((Apomys_hylocetes:3.76231861,Apomys_littoralis:3.762319639):4.290201833,(Apomys_banahao:5.600169513,(Apomys_abrae:1.414574755,Apomys_datae:1.414574755):4.185594437):2.452351895):5.647059159):2.590692051,(Echiothrix_leucura:2.510303006,Echiothrix_centrosa:2.510303006):13.77996672):1.802542479):10.82626973):0.08496656934,((((Rattus_tanezumi:7.614570569,(Rattus_norvegicus:7.006356159,(Rattus_morotaiensis:3.381485407,Rattus_praetor:3.381483833):3.624873001):0.6082140889):1.323339572,((Bunomys_penitus:4.458575059,Bunomys_andrewsi:4.458574095):1.337928151,Rattus_marmosurus:5.796501988):3.141408249):7.122517488,(Melasmothrix_naso:10.93994732,(Waiomys_mamasae:6.101458997,Baiyankamys_habbema:6.101458355):4.838488643):5.120481596):2.99908522,(Crunomys_melanius:1.7744814,Crunomys_fallax:1.7744814):17.2850292):9.944538872):20.81321613,((Prometheomys_schaposchnikowi:15.6739199,(Dicrostonyx_groenlandicus:14.94317453,((Ondatra_zibethicus:8.292091876,Neofiber_alleni:8.292091876):5.709965493,(Lemmus_lemmus:13.81480305,(((Ellobius_talpinus:11.5495136,Blanfordimys_afghanus:11.54951333):0.4868695704,(Arvicola_sapidus:2.41157537,Arvicola_amphibius:2.41157537):9.624807799):1.05051448,Myodes_glareolus:13.08689813):0.7279034811):0.187254032):0.9411183018):0.7307466184):18.08604826,((((Ichthyomys_hydrobates:0.3022568059,Ichthyomys_stolzmanni:0.3022569123):18.66735816,(Neusticomys_oyapocki:8.975417603,((Rheomys_underwoodi:2.280922394,(Anotomys_leander:1.585633344,Wilfredomys_oenax:1.585633371):0.6952890229):0.1405006954,Chibchanomys_orcesi:2.421422957):6.553994939):9.99419896):0.0366416422,Sigmodon_hispidus:19.00625459):2.381956654,((((Oligoryzomys_longicaudatus:12.34681138,(Holochilus_chacarius:9.775281382,Nesoryzomys_indefessus:9.775279282):2.571531749):1.264950143,(Hylaeamys_yunganus:11.66474999,Handleyomys_alfaroi:11.66475105):1.94701116):3.943195515,(Neotomys_ebriosus:16.42236474,(Geoxus_valdivianus:16.04069523,(Graomys_domorum:11.12014511,Loxodontomys_micropus:11.12014351):4.920549592):0.3816700367):1.132592986):0.03989992426,(Scapteromys_tumidus:12.10529375,((Oxymycterus_dasytrichus:3.199321652,Oxymycterus_quaestor:3.199322318):7.420106952,(Necromys_obscurus:8.266975894,Akodon_aerosus:8.266975548):2.352453589):1.485865947):5.489561209):3.793356547):12.37175515):16.05729995):16.207993):8.539298):17.366655):9.365981,((Potamogale_velox:22.76733021,Micropotamogale_lamottei:22.76733243):43.9671766,(Limnogale_mergulus:43.98837963,((Tenrec_ecaudatus:21.33853772,Hemicentetes_semispinosus:21.33853772):11.9402344,(Setifer_setosus:6.083564505,Echinops_telfairi:6.083564505):27.19520446):10.7096094):22.74611265):34.56269282);((((((Condylura_cristata:26.78871779,((Talpa_europaea:13.13848311,(Parascaptor_leucura:8.232810401,Mogera_wogura:8.232810521):4.905673613):10.35340245,(Dymecodon_pilirostris:17.42707616,Scaptonyx_fusicaudus:17.42707616):6.064809098):3.296832532):4.181876903,(Desmana_moschata:10.17079734,Galemys_pyrenaicus:10.17079734):20.79979735):9.590238406,Uropsilus_soricipes:40.56082557):29.46263255,((Myosorex_zinki:35.21022596,(Scutisorex_somereni:18.88535117,(Crocidura_russula:16.12253767,Suncus_murinus:16.12254038):2.762812595):16.3248757):10.67282584,((Anourosorex_squamipes:30.88640067,((Episoriculus_caudatus:16.32596344,(Nectogale_elegans:10.33693124,(Chimarrogale_himalayica:6.055210733,Chimarrogale_platycephalus:6.055211636):4.281721414):5.989031593):1.608718481,(Neomys_fodiens:11.68509133,(Neomys_teres:2.140232493,Neomys_anomalus:2.140232493):9.544861247):6.249589082):12.95171772):4.254003211,(((Sorex_arcticus:3.945047536,Sorex_coronatus:3.945047535):16.81044714,(Sorex_cinereus:6.551169463,Sorex_palustris:6.551170457):14.20432582):10.8138312,Blarina_brevicauda:31.56932429):3.571074561):10.74264774):24.14041655):9.377207723,(((((Kerodon_rupestris:7.98669094,Hydrochoerus_hydrochaeris:7.98669094):6.576573555,Dolichotis_salinicola:14.56326712):2.690457904,((Microcavia_australis:0.9179198992,Microcavia_shiptoni:0.9179198992):6.445745918,Microcavia_niata:7.363667127):9.89005632):17.8062596,((((Clyomys_laticeps:3.755280676,Euryzygomatomys_spinosus:3.755280153):13.54638731,Trinomys_albispinus:17.30166746):0.682624846,((Myocastor_coypus:16.58797279,(Makalata_didelphoides:15.06081594,Mesomys_hispidus:15.06081594):1.527157377):0.5941582474,Proechimys_guyannensis:17.18213156):0.8021591761):0.9095027194,Carterodon_sulcidens:18.89379529):16.16618592):31.40106637,((((Dipodomys_panamintinus:6.431747372,(Dipodomys_ordii:5.786276894,Dipodomys_compactus:5.786276894):0.6454718474):21.22894866,(((Thomomys_townsendii:3.130847275,Thomomys_bottae:3.130846248):9.921597106,(Geomys_bursarius:9.308200706,Orthogeomys_hispidus:9.308199851):3.744246241):12.00875504,Chaetodipus_californicus:25.06119787):2.599497124):19.77089816,(Castor_fiber:2.301905239,Castor_canadensis:2.301905239):45.12968946):15.01376888,((((((Melasmothrix_naso:10.19159506,Waiomys_mamasae:10.19159717):4.620971344,((Rattus_marmosurus:7.130500924,(Bunomys_andrewsi:4.760106732,Bunomys_penitus:4.760107636):2.370395999):0.8866134736,(((Rattus_morotaiensis:3.797835323,Rattus_praetor:3.797834691):2.836468924,Rattus_norvegicus:6.634303461):0.3137466941,Rattus_tanezumi:6.948050339):1.069065474):6.795452005):2.437505894,(Crunomys_melanius:0.3350344715,Crunomys_fallax:0.3350344715):16.91503873):8.342049186,(Echiothrix_leucura:2.765391966,Echiothrix_centrosa:2.765391966):22.82672862):0.670213723,((((((Leptomys_ernstmayri:4.968849698,(Leptomys_elegans:0.8400620372,Leptomys_signatus:0.8400620372):4.128788564):2.258229422,((Pseudohydromys_fuscus:2.526388776,Pseudohydromys_eleanorae:2.526388776):0.9403404899,Pseudohydromys_murinus:3.466729175):3.760350245):0.3418003029,((Hydromys_hussoni:2.521124924,Parahydromys_asper:2.521124924):2.670689229,Crossomys_moncktoni:5.191813912):2.377065511):5.02518146,((Tateomys_rhinogradoides:0.345715082,Tateomys_macrocercus:0.345715082):2.197338041,Baiyankamys_habbema:2.543053044):10.05100645):4.015330707,((Apomys_hylocetes:7.160896598,((Apomys_datae:0.6481996376,Apomys_abrae:0.6481996376):4.411868084,(Apomys_littoralis:4.537421544,Apomys_banahao:4.537423349):0.5226464794):2.100828877):5.423184999,(Chrotomys_silaceus:4.897248311,(Chrotomys_whiteheadi:1.098682165,(Chrotomys_mindorensis:0.3959543449,Chrotomys_gonzalesi:0.3959543449):0.7027278201):3.798565845):7.686835093):4.025308486):8.838397777,(((Myomyscus_verreauxii:8.791234412,Colomys_goslingi:8.791234412):12.97258233,(Mus_pahari:13.85515671,((Mus_mattheyi:7.261001888,Mus_minutoides:7.261003091):6.086706936,(Mus_cervicolor:8.781145864,Mus_musculus:8.781145865):4.56656326):0.5074463851):7.908663341):1.730318188,(Malacomys_edwardsi:8.749897162,Malacomys_cansdalei:8.749895357):14.74424198):1.953651727):0.814546443):21.67938297,((Prometheomys_schaposchnikowi:15.65172796,(Dicrostonyx_groenlandicus:13.84761445,((Ondatra_zibethicus:8.152309415,Neofiber_alleni:8.152309415):5.113293161,(Lemmus_lemmus:12.91243291,(((Ellobius_talpinus:10.34510895,Blanfordimys_afghanus:10.34510922):0.8464182075,(Arvicola_sapidus:2.604191244,Arvicola_amphibius:2.604191243):8.587336583):1.047866078,Myodes_glareolus:12.23939458):0.6730380706):0.3531707357):0.5820136466):1.804113085):18.08409669,((((((Holochilus_chacarius:10.36686911,Nesoryzomys_indefessus:10.36686836):3.221527444,Oligoryzomys_longicaudatus:13.58839706):0.7281994224,(Handleyomys_alfaroi:11.1970809,Hylaeamys_yunganus:11.19707983):3.11951642):4.103113706,(((Graomys_domorum:11.54603199,Loxodontomys_micropus:11.54603199):5.094494834,Geoxus_valdivianus:16.64052521):0.5606822444,Neotomys_ebriosus:17.20121068):1.218500102):0.2172466155,(Scapteromys_tumidus:13.23696639,((Akodon_aerosus:8.753838649,Necromys_obscurus:8.753839725):3.316827122,(Oxymycterus_quaestor:3.5538256,Oxymycterus_dasytrichus:3.55382509):8.516839903):1.166300049):5.399990344):4.207895318,((((Wilfredomys_oenax:2.44471065,Chibchanomys_orcesi:2.444710382):9.66508927,(Rheomys_underwoodi:6.600185086,Neusticomys_oyapocki:6.600185624):5.509617788):0.262374635,(Anotomys_leander:6.911774055,(Ichthyomys_hydrobates:6.324777001,Ichthyomys_stolzmanni:6.324776087):0.5869975914):5.460401602):6.717802639,Sigmodon_hispidus:19.08997875):3.754872676):10.89097556):14.20589122):14.503634):4.015699):12.939645):8.665882,((Potamogale_velox:21.365082,Micropotamogale_lamottei:21.36508308):38.55063259,(Limnogale_mergulus:45.50860267,((Tenrec_ecaudatus:23.31536633,Hemicentetes_semispinosus:23.31536634):9.50161582,(Setifer_setosus:4.160061098,Echinops_telfairi:4.160061098):28.65691025):12.69161836):14.40711677):28.15086643);(((Potamogale_velox:18.53742269,Micropotamogale_lamottei:18.53742245):40.50126085,(Limnogale_mergulus:38.26809278,((Tenrec_ecaudatus:23.33309811,Hemicentetes_semispinosus:23.33309907):7.30444725,(Setifer_setosus:4.851636174,Echinops_telfairi:4.851636174):25.78589714):7.630547418):20.77058353):26.97534307,(((((Desmana_moschata:12.01652248,Galemys_pyrenaicus:12.01652248):16.8145484,(((Talpa_europaea:13.59742033,(Parascaptor_leucura:10.38075983,Mogera_wogura:10.38075892):3.216660824):8.724012535,(Scaptonyx_fusicaudus:16.71639341,Dymecodon_pilirostris:16.7163934):5.605038169):1.527604811,Condylura_cristata:23.84903735):4.982035139):12.39874514,Uropsilus_soricipes:41.22982471):32.88619965,(((((Neomys_fodiens:8.134803055,(Neomys_teres:3.50858734,Neomys_anomalus:3.50858734):4.626215715):9.974518478,(Episoriculus_caudatus:16.29604702,(Nectogale_elegans:11.97703983,(Chimarrogale_himalayica:6.458657393,Chimarrogale_platycephalus:6.458656748):5.518382121):4.319005252):1.813276445):13.03392593,Anourosorex_squamipes:31.1432465):6.142663563,(((Sorex_palustris:7.566873338,Sorex_cinereus:7.566873499):13.56093535,(Sorex_coronatus:3.521948581,Sorex_arcticus:3.521948516):17.60586098):12.75355761,Blarina_brevicauda:33.8813683):3.404543277):8.22291688,((Scutisorex_somereni:22.65639646,(Crocidura_russula:15.19360083,Suncus_murinus:15.19360212):7.462798201):14.92934083,Myosorex_zinki:37.58573986):7.923089005):28.60719131):8.542783723,(((((Kerodon_rupestris:7.467362349,Hydrochoerus_hydrochaeris:7.467362088):2.53173655,Dolichotis_salinicola:9.999099161):4.669754415,((Microcavia_shiptoni:0.01806081349,Microcavia_niata:0.01806081349):3.458631509,Microcavia_australis:3.476691783):11.19216368):21.79199245,((((Myocastor_coypus:13.85604066,(Mesomys_hispidus:13.13177364,Makalata_didelphoides:13.1317732):0.7242649213):0.5918153161,Proechimys_guyannensis:14.44785584):2.967551339,(Trinomys_albispinus:16.41410581,(Euryzygomatomys_spinosus:4.545522575,Clyomys_laticeps:4.54552179):11.86858114):1.001300982):0.9106218505,Carterodon_sulcidens:18.32602759):18.13481713):31.76901244,(((((Dipodomys_ordii:4.653192652,Dipodomys_compactus:4.653192652):1.826352189,Dipodomys_panamintinus:6.479544163):20.50198783,(((Thomomys_townsendii:3.467223461,Thomomys_bottae:3.467224307):8.034563271,(Geomys_bursarius:8.066986832,Orthogeomys_hispidus:8.066985309):3.434799391):13.1696328,Chaetodipus_californicus:24.67142037):2.310114231):20.42762114,(Castor_fiber:5.885823719,Castor_canadensis:5.885823719):41.5233305):15.39947829,(((Prometheomys_schaposchnikowi:16.83320443,(Dicrostonyx_groenlandicus:15.08874186,((Ondatra_zibethicus:8.335242965,Neofiber_alleni:8.335242965):6.293551119,(Lemmus_lemmus:14.11000745,(((Blanfordimys_afghanus:11.84202846,Ellobius_talpinus:11.84202846):0.2750859064,(Arvicola_sapidus:1.461193088,Arvicola_amphibius:1.461193087):10.65592254):0.6442346435,Myodes_glareolus:12.76134932):1.348660656):0.5187851175):0.4599477795):1.744462289):19.0239828,(((Scapteromys_tumidus:15.0686396,((Oxymycterus_quaestor:3.1406564,Oxymycterus_dasytrichus:3.140656568):10.34577141,(Akodon_aerosus:9.595261947,Necromys_obscurus:9.59526066):3.891167152):1.582209663):4.079320481,((Neotomys_ebriosus:18.00548415,(Geoxus_valdivianus:17.10111928,(Loxodontomys_micropus:11.35573266,Graomys_domorum:11.35573003):5.745387297):0.9043654217):0.9806936572,(((Holochilus_chacarius:10.63157261,Nesoryzomys_indefessus:10.63157297):4.064776313,Oligoryzomys_longicaudatus:14.6963506):1.020976436,(Hylaeamys_yunganus:13.42205379,Handleyomys_alfaroi:13.42205359):2.295271852):3.268852771):0.161779679):6.496015817,(Sigmodon_hispidus:22.30238836,((Wilfredomys_oenax:3.697156416,Chibchanomys_orcesi:3.697156136):11.93581378,((Neusticomys_oyapocki:9.636350967,(Rheomys_underwoodi:4.19816921,Anotomys_leander:4.198170327):5.438183462):0.7303163753,(Ichthyomys_hydrobates:0.1806675064,Ichthyomys_stolzmanni:0.1806675064):10.1860002):5.26630394):6.669415655):3.341586977):10.21321396):12.5882651,(((((Colomys_goslingi:9.515421043,Myomyscus_verreauxii:9.515421361):13.76102058,(((Mus_mattheyi:7.049761121,Mus_minutoides:7.049759658):6.881271642,(Mus_cervicolor:9.925677359,Mus_musculus:9.925679267):4.005352827):0.6158931128,Mus_pahari:14.54692521):8.729520675):1.500827535,(Malacomys_edwardsi:9.827098361,Malacomys_cansdalei:9.827098362):14.95017156):2.380915337,(((Echiothrix_leucura:0.03976994965,Echiothrix_centrosa:0.03976994965):12.61163561,((Crossomys_moncktoni:6.694015017,(Parahydromys_asper:2.198511851,Hydromys_hussoni:2.198511851):4.495501576):2.036013502,((Leptomys_ernstmayri:1.578786535,(Leptomys_signatus:1.180201411,Leptomys_elegans:1.180201411):0.3985851232):6.832756763,((Pseudohydromys_murinus:3.770719658,Pseudohydromys_fuscus:3.770719627):0.3822008702,Pseudohydromys_eleanorae:4.152921769):4.258623939):0.3184828112):3.921376972):5.652008133,((Apomys_hylocetes:7.777905717,((Apomys_datae:1.601144396,Apomys_abrae:1.601144396):3.136050909,(Apomys_littoralis:4.277468072,Apomys_banahao:4.277468231):0.4597270738):3.040709459):5.946457038,((Chrotomys_silaceus:5.452251897,(Chrotomys_whiteheadi:1.239508191,(Chrotomys_mindorensis:0.7077101832,Chrotomys_gonzalesi:0.7077101832):0.5317980076):4.212743388):4.539216237,Baiyankamys_habbema:9.99146877):3.732895257):4.579049406):8.854775004):0.1760449083,((Crunomys_melanius:0.3871533837,Crunomys_fallax:0.3871533837):18.02675955,(((Rattus_tanezumi:8.414676725,((Rattus_marmosurus:3.45509572,Rattus_norvegicus:3.455095307):4.422255636,(Rattus_morotaiensis:4.051224793,Rattus_praetor:4.051225111):3.826127422):0.5373260991):0.6784663124,(Bunomys_penitus:5.679849374,Bunomys_andrewsi:5.679850964):3.413292772):5.222854546,(Waiomys_mamasae:10.10176666,((Tateomys_rhinogradoides:1.386059218,Tateomys_macrocercus:1.386059218):6.596544468,Melasmothrix_naso:7.982603464):2.11916415):4.214231622):4.097914015):8.920317739):21.11122364):14.363147):5.42126):14.428947):3.355221);((((((Desmana_moschata:14.83931989,Galemys_pyrenaicus:14.83931989):18.95200031,(((Dymecodon_pilirostris:18.67697555,Scaptonyx_fusicaudus:18.67697555):8.19268596,(Talpa_europaea:11.06176106,(Mogera_wogura:6.774169982,Parascaptor_leucura:6.774168854):4.287590907):15.80790158):4.544767897,Condylura_cristata:31.41443505):2.37688825):11.75572974,Uropsilus_soricipes:45.54704881):23.89497941,((((Crocidura_russula:13.99394891,Suncus_murinus:13.99394891):4.977133451,Scutisorex_somereni:18.97108152):14.79366363,Myosorex_zinki:33.76474486):11.58525723,((Blarina_brevicauda:31.27238349,((Sorex_arcticus:3.480042537,Sorex_coronatus:3.480042397):15.03332871,(Sorex_palustris:6.134434445,Sorex_cinereus:6.134434643):12.37893548):12.75901149):2.19593333,(((Episoriculus_caudatus:13.22620739,(Nectogale_elegans:10.18748582,(Chimarrogale_himalayica:5.392370505,Chimarrogale_platycephalus:5.392371351):4.795112777):3.038722502):1.753209453,(Neomys_fodiens:6.915399246,(Neomys_teres:1.627526557,Neomys_anomalus:1.627526557):5.287874381):8.064017033):16.19990411,Anourosorex_squamipes:31.17931814):2.288995788):11.88168874):24.09202415):13.57434955,(((((Kerodon_rupestris:11.05393841,Hydrochoerus_hydrochaeris:11.05393816):3.352507335,Dolichotis_salinicola:14.40644323):3.505209888,((Microcavia_shiptoni:1.0716082,Microcavia_niata:1.0716082):6.750023224,Microcavia_australis:7.821631928):10.09002194):16.86979606,((((Euryzygomatomys_spinosus:5.648853092,Clyomys_laticeps:5.648853596):10.24042846,Trinomys_albispinus:15.88927903):0.2529181372,((Myocastor_coypus:14.25177293,(Mesomys_hispidus:13.89212275,Makalata_didelphoides:13.89212249):0.359648675):1.069591583,Proechimys_guyannensis:15.32136363):0.8208351746):2.104666362,Carterodon_sulcidens:18.24686454):16.53458362):29.81161029,((((Dipodomys_panamintinus:7.345524691,(Dipodomys_compactus:6.28122216,Dipodomys_ordii:6.28122216):1.064302167):20.75686242,(((Thomomys_bottae:3.885839719,Thomomys_townsendii:3.885840427):7.44112411,(Geomys_bursarius:8.284548959,Orthogeomys_hispidus:8.284547687):3.042417578):13.28761155,Chaetodipus_californicus:24.61457409):3.487811018):24.26981377,(Castor_fiber:4.227396079,Castor_canadensis:4.227396079):48.14481825):10.52916767,(((Prometheomys_schaposchnikowi:15.71063929,(Dicrostonyx_groenlandicus:14.30624548,((Ondatra_zibethicus:5.684578172,Neofiber_alleni:5.684578172):8.054564169,(Lemmus_lemmus:13.10786487,(((Ellobius_talpinus:10.89690872,Blanfordimys_afghanus:10.89690983):0.1894050928,(Arvicola_sapidus:1.581668137,Arvicola_amphibius:1.581668137):9.504647115):0.8252006153,Myodes_glareolus:11.91151282):1.196346232):0.631279964):0.5671056344):1.404391869):19.79846594,(((((Oxymycterus_dasytrichus:3.083852274,Oxymycterus_quaestor:3.08385255):8.491065666,(Necromys_obscurus:9.569286223,Akodon_aerosus:9.569284837):2.005632632):2.321733925,Scapteromys_tumidus:13.8966525):4.941256441,((Neotomys_ebriosus:18.22828193,((Graomys_domorum:11.12953241,Loxodontomys_micropus:11.12953519):5.438798981,Geoxus_valdivianus:16.56833195):1.659948595):0.4176852748,((Hylaeamys_yunganus:13.4573226,Handleyomys_alfaroi:13.45732565):1.444615148,(Oligoryzomys_longicaudatus:14.24870727,(Nesoryzomys_indefessus:11.06888857,Holochilus_chacarius:11.06888663):3.179818705):0.6532313041):3.744030042):0.1919400751):5.824621715,(((Rheomys_underwoodi:5.195577456,(Anotomys_leander:3.225406068,(Ichthyomys_hydrobates:2.075278698,Ichthyomys_stolzmanni:2.075278643):1.15012859):1.970170001):1.274411217,(Neusticomys_oyapocki:5.593333286,Chibchanomys_orcesi:5.593332733):0.8766553862):12.68171293,(Sigmodon_hispidus:13.15617698,Wilfredomys_oenax:13.1561785):5.995524754):5.510827119):10.84657679):13.64210958,((Echiothrix_leucura:0.9347011942,Echiothrix_centrosa:0.9347011942):41.0685668,((((Baiyankamys_habbema:14.78950234,((Rattus_tanezumi:7.558914406,((Rattus_norvegicus:6.556181518,Rattus_marmosurus:6.556181168):0.761144493,(Rattus_morotaiensis:4.424878785,Rattus_praetor:4.424878402):2.892448468):0.2415874081):1.797498721,(Bunomys_penitus:5.339896266,Bunomys_andrewsi:5.339897762):4.016515619):5.433091092):1.011014592,(Melasmothrix_naso:11.18136253,Waiomys_mamasae:11.18136253):4.619155904):2.596605549,(Crunomys_melanius:1.39276369,Crunomys_fallax:1.39276369):17.00436293):8.828952146,(((((Hydromys_hussoni:2.95503733,Parahydromys_asper:2.955037292):2.804102309,Crossomys_moncktoni:5.759138327):4.105115201,(((Leptomys_ernstmayri:0.2473037258,Leptomys_signatus:0.2473037258):2.021157808,Leptomys_elegans:2.268461534):7.107533459,((Pseudohydromys_eleanorae:1.355042998,Pseudohydromys_murinus:1.355042998):0.1049979471,Pseudohydromys_fuscus:1.460040811):7.91595163):0.4882623548):7.498960629,((Chrotomys_silaceus:5.434223531,(Chrotomys_whiteheadi:0.9280275405,(Chrotomys_mindorensis:0.661626761,Chrotomys_gonzalesi:0.661626761):0.2664009068):4.506195672):7.478377779,((Apomys_banahao:4.040206103,(Apomys_abrae:1.777388298,Apomys_datae:1.777388298):2.262817486):3.08336934,(Apomys_littoralis:1.068326766,Apomys_hylocetes:1.068327084):6.055248677):5.789026821):4.450615745):9.771324763,((((Myomyscus_verreauxii:9.995096872,Colomys_goslingi:9.995097827):14.39300632,(((Mus_mattheyi:5.938563208,Mus_minutoides:5.938563845):8.827847407,(Mus_musculus:10.34195844,Mus_cervicolor:10.34195781):4.42445408):1.041192802,Mus_pahari:15.80760342):8.580500063):1.148349801,(Malacomys_edwardsi:8.129398708,Malacomys_cansdalei:8.129399663):17.40705203):0.9500660066,(Tateomys_rhinogradoides:6.196701672,Tateomys_macrocercus:6.196701672):20.2898173):0.6480238033):0.0915333845):14.777189):7.14794878):13.750164):1.691685):18.423316):7.036262,((Potamogale_velox:17.49825098,Micropotamogale_lamottei:17.49825276):44.23309972,(Limnogale_mergulus:45.03343937,((Tenrec_ecaudatus:18.95771537,Hemicentetes_semispinosus:18.95771241):10.48487204,(Setifer_setosus:6.056136989,Echinops_telfairi:6.056136989):23.38645042):15.59085343):16.69791874):28.32126768);((((Uropsilus_soricipes:42.03594783,(((((Mogera_wogura:8.060626318,Parascaptor_leucura:8.060626943):5.820773809,Talpa_europaea:13.88140038):7.766746716,(Dymecodon_pilirostris:17.30988874,Scaptonyx_fusicaudus:17.30989187):4.338253095):3.468925359,Condylura_cristata:25.11707032):6.750675907,(Galemys_pyrenaicus:13.45695109,Desmana_moschata:13.45695109):18.41079828):10.16818907):34.13800846,((Myosorex_zinki:36.19400731,((Suncus_murinus:15.16402836,Crocidura_russula:15.1640293):5.213599516,Scutisorex_somereni:20.3776306):15.81637787):14.05332312,((Anourosorex_squamipes:35.57795989,((Neomys_fodiens:11.23937814,(Neomys_teres:3.138675974,Neomys_anomalus:3.138675974):8.100702161):7.984120907,(Episoriculus_caudatus:16.47104836,(Nectogale_elegans:10.62059758,(Chimarrogale_platycephalus:5.680731069,Chimarrogale_himalayica:5.680731381):4.939865888):5.850452339):2.752450373):16.35446084):4.576367449,(Blarina_brevicauda:33.81680312,((Sorex_cinereus:7.949473002,Sorex_palustris:7.949471624):15.90337816,(Sorex_arcticus:3.885691837,Sorex_coronatus:3.885691805):19.96716036):9.96395199):6.337525342):10.09300363):25.92662845):8.77933057,(((((Kerodon_rupestris:11.63297119,Hydrochoerus_hydrochaeris:11.63296912):2.293774585,Dolichotis_salinicola:13.92674432):4.253848741,(Microcavia_australis:4.66275162,(Microcavia_niata:2.535370484,Microcavia_shiptoni:2.535370484):2.127379972):13.51784318):20.15647964,(((Proechimys_guyannensis:17.40436702,((Makalata_didelphoides:16.11391723,Mesomys_hispidus:16.11391752):0.3493259517,Myocastor_coypus:16.46324406):0.9411249439):1.691494143,((Euryzygomatomys_spinosus:5.055657508,Clyomys_laticeps:5.055656635):12.65532271,Trinomys_albispinus:17.71097906):1.384882631):1.743647826,Carterodon_sulcidens:20.83950806):17.49756406):35.37143133,((((Dipodomys_panamintinus:7.506215836,(Dipodomys_ordii:4.91967134,Dipodomys_compactus:4.91967134):2.586545286):21.82784035,(((Thomomys_bottae:4.66673397,Thomomys_townsendii:4.666733971):9.457995359,(Geomys_bursarius:10.03908757,Orthogeomys_hispidus:10.03908628):4.085641566):12.94198052,Chaetodipus_californicus:27.06670847):2.26734812):26.48426863,(Castor_fiber:6.073715864,Castor_canadensis:6.073715864):49.74461272):14.40224642,(((((((Bunomys_penitus:5.080054433,Bunomys_andrewsi:5.080054589):2.374710106,Rattus_marmosurus:7.454764975):1.334186408,((Rattus_norvegicus:6.524422275,(Rattus_morotaiensis:4.41245971,Rattus_praetor:4.412458936):2.111962472):0.372313804,Rattus_tanezumi:6.896735182):1.892215116):5.590532814,(Melasmothrix_naso:9.437011887,Waiomys_mamasae:9.437009718):4.942471999):4.435734842,(Crunomys_melanius:4.176698841,Crunomys_fallax:4.176699461):14.63851834):8.917928853,((((Chrotomys_silaceus:5.021895234,(Chrotomys_whiteheadi:1.5197845,(Chrotomys_mindorensis:1.188945966,Chrotomys_gonzalesi:1.188945966):0.330838534):3.502110734):6.172583077,((((Apomys_abrae:1.015196446,Apomys_datae:1.015196446):4.587609741,Apomys_banahao:5.602807923):0.7561743885,Apomys_littoralis:6.358980576):1.418350931,Apomys_hylocetes:7.777329957):3.417144945):5.271681974,((Echiothrix_leucura:5.26465463,Echiothrix_centrosa:5.26465463):9.209239199,(Baiyankamys_habbema:13.00303984,(((Leptomys_signatus:4.854419508,(Leptomys_ernstmayri:2.536163014,Leptomys_elegans:2.536163014):2.318257113):2.935544485,(Pseudohydromys_fuscus:6.167508795,(Pseudohydromys_eleanorae:0.6937651951,Pseudohydromys_murinus:0.6937651951):5.473741804):1.62245616):0.2992494473,(((Parahydromys_asper:1.866911722,Hydromys_hussoni:1.866911567):1.864917543,(Tateomys_rhinogradoides:1.33290054,Tateomys_macrocercus:1.33290054):2.398928724):0.4093096072,Crossomys_moncktoni:4.141137942):3.948075002):4.913827208):1.470854296):1.992267013):10.51305465,(((Mus_pahari:15.00343422,((Mus_musculus:8.553802151,Mus_cervicolor:8.553801223):5.721634911,(Mus_minutoides:5.487487107,Mus_mattheyi:5.487486798):8.787952432):0.7279968479):8.798488181,(Myomyscus_verreauxii:9.985102234,Colomys_goslingi:9.985102233):13.81682079):0.8700706476,(Malacomys_edwardsi:10.44446679,Malacomys_cansdalei:10.44446679):14.22752594):2.30722437):0.7539286131):21.12981327,((Prometheomys_schaposchnikowi:19.55489957,(Dicrostonyx_groenlandicus:15.38280979,((Ondatra_zibethicus:9.020597945,Neofiber_alleni:9.020597945):6.031524332,(Lemmus_lemmus:14.48878071,(((Blanfordimys_afghanus:12.22803501,Ellobius_talpinus:12.22803619):0.4112230733,(Arvicola_sapidus:3.064375932,Arvicola_amphibius:3.064377111):9.574882744):0.570963707,Myodes_glareolus:13.2102215):1.278558412):0.5633426607):0.3306856532):4.17208869):17.45153354,((((((Loxodontomys_micropus:13.79298431,Graomys_domorum:13.7929849):4.189669551,Geoxus_valdivianus:17.98265533):1.55327462,Neotomys_ebriosus:19.53592877):0.7140112801,((Hylaeamys_yunganus:13.36575164,Handleyomys_alfaroi:13.36575282):2.51116351,(Oligoryzomys_longicaudatus:15.12382651,(Holochilus_chacarius:10.7366605,Nesoryzomys_indefessus:10.73665961):4.387167491):0.7530874601):4.373025491):0.2169971092,(Scapteromys_tumidus:14.60132974,((Akodon_aerosus:8.801944681,Necromys_obscurus:8.801945888):5.053923978,(Oxymycterus_dasytrichus:3.741813738,Oxymycterus_quaestor:3.741813089):10.11405489):0.7454634653):5.865605954):5.140964365,(Sigmodon_hispidus:21.12319308,(((Chibchanomys_orcesi:2.030389212,Wilfredomys_oenax:2.030389507):7.046644635,(Rheomys_underwoodi:7.756024632,(Anotomys_leander:6.983982928,Neusticomys_oyapocki:6.98398399):0.7720417427):1.321008882):2.947900739,(Ichthyomys_hydrobates:3.668808319,Ichthyomys_stolzmanni:3.668809793):8.356124793):9.098256133):4.484711694):11.39852774):11.85653659):21.357595):3.487948):11.244795):13.176006,((Potamogale_velox:32.11943968,Micropotamogale_lamottei:32.11943706):26.67294219,(Limnogale_mergulus:35.91555724,((Tenrec_ecaudatus:20.81279616,Hemicentetes_semispinosus:20.81279616):2.047486577,(Setifer_setosus:3.371857505,Echinops_telfairi:3.371857505):19.48842628):13.05527161):22.87681861):39.33693545);((((Uropsilus_soricipes:37.35744488,(((((Mogera_wogura:8.833739229,Parascaptor_leucura:8.833741201):4.612267498,Talpa_europaea:13.44600842):8.250955971,(Dymecodon_pilirostris:19.0492449,Scaptonyx_fusicaudus:19.0492449):2.647717515):1.237789352,Condylura_cristata:22.9347512):5.831216625,(Galemys_pyrenaicus:13.1690145,Desmana_moschata:13.1690145):15.59695333):8.591477044):30.62207268,((((Suncus_murinus:14.17887341,Crocidura_russula:14.17887104):5.547166356,Scutisorex_somereni:19.72603825):13.87162045,Myosorex_zinki:33.59766349):10.97023022,((((Neomys_fodiens:6.701433075,(Neomys_teres:2.650133687,Neomys_anomalus:2.650133687):4.051299387):8.540006237,(Episoriculus_caudatus:14.12258959,(Nectogale_elegans:10.56985289,(Chimarrogale_himalayica:5.114175064,Chimarrogale_platycephalus:5.114174219):5.455681203):3.552736142):1.118851412):14.66608603,Anourosorex_squamipes:29.90752817):3.928732539,(((Sorex_cinereus:6.651296164,Sorex_palustris:6.651297178):12.22366003,(Sorex_arcticus:3.859801614,Sorex_coronatus:3.85980105):15.01515694):12.19066343,Blarina_brevicauda:31.06562046):2.77064052):10.73163076):23.41162892):16.23429518,(((((Kerodon_rupestris:10.15235615,Hydrochoerus_hydrochaeris:10.15235615):5.495536565,Dolichotis_salinicola:15.64789566):5.586666632,((Microcavia_niata:1.044548746,Microcavia_shiptoni:1.044548746):6.136031197,Microcavia_australis:7.180578468):14.05398029):17.61966275,(((Proechimys_guyannensis:18.85951516,((Makalata_didelphoides:16.41769369,Mesomys_hispidus:16.41769313):1.330341451,Myocastor_coypus:17.7480319):1.111480612):1.501264311,((Euryzygomatomys_spinosus:6.452856562,Clyomys_laticeps:6.452856857):13.37860301,Trinomys_albispinus:19.83146046):0.5293175425):0.9584324257,Carterodon_sulcidens:21.31921161):17.53501156):35.34757833,(((Castor_canadensis:5.248471729,Castor_fiber:5.248471729):49.15512054,((Chaetodipus_californicus:25.91521672,((Thomomys_townsendii:3.516355906,Thomomys_bottae:3.516356625):7.041956841,(Geomys_bursarius:7.969092237,Orthogeomys_hispidus:7.969092507):2.589220331):15.35690595):2.847933099,((Dipodomys_compactus:5.21141833,Dipodomys_ordii:5.21141833):1.062406169,Dipodomys_panamintinus:6.273823602):22.48932712):25.6404385):17.84234773,(((((((Rattus_tanezumi:8.31564623,(Rattus_norvegicus:6.827462026,(Rattus_morotaiensis:4.463744128,Rattus_praetor:4.463742577):2.363719021):1.488184204):1.658581598,((Bunomys_andrewsi:4.756993368,Bunomys_penitus:4.756993367):4.300389666,Rattus_marmosurus:9.057384155):0.9168446303):5.424163519,(Tateomys_rhinogradoides:2.22096543,Tateomys_macrocercus:2.22096543):13.17742526):0.6043564388,(Melasmothrix_naso:12.12875093,Waiomys_mamasae:12.12875331):3.873995207):4.275565003,(Crunomys_fallax:2.646694752,Crunomys_melanius:2.646694423):17.63161474):8.878031713,(((Malacomys_edwardsi:11.75072621,Malacomys_cansdalei:11.75072621):13.98129777,((Mus_pahari:16.14841872,((Mus_musculus:10.05040597,Mus_cervicolor:10.05040597):4.511714047,(Mus_minutoides:6.631525072,Mus_mattheyi:6.631524081):7.930592967):1.586300024):8.630041491,(Myomyscus_verreauxii:11.78184465,Colomys_goslingi:11.78184465):12.99661754):0.9535650846):2.986253382,(((Chrotomys_silaceus:4.75741246,(Chrotomys_whiteheadi:1.648897921,(Chrotomys_mindorensis:0.9373508255,Chrotomys_gonzalesi:0.9373508255):0.711547096):3.108515528):7.91376855,(((Apomys_datae:2.546856694,Apomys_abrae:2.546856694):2.683691049,(Apomys_banahao:4.957438372,Apomys_littoralis:4.957438701):0.2731088759):2.172274143,Apomys_hylocetes:7.402821984):5.268358794):5.437685357,((Echiothrix_leucura:4.795625774,Echiothrix_centrosa:4.795625774):10.68577393,((((Pseudohydromys_eleanorae:3.047449464,(Pseudohydromys_murinus:0.8735890392,Pseudohydromys_fuscus:0.8735890392):2.173860425):4.271130378,Baiyankamys_habbema:7.318579347):0.8351064496,(Leptomys_ernstmayri:3.003216727,(Leptomys_signatus:1.726526719,Leptomys_elegans:1.726526719):1.276689678):5.150469729):0.3902523195,((Parahydromys_asper:3.725029279,Hydromys_hussoni:3.725030797):1.802628304,Crossomys_moncktoni:5.527658243):3.016279873):6.937461263):2.627468637):10.60941198):0.4380641718):21.71947519,((Prometheomys_schaposchnikowi:19.65477332,(Dicrostonyx_groenlandicus:17.06335363,((Ondatra_zibethicus:8.288321203,Neofiber_alleni:8.288321203):8.30868885,(Lemmus_lemmus:16.17845106,(((Arvicola_sapidus:2.912778349,Arvicola_amphibius:2.912778656):10.97257443,(Ellobius_talpinus:13.08572749,Blanfordimys_afghanus:13.08572749):0.7996283596):0.819992629,Myodes_glareolus:14.70534934):1.473101669):0.4185635923):0.46634051):2.591422753):18.48865105,((((((Loxodontomys_micropus:15.09746299,Graomys_domorum:15.09746391):3.036983841,Geoxus_valdivianus:18.13444745):1.145476719,Neotomys_ebriosus:19.27992202):0.9478503571,((Handleyomys_alfaroi:14.91495837,Hylaeamys_yunganus:14.91496113):1.312347104,(Oligoryzomys_longicaudatus:15.47737927,(Holochilus_chacarius:12.97854662,Nesoryzomys_indefessus:12.9785461):2.49883302):0.7499285985):4.00046702):0.1498286865,(Scapteromys_tumidus:16.38146357,((Akodon_aerosus:9.398022992,Necromys_obscurus:9.398024282):5.745896566,(Oxymycterus_quaestor:4.486204083,Oxymycterus_dasytrichus:4.486204114):10.65771726):1.237543827):3.996139425):7.639461334,(Sigmodon_hispidus:23.85772988,((Ichthyomys_hydrobates:3.459865694,Ichthyomys_stolzmanni:3.459865387):15.76710044,(((Wilfredomys_oenax:2.873657911,Anotomys_leander:2.873657911):0.9305039263,Neusticomys_oyapocki:3.804162114):3.46194729,(Rheomys_underwoodi:6.211594481,Chibchanomys_orcesi:6.211594389):1.054515661):11.96085393):4.630764049):4.159334545):10.1263613):12.73239241):21.370123):1.95587):10.012025):11.388249,((Potamogale_velox:25.34160884,Micropotamogale_lamottei:25.34161124):29.07868314,(Limnogale_mergulus:41.24487319,((Tenrec_ecaudatus:19.18671533,Hemicentetes_semispinosus:19.18671317):5.516030693,(Setifer_setosus:5.960431791,Echinops_telfairi:5.960431791):18.74231423):16.54212596):13.1754248):41.18175946);((((Uropsilus_soricipes:44.94546755,((Galemys_pyrenaicus:14.68529246,Desmana_moschata:14.68529246):17.90118387,(((Dymecodon_pilirostris:23.6517581,Scaptonyx_fusicaudus:23.6517581):4.452007419,((Mogera_wogura:9.24434019,Parascaptor_leucura:9.244341806):5.504078936,Talpa_europaea:14.74842239):13.35534671):0.8249255959,Condylura_cristata:28.92869402):3.657784242):12.35899446):33.3669772,(((Scutisorex_somereni:22.30019479,(Crocidura_russula:16.26471526,Suncus_murinus:16.26471914):6.035475423):17.73620204,Myosorex_zinki:40.03639371):11.66916539,((Anourosorex_squamipes:33.24936696,((Neomys_fodiens:8.551528696,(Neomys_teres:2.438368756,Neomys_anomalus:2.438368756):6.113161233):10.33666421,(Episoriculus_caudatus:16.84061502,(Nectogale_elegans:11.80977585,(Chimarrogale_platycephalus:5.976490915,Chimarrogale_himalayica:5.976490268):5.833286325):5.03084014):2.047577883):14.36117277):6.903859937,(((Sorex_coronatus:4.502743161,Sorex_arcticus:4.50274316):17.45524602,(Sorex_cinereus:7.314946917,Sorex_palustris:7.314946045):14.64304403):13.24022598,Blarina_brevicauda:35.19821724):4.95501095):11.55233155):26.60689858):8.445683951,(((((Kerodon_rupestris:7.226566321,Hydrochoerus_hydrochaeris:7.22656535):3.530008846,Dolichotis_salinicola:10.75657517):3.533045528,((Microcavia_australis:0.9612586725,Microcavia_shiptoni:0.9612586725):2.667280291,Microcavia_niata:3.628538235):10.66108149):18.53868297,(((((Mesomys_hispidus:12.8305362,Makalata_didelphoides:12.83053377):1.730029138,Myocastor_coypus:14.56056558):0.1320299396,Proechimys_guyannensis:14.69259516):0.9462008613,((Euryzygomatomys_spinosus:4.556623468,Clyomys_laticeps:4.556623467):9.953360715,Trinomys_albispinus:14.50998078):1.128813294):0.8704196195,Carterodon_sulcidens:16.50921491):16.31908863):38.11205341,(((((Dipodomys_compactus:4.794267002,Dipodomys_ordii:4.794267002):0.8191463342,Dipodomys_panamintinus:5.613413336):21.57316479,(((Thomomys_townsendii:2.995029089,Thomomys_bottae:2.995028677):9.372846749,(Geomys_bursarius:9.332353495,Orthogeomys_hispidus:9.332353315):3.035521091):13.58687506,Chaetodipus_californicus:25.95474911):1.231829916):26.75114011,(Castor_fiber:5.289549045,Castor_canadensis:5.289549045):48.6481767):10.37483225,(((((Tateomys_rhinogradoides:2.210058374,Tateomys_macrocercus:2.210058374):24.5480801,((Malacomys_edwardsi:8.736287429,Malacomys_cansdalei:8.736284958):15.77902771,((Mus_pahari:14.44947712,((Mus_mattheyi:5.857847786,Mus_minutoides:5.857847879):7.677880306,(Mus_cervicolor:8.635302249,Mus_musculus:8.635303484):4.900424917):0.9137484095):8.677613947,(Colomys_goslingi:8.905310596,Myomyscus_verreauxii:8.905311214):14.22178294):1.388222219):2.242825801):0.3968214367,(((Apomys_hylocetes:7.336152168,((Apomys_littoralis:4.71889125,Apomys_banahao:4.71889196):0.01885779573,(Apomys_abrae:1.383143987,Apomys_datae:1.383143987):3.354604239):2.598402707):5.206502979,(Chrotomys_silaceus:4.320617261,(Chrotomys_whiteheadi:1.0312146,(Chrotomys_mindorensis:0.3907798206,Chrotomys_gonzalesi:0.3907798206):0.6404350879):3.289402044):8.222038412):5.134953596,(Baiyankamys_habbema:16.5287586,((Echiothrix_leucura:0.8453898092,Echiothrix_centrosa:0.8453898092):12.984329,((((Pseudohydromys_fuscus:5.237300302,Pseudohydromys_eleanorae:5.237299375):1.888975514,Pseudohydromys_murinus:7.126277051):1.223337991,((Leptomys_elegans:1.475794147,Leptomys_ernstmayri:1.475794147):1.068735321,Leptomys_signatus:2.544529468):5.805084957):0.7780823143,(Crossomys_moncktoni:5.237837129,(Hydromys_hussoni:2.031265364,Parahydromys_asper:2.031265456):3.20657229):3.889858683):4.702023619):2.699039413):1.148851907):9.477350018):0.9275174873,(((Waiomys_mamasae:10.13507886,Melasmothrix_naso:10.13507939):4.365961814,((Bunomys_andrewsi:6.197635193,Bunomys_penitus:6.197634946):2.526418519,((((Rattus_morotaiensis:3.483149197,Rattus_praetor:3.483150618):3.078301306,Rattus_norvegicus:6.561452048):0.6189011744,Rattus_tanezumi:7.180353407):0.5203826784,Rattus_marmosurus:7.700736488):1.023318183):5.776986499):3.431870641,(Crunomys_fallax:1.064833321,Crunomys_melanius:1.06483329):16.86807843):10.14956907):20.27092304,((Prometheomys_schaposchnikowi:16.4688244,(Dicrostonyx_groenlandicus:14.97042923,((Ondatra_zibethicus:6.287982334,Neofiber_alleni:6.287982334):8.176645453,(Lemmus_lemmus:14.10036823,(((Arvicola_sapidus:3.032101102,Arvicola_amphibius:3.032101904):8.247994746,(Ellobius_talpinus:10.18629719,Blanfordimys_afghanus:10.18629558):1.093801498):0.3896394864,Myodes_glareolus:11.66973841):2.430630598):0.3642595546):0.5058019243):1.498394423):17.80619126,(((Sigmodon_hispidus:20.44087792,(Anotomys_leander:14.10796207,((Rheomys_underwoodi:9.530775027,Neusticomys_oyapocki:9.530775964):3.444641651,(Chibchanomys_orcesi:5.910038645,(Ichthyomys_stolzmanni:2.16351467,Ichthyomys_hydrobates:2.163514644):3.746523547):7.065379291):1.132546467):6.332912175):3.45242054,((Scapteromys_tumidus:13.96326804,((Akodon_aerosus:9.48709556,Necromys_obscurus:9.487095452):3.311961974,(Oxymycterus_quaestor:3.768560534,Oxymycterus_dasytrichus:3.768560615):9.03049641):1.164209142):5.479540145,(((Hylaeamys_yunganus:12.9546268,Handleyomys_alfaroi:12.95462734):1.744207343,((Nesoryzomys_indefessus:10.04887728,Holochilus_chacarius:10.0488761):3.846792876,Oligoryzomys_longicaudatus:13.89567165):0.8031627586):4.118071833,(Neotomys_ebriosus:17.65755547,(Geoxus_valdivianus:16.30732245,(Graomys_domorum:11.93381423,Loxodontomys_micropus:11.93381437):4.373510227):1.350232108):1.159349542):0.6259000688):4.450493025):6.774672363,Wilfredomys_oenax:30.6679725):3.607041821):14.07838766):15.959176):6.627793):15.8178):6.711238,((Potamogale_velox:20.06574962,Micropotamogale_lamottei:20.06574962):32.27048922,(Limnogale_mergulus:41.4473959,((Tenrec_ecaudatus:16.57130753,Hemicentetes_semispinosus:16.57130753):13.53574087,(Setifer_setosus:3.892771647,Echinops_telfairi:3.892771647):26.21427911):11.34034797):10.88883777):41.13317245);((((((Desmana_moschata:12.31800086,Galemys_pyrenaicus:12.31800086):12.20809294,(((Talpa_europaea:12.19422225,(Mogera_wogura:7.441935537,Parascaptor_leucura:7.441937715):4.752285289):8.917777999,(Dymecodon_pilirostris:14.99864298,Scaptonyx_fusicaudus:14.99864298):6.113356087):1.061031108,Condylura_cristata:22.17302921):2.353062901):9.403971067,Uropsilus_soricipes:33.93006947):30.39292834,((((Suncus_murinus:12.15174599,Crocidura_russula:12.15174526):3.179665932,Scutisorex_somereni:15.33141308):14.12514324,Myosorex_zinki:29.45655775):10.22094286,((Blarina_brevicauda:25.79869917,((Sorex_arcticus:2.309616329,Sorex_coronatus:2.309616329):15.63051803,(Sorex_cinereus:5.742971748,Sorex_palustris:5.742971457):12.19716458):7.858562599):0.8789594437,(((Episoriculus_caudatus:12.70514299,(Nectogale_elegans:8.896973819,(Chimarrogale_himalayica:5.320633334,Chimarrogale_platycephalus:5.320634544):3.576341476):3.808168934):1.658695916,(Neomys_fodiens:5.779700393,(Neomys_teres:2.081216529,Neomys_anomalus:2.081216529):3.698483864):8.584136823):10.99852511,Anourosorex_squamipes:25.3623656):1.315293132):12.99984227):24.6454916):6.529074296,(((((Kerodon_rupestris:9.376349537,Hydrochoerus_hydrochaeris:9.376351941):5.249692929,Dolichotis_salinicola:14.62604487):2.90723718,(Microcavia_australis:5.457719799,(Microcavia_shiptoni:0.2557603137,Microcavia_niata:0.2557603137):5.201958283):12.07556297):15.6383219,(Carterodon_sulcidens:16.3574755,(((Myocastor_coypus:14.29184703,(Makalata_didelphoides:13.71266297,Mesomys_hispidus:13.71266321):0.5791847898):0.6722173318,Proechimys_guyannensis:14.96406619):0.9201393039,((Clyomys_laticeps:5.373961293,Euryzygomatomys_spinosus:5.373959321):9.98570575,Trinomys_albispinus:15.35966507):0.524538599):0.4732701455):16.81413134):29.03353281,(((((Dipodomys_compactus:3.373613948,Dipodomys_ordii:3.37361283):2.576564641,Dipodomys_panamintinus:5.95017795):16.36267023,(((Thomomys_bottae:3.140937747,Thomomys_townsendii:3.140937747):6.759112363,(Geomys_bursarius:8.174513948,Orthogeomys_hispidus:8.174515547):1.725534404):10.3924772,Chaetodipus_californicus:20.29252491):2.020322474):21.71564641,(Castor_fiber:5.094892714,Castor_canadensis:5.094892714):38.93359581):13.04926701,((Baiyankamys_habbema:32.31012563,((((((Rattus_norvegicus:6.376222033,((Rattus_marmosurus:2.602326497,Rattus_morotaiensis:2.602326497):1.274362863,Rattus_praetor:3.876689152):2.499532912):0.4512419137,Rattus_tanezumi:6.827463889):1.843652644,(Bunomys_andrewsi:4.425793043,Bunomys_penitus:4.425794235):4.245323907):5.759098444,(Waiomys_mamasae:9.882529206,Melasmothrix_naso:9.882528015):4.547686367):3.094465715,(Crunomys_fallax:3.106461515,Crunomys_melanius:3.106461218):14.41821799):9.066687073,(((((Tateomys_rhinogradoides:0.2750220218,Tateomys_macrocercus:0.2750220218):15.94083345,(((Apomys_hylocetes:5.850450276,Apomys_littoralis:5.850451169):0.3601532623,((Apomys_datae:1.58818762,Apomys_abrae:1.58818762):3.721448945,Apomys_banahao:5.30963716):0.9009661992):5.574592124,(Chrotomys_silaceus:4.83986313,(Chrotomys_whiteheadi:1.456898614,(Chrotomys_mindorensis:1.293923285,Chrotomys_gonzalesi:1.293923285):0.1629755674):3.382964337):6.945330478):4.43066085):0.3670224231,((((Pseudohydromys_murinus:0.6615630376,Pseudohydromys_eleanorae:0.6615631567):3.211426329,Pseudohydromys_fuscus:3.872989368):3.557500983,((Leptomys_signatus:2.68617444,Leptomys_ernstmayri:2.68617444):1.952128999,Leptomys_elegans:4.63830463):2.792187209):0.279315091,(Crossomys_moncktoni:4.91657516,(Hydromys_hussoni:2.793701979,Parahydromys_asper:2.793701979):2.122872288):2.793231293):8.873074357):3.954782487,(Echiothrix_leucura:0.232450998,Echiothrix_centrosa:0.232450998):20.30520733):5.70515173,(((Colomys_goslingi:9.181948037,Myomyscus_verreauxii:9.181948037):14.0196971,(Mus_pahari:15.04317825,((Mus_mattheyi:5.784551227,Mus_minutoides:5.784550929):7.952520972,(Mus_musculus:8.986287553,Mus_cervicolor:8.986286065):4.750785836):1.306105752):8.158465994):1.481589545,(Malacomys_edwardsi:8.29386167,Malacomys_cansdalei:8.293863457):16.38937004):1.559579067):0.3485549106):5.718760248):13.50060734,((Prometheomys_schaposchnikowi:17.04338656,(Dicrostonyx_groenlandicus:15.46844595,((Ondatra_zibethicus:8.719663958,Neofiber_alleni:8.719663958):5.893188538,(Lemmus_lemmus:13.97364829,(((Ellobius_talpinus:11.69046824,Blanfordimys_afghanus:11.69046687):0.7470547532,(Arvicola_sapidus:2.360744599,Arvicola_amphibius:2.360744599):10.07677566):0.2774784472,Myodes_glareolus:12.71499881):1.258649854):0.6392058474):0.8555901771):1.574940887):17.83448799,(((Scapteromys_tumidus:13.13306621,((Oxymycterus_quaestor:3.693473051,Oxymycterus_dasytrichus:3.693473706):7.859994349,(Necromys_obscurus:9.099263225,Akodon_aerosus:9.099262187):2.454205021):1.579599872):5.737364458,(((Hylaeamys_yunganus:11.78138139,Handleyomys_alfaroi:11.7813833):2.499163775,(Oligoryzomys_longicaudatus:13.61347306,(Holochilus_chacarius:10.41497574,Nesoryzomys_indefessus:10.41497482):3.198497863):0.6670734642):3.953626715,(Neotomys_ebriosus:16.94510768,((Graomys_domorum:11.90324083,Loxodontomys_micropus:11.90324056):3.781207817,Geoxus_valdivianus:15.6844477):1.26065807):1.289066655):0.636259062):6.709328765,(Sigmodon_hispidus:22.19273983,(Rheomys_underwoodi:8.539145073,((Chibchanomys_orcesi:2.366092286,(((Ichthyomys_hydrobates:0.5951365089,Ichthyomys_stolzmanni:0.5951366455):1.130806281,Anotomys_leander:1.725942845):0.05002986808,Wilfredomys_oenax:1.775972768):0.5901192456):0.2733019913,Neusticomys_oyapocki:2.639394278):5.899750604):13.65359752):3.387020037):9.2981113):10.93286099):11.26703):5.127373):8.646961):9.085412,((Potamogale_velox:23.75637401,Micropotamogale_lamottei:23.75637401):30.31755636,(Limnogale_mergulus:36.54671638,((Tenrec_ecaudatus:15.44431066,Hemicentetes_semispinosus:15.44431209):9.523103902,(Setifer_setosus:3.322378958,Echinops_telfairi:3.322378958):21.64503799):11.57929703):17.52720921):25.86357756);(((Potamogale_velox:14.59161555,Micropotamogale_lamottei:14.59161555):36.87883147,(Limnogale_mergulus:32.69691198,((Tenrec_ecaudatus:13.8283386,Hemicentetes_semispinosus:13.82833861):11.37486103,(Setifer_setosus:10.57681892,Echinops_telfairi:10.57681892):14.62638072):7.493712738):18.77352689):37.25199879,(((Uropsilus_soricipes:43.41891243,((Desmana_moschata:9.297542947,Galemys_pyrenaicus:9.297542947):21.37302185,((((Parascaptor_leucura:8.468748612,Mogera_wogura:8.468749087):1.189218395,Talpa_europaea:9.657967452):12.8236102,(Dymecodon_pilirostris:19.12493164,Scaptonyx_fusicaudus:19.12492867):3.356646905):1.451518232,Condylura_cristata:23.93309647):6.737468323):12.74835446):31.304347,((Myosorex_zinki:38.13600247,(Scutisorex_somereni:19.73725847,(Crocidura_russula:14.60411064,Suncus_murinus:14.60411302):5.133145161):18.398744):11.64760873,((Blarina_brevicauda:32.0442785,((Sorex_coronatus:4.03067384,Sorex_arcticus:4.030674374):19.18536011,(Sorex_cinereus:7.054833184,Sorex_palustris:7.054833391):16.16120169):8.828244732):2.738511834,(((Neomys_fodiens:7.238838037,(Neomys_teres:2.265884544,Neomys_anomalus:2.265884544):4.972954383):12.19882261,(Episoriculus_caudatus:16.2152388,(Nectogale_elegans:9.563777038,(Chimarrogale_platycephalus:4.881938486,Chimarrogale_himalayica:4.881937596):4.681837365):6.651463245):3.222421849):10.857818,Anourosorex_squamipes:30.29547898):4.487310413):15.00082035):24.93965387):12.64225437,(((((Kerodon_rupestris:11.29992266,Hydrochoerus_hydrochaeris:11.29992377):3.889137018,Dolichotis_salinicola:15.1890569):2.671845575,((Microcavia_shiptoni:2.87202042,Microcavia_australis:2.87202042):2.376321697,Microcavia_niata:5.24834323):12.61256073):20.49800959,((((Euryzygomatomys_spinosus:6.622152421,Clyomys_laticeps:6.622152977):9.392458122,Trinomys_albispinus:16.0146111):0.9841262674,((Myocastor_coypus:16.4673057,(Mesomys_hispidus:15.0764927,Makalata_didelphoides:15.07649348):1.390812166):0.234101202,Proechimys_guyannensis:16.70140473):0.2973304085):1.518652063,Carterodon_sulcidens:18.51738776):19.84152207):28.93775285,(((((((Mus_pahari:16.06645477,((Mus_minutoides:7.276866962,Mus_mattheyi:7.276867938):7.456205173,(Mus_cervicolor:8.53521668,Mus_musculus:8.535217005):6.197853829):1.333381656):6.991196934,(Myomyscus_verreauxii:7.975944396,Colomys_goslingi:7.975944721):15.08170503):2.193719536,(Malacomys_edwardsi:12.39423507,Malacomys_cansdalei:12.39423507):12.85713487):2.170504931,((Baiyankamys_habbema:15.78503334,((Tateomys_rhinogradoides:0.5518040035,Tateomys_macrocercus:0.5518040035):13.71222571,(((Hydromys_hussoni:2.311504733,Parahydromys_asper:2.311504766):3.817541051,Crossomys_moncktoni:6.129045134):2.448241171,(((Pseudohydromys_eleanorae:6.217631348,Pseudohydromys_fuscus:6.217631413):1.012945146,Pseudohydromys_murinus:7.230575909):0.5076159282,((Leptomys_ernstmayri:6.00056886,Leptomys_signatus:6.00056886):1.496408887,Leptomys_elegans:7.496978397):0.2412129527):0.8390961574):5.686741131):1.521007013):3.155252913,(((Apomys_banahao:5.290346575,(Apomys_datae:1.597622393,Apomys_abrae:1.597622393):3.692722525):2.860300814,(Apomys_hylocetes:5.242472048,Apomys_littoralis:5.242473349):2.908172708):4.822333308,(Chrotomys_silaceus:4.316642866,(Chrotomys_whiteheadi:0.9542485686,(Chrotomys_mindorensis:0.755830711,Chrotomys_gonzalesi:0.755830711):0.1984177276):3.362395597):8.656334646):5.967310402):8.481586077):0.6001417306,((Crunomys_fallax:0.5793993237,Crunomys_melanius:0.5793993237):18.64849402,(((Bunomys_andrewsi:4.117929841,Bunomys_penitus:4.117930815):4.086961181,(Rattus_marmosurus:7.36478066,(Rattus_tanezumi:6.918830353,(Rattus_norvegicus:5.894436638,(Rattus_praetor:3.32384732,Rattus_morotaiensis:3.323847189):2.570589677):1.024393649):0.4459493971):0.8401113677):7.625006392,(((Echiothrix_leucura:0.1458137768,Echiothrix_centrosa:0.1458137768):9.305617593,Melasmothrix_naso:9.451432085):1.819912158,Waiomys_mamasae:11.27134359):4.558550927):3.397999474):8.79412293):21.23787153,((Prometheomys_schaposchnikowi:17.27172453,(Dicrostonyx_groenlandicus:16.02781668,((Ondatra_zibethicus:8.541234238,Neofiber_alleni:8.541234238):6.501448221,(Lemmus_lemmus:14.71459842,(((Ellobius_talpinus:11.28162085,Blanfordimys_afghanus:11.28161904):1.681846568,(Arvicola_sapidus:3.65270423,Arvicola_amphibius:3.652705095):9.310762327):0.6583731958,Myodes_glareolus:13.62183745):1.092757802):0.3280857687):0.9851339297):1.243907567):17.64314748,(((Scapteromys_tumidus:14.33220844,((Oxymycterus_dasytrichus:3.698322996,Oxymycterus_quaestor:3.698322909):9.291335217,(Necromys_obscurus:9.128322496,Akodon_aerosus:9.128321082):3.861336612):1.342551675):4.348317193,(((Handleyomys_alfaroi:13.85925932,Hylaeamys_yunganus:13.85925961):0.6268222477,(Oligoryzomys_longicaudatus:13.80434021,(Holochilus_chacarius:10.52450602,Nesoryzomys_indefessus:10.52450507):3.279835343):0.6817404958):3.831233046,(Neotomys_ebriosus:17.97327294,((Graomys_domorum:11.94269404,Loxodontomys_micropus:11.94269525):4.51188281,Geoxus_valdivianus:16.45457801):1.518695312):0.3440401455):0.3632133295):5.50252435,(Sigmodon_hispidus:20.83050827,(((Neusticomys_oyapocki:3.120890612,Anotomys_leander:3.120889746):5.336436203,Rheomys_underwoodi:8.457327102):3.134067956,(Wilfredomys_oenax:7.998552853,((Ichthyomys_stolzmanni:0.04773723477,Ichthyomys_hydrobates:0.04773723477):5.341467526,Chibchanomys_orcesi:5.389204154):2.609348699):3.592841051):9.239113784):3.352542877):10.73182159):14.34501602):14.669554,((((Dipodomys_ordii:5.80904508,Dipodomys_compactus:5.80904508):0.8310770215,Dipodomys_panamintinus:6.640122101):21.95691438,(((Thomomys_bottae:3.862791586,Thomomys_townsendii:3.862791922):7.236478309,(Geomys_bursarius:8.230365655,Orthogeomys_hispidus:8.230366829):2.868901891):16.29763213,Chaetodipus_californicus:27.39690303):1.200136146):20.63560526,(Castor_fiber:5.086417135,Castor_canadensis:5.086417135):44.14624039):14.69680147):3.36723):20.068859):1.356908);(((Potamogale_velox:19.38281389,Micropotamogale_lamottei:19.3828153):36.43596264,(Limnogale_mergulus:34.86902902,((Tenrec_ecaudatus:17.03213815,Hemicentetes_semispinosus:17.03213885):6.371322422,(Setifer_setosus:3.989521413,Echinops_telfairi:3.989521413):19.41393916):11.46556915):20.94974681):32.29701375,(((((Blarina_brevicauda:34.70216658,((Sorex_palustris:8.758437051,Sorex_cinereus:8.758435931):12.32836643,(Sorex_arcticus:3.842403423,Sorex_coronatus:3.842403205):17.2443986):13.61536649):3.364107979,(Anourosorex_squamipes:33.98321114,((Neomys_fodiens:7.676622363,(Neomys_teres:2.383445004,Neomys_anomalus:2.383445004):5.293176737):13.72270464,(Episoriculus_caudatus:17.67837925,(Nectogale_elegans:11.25471212,(Chimarrogale_platycephalus:5.807340936,Chimarrogale_himalayica:5.807340625):5.447369938):6.423667755):3.720948996):12.5838832):4.083063332):9.518926769,((Scutisorex_somereni:20.82671093,(Suncus_murinus:15.12866589,Crocidura_russula:15.12866897):5.698045384):17.136584,Myosorex_zinki:37.96329743):9.621904741):25.64106018,(((Desmana_moschata:17.42804608,Galemys_pyrenaicus:17.42804608):14.69605436,(Condylura_cristata:27.80494301,((Scaptonyx_fusicaudus:19.60116313,Dymecodon_pilirostris:19.60116002):7.313566229,(Talpa_europaea:13.31483647,(Mogera_wogura:8.075493062,Parascaptor_leucura:8.075494213):5.2393426):13.5998941):0.890214587):4.319157733):11.37016642,Uropsilus_soricipes:43.49426249):29.73199363):6.582479188,(((((Kerodon_rupestris:8.214829582,Hydrochoerus_hydrochaeris:8.214828775):4.814836707,Dolichotis_salinicola:13.02966629):6.369632177,((Microcavia_shiptoni:1.215218333,Microcavia_australis:1.215218333):4.960673182,Microcavia_niata:6.175892053):13.22340883):17.02775102,(Carterodon_sulcidens:19.83595714,(((Euryzygomatomys_spinosus:6.245201461,Clyomys_laticeps:6.245201461):11.15220708,Trinomys_albispinus:17.39740989):0.9706525625,((Myocastor_coypus:16.74550832,(Makalata_didelphoides:16.26945267,Mesomys_hispidus:16.26944891):0.4760580658):0.3689231277,Proechimys_guyannensis:17.11443007):1.253630196):1.467897117):16.59109288):31.56582895,((((Dipodomys_panamintinus:5.420443741,(Dipodomys_ordii:4.73437262,Dipodomys_compactus:4.73437262):0.686071747):17.26930426,(((Thomomys_townsendii:2.1833047,Thomomys_bottae:2.183305147):8.557819234,(Geomys_bursarius:7.987957041,Orthogeomys_hispidus:7.987956445):2.753168833):10.10277128,Chaetodipus_californicus:20.84389641):1.84585102):24.15468916,(Castor_fiber:4.241185208,Castor_canadensis:4.241185208):42.60326033):16.44050646,(((((((((Pseudohydromys_eleanorae:6.154142682,Pseudohydromys_fuscus:6.154143216):0.4076349523,Pseudohydromys_murinus:6.56177904):1.42197659,((Leptomys_ernstmayri:1.484196142,(Leptomys_elegans:0.8631761264,Leptomys_signatus:0.8631761264):0.6210200153):0.07051993794,(Echiothrix_leucura:0.389242513,Echiothrix_centrosa:0.389242513):1.165473482):6.429038398):0.6541786195,((Parahydromys_asper:2.343970359,Hydromys_hussoni:2.343970303):3.094454443,Crossomys_moncktoni:5.438424466):3.199509952):4.572901546,(Tateomys_rhinogradoides:5.769671317,Tateomys_macrocercus:5.769671317):7.441164225):2.29069099,((Apomys_hylocetes:6.286139747,((Apomys_littoralis:4.169635321,Apomys_banahao:4.16963504):0.03955963619,(Apomys_abrae:1.402216598,Apomys_datae:1.402216598):2.806978107):2.076945042):4.210010785,(Chrotomys_silaceus:5.810301103,(Chrotomys_whiteheadi:0.5754100031,(Chrotomys_mindorensis:0.5225151248,Chrotomys_gonzalesi:0.5225151248):0.05289479401):5.234889414):4.685851115):5.005377209):7.898606917,(Baiyankamys_habbema:22.86608282,(((Mus_pahari:14.33843927,((Mus_mattheyi:5.469012023,Mus_minutoides:5.469012024):7.825751229,(Mus_musculus:9.079946755,Mus_cervicolor:9.07994816):4.214814249):1.043676579):6.543233445,(Myomyscus_verreauxii:8.109205673,Colomys_goslingi:8.109205673):12.77246957):1.085297802,(Malacomys_edwardsi:7.811950929,Malacomys_cansdalei:7.811951772):14.15502156):0.8991106403):0.5340520956):0.4844136702,((Crunomys_melanius:1.703432591,Crunomys_fallax:1.703432619):13.64625783,(((Bunomys_penitus:3.995400646,Bunomys_andrewsi:3.995400674):3.696974276,((Rattus_norvegicus:5.836616042,(Rattus_praetor:3.111365432,Rattus_morotaiensis:3.111365685):2.725250525):0.2122927686,(Rattus_tanezumi:2.974357342,Rattus_marmosurus:2.974357342):3.0745513):1.64346614):5.159905455,(Waiomys_mamasae:8.348982673,Melasmothrix_naso:8.348980987):4.503299502):2.497411341):8.534857341):24.31047286,((Prometheomys_schaposchnikowi:16.52449427,(Dicrostonyx_groenlandicus:14.07485691,((Ondatra_zibethicus:7.212003942,Neofiber_alleni:7.212003942):6.301793888,(Lemmus_lemmus:13.45633669,(((Ellobius_talpinus:10.92971725,Blanfordimys_afghanus:10.92971752):0.3780991179,(Arvicola_sapidus:2.243288646,Arvicola_amphibius:2.243288646):9.064527587):0.1758764449,Myodes_glareolus:11.48369407):1.972643955):0.05746031507):0.5610588125):2.449637361):17.92299057,(((Scapteromys_tumidus:14.31273036,((Oxymycterus_dasytrichus:2.892214277,Oxymycterus_quaestor:2.892214224):9.860236969,(Akodon_aerosus:9.16902585,Necromys_obscurus:9.16902427):3.583425396):1.560279376):3.384480544,(((Handleyomys_alfaroi:11.92112772,Hylaeamys_yunganus:11.92112679):2.068933542,(Oligoryzomys_longicaudatus:13.20078196,(Nesoryzomys_indefessus:9.086440923,Holochilus_chacarius:9.086442341):4.114341496):0.7892776977):3.651938379,(Neotomys_ebriosus:16.51143105,((Loxodontomys_micropus:10.28362393,Graomys_domorum:10.28362447):5.773416081,Geoxus_valdivianus:16.0570384):0.4543897852):1.130568778):0.05521208346):5.364120265,(Sigmodon_hispidus:19.95165207,((Anotomys_leander:11.88115613,((Neusticomys_oyapocki:8.037457983,Rheomys_underwoodi:8.037456913):2.086242071,(Ichthyomys_stolzmanni:0.5138137615,Ichthyomys_hydrobates:0.5138138687):9.609884687):1.75745527):0.6400299627,(Chibchanomys_orcesi:4.013280864,Wilfredomys_oenax:4.01328006):8.507903085):7.430467316):3.109678829):11.3861526):13.74754023):15.089916):4.707938):11.815847):8.307071);(((Potamogale_velox:18.84589398,Micropotamogale_lamottei:18.84589398):39.31240587,(Limnogale_mergulus:38.08806124,((Tenrec_ecaudatus:12.51181192,Hemicentetes_semispinosus:12.51181117):8.406854119,(Setifer_setosus:4.120845672,Echinops_telfairi:4.120845672):16.79782036):17.16939122):20.07023016):24.11877015,(((Uropsilus_soricipes:35.04545261,((Desmana_moschata:12.32576453,Galemys_pyrenaicus:12.32576453):15.93077259,(((Scaptonyx_fusicaudus:13.51981465,Dymecodon_pilirostris:13.51981465):6.506946408,(Talpa_europaea:11.61141343,(Parascaptor_leucura:7.530990367,Mogera_wogura:7.530989498):4.080423643):8.415347623):3.165459519,Condylura_cristata:23.19222057):5.064317989):6.788914626):30.97480881,((Myosorex_zinki:34.27291143,(Scutisorex_somereni:19.6587867,(Crocidura_russula:15.0968959,Suncus_murinus:15.09689735):4.561890829):14.61412613):9.770516652,((Blarina_brevicauda:27.4056412,((Sorex_cinereus:6.219647752,Sorex_palustris:6.219647868):11.83528926,(Sorex_coronatus:3.91144685,Sorex_arcticus:3.911447718):14.14349106):9.350705916):4.318204878,(Anourosorex_squamipes:28.3568176,((Episoriculus_caudatus:13.94926268,(Nectogale_elegans:9.891707151,(Chimarrogale_platycephalus:5.188609599,Chimarrogale_himalayica:5.188607863):4.703099577):4.057554253):3.592044408,(Neomys_fodiens:7.989010822,(Neomys_teres:2.489217228,Neomys_anomalus:2.489217228):5.499792727):9.552296841):10.81550821):3.367030202):12.31958255):21.97682557):14.19360227,(((((Kerodon_rupestris:7.612625888,Hydrochoerus_hydrochaeris:7.612624209):4.950739945,Dolichotis_salinicola:12.56336583):3.569193352,(Microcavia_niata:4.571057551,(Microcavia_australis:4.059962772,Microcavia_shiptoni:4.059962772):0.5110935798):11.56150283):16.38433495,((((Myocastor_coypus:14.17787009,(Mesomys_hispidus:13.21417647,Makalata_didelphoides:13.21417743):0.9636945757):0.4584655738,Proechimys_guyannensis:14.63633674):2.189197173,((Clyomys_laticeps:5.557705301,Euryzygomatomys_spinosus:5.557706259):11.12044759,Trinomys_albispinus:16.67815241):0.1473800417):0.714061391,Carterodon_sulcidens:17.53959663):14.97729774):32.609234,((((Prometheomys_schaposchnikowi:16.70378245,(Dicrostonyx_groenlandicus:14.74067409,((Ondatra_zibethicus:8.522943488,Neofiber_alleni:8.522943488):6.006752513,(Lemmus_lemmus:14.3884244,(((Ellobius_talpinus:11.69903901,Blanfordimys_afghanus:11.69904047):0.8699714421,(Arvicola_sapidus:3.142697163,Arvicola_amphibius:3.142696614):9.426315215):1.223466636,Myodes_glareolus:13.79247682):0.5959490421):0.1412716793):0.2109766356):1.963107539):19.06897056,((((((Ichthyomys_stolzmanni:4.092202622,Ichthyomys_hydrobates:4.092203802):3.86754639,Neusticomys_oyapocki:7.959750933):0.01802816704,((Anotomys_leander:2.071621194,Wilfredomys_oenax:2.071621194):5.625808792,Chibchanomys_orcesi:7.69742982):0.2803497276):1.261226893,Rheomys_underwoodi:9.239005508):13.86654694,Sigmodon_hispidus:23.10555327):3.546493609,(((Neotomys_ebriosus:18.18571805,(Geoxus_valdivianus:16.56331644,(Loxodontomys_micropus:12.70824324,Graomys_domorum:12.7082437):3.855072656):1.622400976):0.7102162352,((Oligoryzomys_longicaudatus:14.00313279,(Holochilus_chacarius:11.1418685,Nesoryzomys_indefessus:11.14186713):2.861265198):1.159541053,(Handleyomys_alfaroi:12.21403879,Hylaeamys_yunganus:12.21404043):2.948632944):3.733260276):0.3763506642,(((Oxymycterus_dasytrichus:3.180259751,Oxymycterus_quaestor:3.180259998):10.04582979,(Necromys_obscurus:9.528855478,Akodon_aerosus:9.528854874):3.697232642):1.433428379,Scapteromys_tumidus:14.65951782):4.61276595):7.379763658):9.120705044):9.590808236,((((((Colomys_goslingi:7.578783207,Myomyscus_verreauxii:7.5787835):13.88127564,(Mus_pahari:14.86541771,((Mus_mattheyi:5.273815946,Mus_minutoides:5.273815947):8.081965443,(Mus_musculus:8.300254467,Mus_cervicolor:8.300251839):5.055528092):1.509637481):6.594643775):1.075895904,(Malacomys_edwardsi:6.961713738,Malacomys_cansdalei:6.961715781):15.57424072):1.854300856,(((Crossomys_moncktoni:4.405315307,(Parahydromys_asper:1.90696175,Hydromys_hussoni:1.906961633):2.498354725):4.113834411,((Leptomys_signatus:1.142127075,(Leptomys_elegans:0.6731322,Leptomys_ernstmayri:0.6731322):0.4689948749):7.202535438,((Pseudohydromys_eleanorae:0.04505981059,Pseudohydromys_murinus:0.04505981059):4.508441414,Pseudohydromys_fuscus:4.553501342):3.791162573):0.1744855419):6.852721879,((Chrotomys_silaceus:4.602899099,(Chrotomys_whiteheadi:1.32228751,(Chrotomys_mindorensis:0.9969724257,Chrotomys_gonzalesi:0.9969724257):0.3253153764):3.280610714):6.303072951,(Baiyankamys_habbema:9.941589568,(((Apomys_abrae:1.70360549,Apomys_datae:1.70360549):3.069691023,(Apomys_littoralis:3.985938208,Apomys_banahao:3.985938499):0.787357429):2.963830429,Apomys_hylocetes:7.73712484):2.204463794):0.9643807613):4.465900393):9.018386349):0.2704082785,(((Melasmothrix_naso:9.790620712,Waiomys_mamasae:9.790622171):3.238142486,(((Rattus_tanezumi:6.587194031,(Rattus_norvegicus:6.069866957,((Rattus_praetor:4.201314785,Rattus_marmosurus:4.201314873):0.2995945165,Rattus_morotaiensis:4.500908222):1.568957918):0.5173269281):1.431827808,(Bunomys_andrewsi:3.950258622,Bunomys_penitus:3.950258475):4.068763072):4.395185395,(Tateomys_rhinogradoides:1.30454338,Tateomys_macrocercus:1.30454338):11.10966312):0.6145569856):3.014508596,(Crunomys_fallax:3.114774475,Crunomys_melanius:3.114774767):12.92849697):8.617393468):5.551858202,(Echiothrix_leucura:5.030581875,Echiothrix_centrosa:5.030581875):25.18193984):15.15103645):18.557176,((((Dipodomys_ordii:3.955567055,Dipodomys_compactus:3.955567055):0.2453731681,Dipodomys_panamintinus:4.200940711):21.66502339,(((Thomomys_townsendii:2.590269409,Thomomys_bottae:2.590269572):8.585410964,(Geomys_bursarius:6.775316445,Orthogeomys_hispidus:6.775317256):4.400362466):11.63519304,Chaetodipus_californicus:22.81087032):3.055092802):25.77255446,(Castor_fiber:4.419917538,Castor_canadensis:4.419917538):47.2186163):12.28219016):1.205399):15.087748):2.063189);((((Uropsilus_soricipes:46.16384749,(((((Parascaptor_leucura:10.05971342,Mogera_wogura:10.05971368):5.501631195,Talpa_europaea:15.56134246):11.40620917,(Scaptonyx_fusicaudus:19.46202765,Dymecodon_pilirostris:19.4620313):7.505524342):1.312885642,Condylura_cristata:28.280438):7.455606507,(Galemys_pyrenaicus:14.31874879,Desmana_moschata:14.31874879):21.41729462):10.42779788):31.61735068,(((((Episoriculus_caudatus:17.72990898,(Nectogale_elegans:14.17213493,(Chimarrogale_himalayica:6.011909118,Chimarrogale_platycephalus:6.011910211):8.160226907):3.55777587):1.976868963,(Neomys_fodiens:13.07274971,(Neomys_teres:5.080507887,Neomys_anomalus:5.080507887):7.992241822):6.634032971):11.58030401,Anourosorex_squamipes:31.28708301):5.65711276,(Blarina_brevicauda:36.17363271,((Sorex_arcticus:4.667201969,Sorex_coronatus:4.667203719):17.37539866,(Sorex_palustris:8.117563309,Sorex_cinereus:8.117563207):13.92504139):14.13103011):0.7705660138):17.13489717,(((Crocidura_russula:18.82835945,Suncus_murinus:18.82835982):3.572063758,Scutisorex_somereni:22.40042267):23.74205069,Myosorex_zinki:46.14247299):7.936619988):23.70210154):3.922836539,(((((Kerodon_rupestris:9.627169528,Hydrochoerus_hydrochaeris:9.627169528):2.499097263,Dolichotis_salinicola:12.12626467):3.135701532,(Microcavia_australis:4.54916843,(Microcavia_shiptoni:2.368157489,Microcavia_niata:2.368157489):2.181012):10.7127983):19.48761196,(((Trinomys_albispinus:15.49288636,(Euryzygomatomys_spinosus:5.832999697,Clyomys_laticeps:5.832997578):9.659885604):0.7313421349,(Proechimys_guyannensis:14.84684461,(Myocastor_coypus:13.71814236,(Mesomys_hispidus:13.27505203,Makalata_didelphoides:13.27505388):0.4430895379):1.128700397):1.37738521):1.952717074,Carterodon_sulcidens:18.17694618):16.57263395):35.83619729,((((Dipodomys_panamintinus:6.748377576,(Dipodomys_ordii:5.275695582,Dipodomys_compactus:5.275695582):1.472680756):21.80091392,(((Thomomys_bottae:2.608744005,Thomomys_townsendii:2.608744437):7.778850059,(Geomys_bursarius:8.161304096,Orthogeomys_hispidus:8.161305033):2.226287961):15.23881612,Chaetodipus_californicus:25.62640836):2.92288133):22.17015481,(Castor_fiber:4.492012566,Castor_canadensis:4.492012566):46.22744582):16.03465461,(((Prometheomys_schaposchnikowi:18.39040802,(Dicrostonyx_groenlandicus:15.87243862,((Ondatra_zibethicus:9.258496825,Neofiber_alleni:9.258496825):5.361639553,(Lemmus_lemmus:14.20190988,(((Ellobius_talpinus:11.04453009,Blanfordimys_afghanus:11.04453023):0.5272797565,(Arvicola_sapidus:2.23408261,Arvicola_amphibius:2.234082611):9.337728087):0.8963296029,Myodes_glareolus:12.46814022):1.733767874):0.4182256479):1.25230593):2.517968549):17.33333889,((((Neusticomys_oyapocki:7.334363377,((Anotomys_leander:1.559704038,Rheomys_underwoodi:1.559704123):2.186926771,Chibchanomys_orcesi:3.74663081):3.587733732):10.02848534,((Ichthyomys_hydrobates:0.06081986754,Ichthyomys_stolzmanni:0.06081986754):5.513844681,Wilfredomys_oenax:5.574665259):11.78818723):1.994554896,Sigmodon_hispidus:19.35740506):4.320671615,((Scapteromys_tumidus:14.6178199,((Oxymycterus_quaestor:3.63678695,Oxymycterus_dasytrichus:3.636786552):9.593997744,(Necromys_obscurus:9.780767973,Akodon_aerosus:9.78076695):3.450014449):1.387038157):4.443393131,(((Handleyomys_alfaroi:12.44092449,Hylaeamys_yunganus:12.44092392):1.919868834,(Oligoryzomys_longicaudatus:13.40050857,(Holochilus_chacarius:10.02268644,Nesoryzomys_indefessus:10.02268641):3.377822666):0.9602839056):4.524296429,(Neotomys_ebriosus:18.36285053,((Graomys_domorum:10.65305304,Loxodontomys_micropus:10.65305162):6.251589887,Geoxus_valdivianus:16.90464278):1.458208883):0.5222369512):0.1761245838):4.616862795):12.04567165):12.76880441,((((((Apomys_hylocetes:2.839021821,Apomys_littoralis:2.839021821):5.390562628,((Apomys_abrae:1.621527723,Apomys_datae:1.621527723):3.652276339,Apomys_banahao:5.273805292):2.955779158):5.799187486,(Chrotomys_silaceus:5.450790577,(Chrotomys_whiteheadi:0.902338433,(Chrotomys_mindorensis:0.6198252092,Chrotomys_gonzalesi:0.6198252092):0.2825131316):4.548452758):8.577983201):3.436470615,((Crossomys_moncktoni:5.288769523,(Hydromys_hussoni:2.399490036,Parahydromys_asper:2.399489852):2.889279148):2.829080095,((Leptomys_ernstmayri:1.341884634,(Leptomys_elegans:0.6722813237,Leptomys_signatus:0.6722813237):0.6696033101):6.658466521,(Pseudohydromys_murinus:4.766086553,(Pseudohydromys_eleanorae:1.159842723,Pseudohydromys_fuscus:1.159842723):3.606242631):3.234266477):0.1174967721):9.347392624):9.034699491,(((Malacomys_edwardsi:8.71932404,Malacomys_cansdalei:8.71932281):16.46225851,((Mus_pahari:14.60790345,((Mus_musculus:9.0529722,Mus_cervicolor:9.052974414):4.793040674,(Mus_minutoides:6.821830577,Mus_mattheyi:6.8218315):7.02418537):0.7618890369):9.313185858,(Myomyscus_verreauxii:8.942370729,Colomys_goslingi:8.942370729):14.97872104):1.260491709):0.734426794,((Baiyankamys_habbema:17.90357055,(Tateomys_rhinogradoides:0.1617058834,Tateomys_macrocercus:0.1617058834):17.74186307):5.662380704,(Echiothrix_leucura:3.647290414,Echiothrix_centrosa:3.647290414):19.91865869):2.350059014):0.5839302359):0.299197261,((Crunomys_fallax:0.9760071697,Crunomys_melanius:0.9760071697):17.68154453,(((Bunomys_andrewsi:3.897305364,Bunomys_penitus:3.897305979):4.392461847,((Rattus_tanezumi:3.653695269,Rattus_marmosurus:3.653695207):3.713343165,((Rattus_morotaiensis:4.132566342,Rattus_praetor:4.132565419):2.888540072,Rattus_norvegicus:7.021106608):0.3459328408):0.9227284697):7.549983898,(Waiomys_mamasae:13.10494177,Melasmothrix_naso:13.10494177):2.734810142):2.81779844):8.141589015):21.69341494):18.261572):3.831662):11.118244):11.730782,((Potamogale_velox:10.96453278,Micropotamogale_lamottei:10.96453278):44.11156458,(Limnogale_mergulus:38.12967932,((Tenrec_ecaudatus:19.24232008,Hemicentetes_semispinosus:19.24231874):7.869696712,(Setifer_setosus:5.487108826,Echinops_telfairi:5.487108826):21.62490796):11.01766364):16.9464147):38.35870928);(((Potamogale_velox:19.25919782,Micropotamogale_lamottei:19.25919782):30.46785086,(Limnogale_mergulus:37.13741055,((Tenrec_ecaudatus:17.995808,Hemicentetes_semispinosus:17.99580778):4.004779135,(Setifer_setosus:7.570715372,Echinops_telfairi:7.570715372):14.42987176):15.13682341):12.589643):38.94139288,(((((Desmana_moschata:12.64644183,Galemys_pyrenaicus:12.64644183):18.69659462,(((Dymecodon_pilirostris:19.197097,Scaptonyx_fusicaudus:19.197097):5.510621109,(Talpa_europaea:14.22553644,(Mogera_wogura:9.424068846,Parascaptor_leucura:9.424068745):4.801468034):10.482181):2.203403075,Condylura_cristata:26.91112319):4.431914603):12.03098,Uropsilus_soricipes:43.37401713):30.78077338,((Myosorex_zinki:39.45724616,(Scutisorex_somereni:22.12842966,(Suncus_murinus:15.21751681,Crocidura_russula:15.21751547):6.910912887):17.32881813):12.52301132,((((Sorex_coronatus:4.742299876,Sorex_arcticus:4.742299909):19.55228184,(Sorex_palustris:7.375226803,Sorex_cinereus:7.375226804):16.91935327):6.414617637,Blarina_brevicauda:30.70919916):5.548829769,(((Episoriculus_caudatus:17.18276114,(Nectogale_elegans:12.9123153,(Chimarrogale_himalayica:6.691060888,Chimarrogale_platycephalus:6.691059886):6.22125241):4.270443834):1.694225809,(Neomys_fodiens:7.194675762,(Neomys_teres:2.188509884,Neomys_anomalus:2.188509884):5.006166547):11.68230718):13.01694622,Anourosorex_squamipes:31.89393083):4.364100662):15.72223066):22.17452367):7.58613347,(((((Kerodon_rupestris:9.324864995,Hydrochoerus_hydrochaeris:9.324862403):3.559600986,Dolichotis_salinicola:12.88446339):4.302741155,((Microcavia_shiptoni:1.226084438,Microcavia_niata:1.226084438):4.298976464,Microcavia_australis:5.525060124):11.66214597):18.11577416,(((Trinomys_albispinus:17.26787575,(Euryzygomatomys_spinosus:5.557480026,Clyomys_laticeps:5.557479767):11.71039573):0.3401006892,(((Mesomys_hispidus:14.55070659,Makalata_didelphoides:14.55070452):0.5682251534,Myocastor_coypus:15.11893045):0.9955442975,Proechimys_guyannensis:16.11447526):1.493501181):1.659457424,Carterodon_sulcidens:19.26743387):16.0355482):30.79875134,((((((((((Apomys_datae:1.161249951,Apomys_abrae:1.161249951):2.731594232,(Apomys_littoralis:3.335619395,Apomys_banahao:3.335619599):0.5572245269):2.046391265,Apomys_hylocetes:5.939236609):5.158478859,(Chrotomys_silaceus:4.548537304,(Chrotomys_whiteheadi:1.682742059,(Chrotomys_mindorensis:0.9909769946,Chrotomys_gonzalesi:0.9909769946):0.6917650641):2.865794956):6.549175843):5.06652303,((((Parahydromys_asper:1.993361179,Hydromys_hussoni:1.993361208):3.41993678,((Echiothrix_leucura:0.08174922002,Echiothrix_centrosa:0.08174922002):3.568987754,Crossomys_moncktoni:3.650738425):1.762560055):2.620901909,(((Leptomys_elegans:0.3076112285,Leptomys_ernstmayri:0.3076112285):0.05385611616,Leptomys_signatus:0.3614672576):6.811913625,(Pseudohydromys_murinus:3.306361696,(Pseudohydromys_eleanorae:1.677157733,Pseudohydromys_fuscus:1.677157616):1.629203992):3.867019477):0.8608180564):4.755132204,(Tateomys_rhinogradoides:0.9520362196,Tateomys_macrocercus:0.9520362196):11.83729536):3.374904831):9.927680555,(((Colomys_goslingi:8.28569819,Myomyscus_verreauxii:8.28569674):14.35566222,(((Mus_cervicolor:9.49218665,Mus_musculus:9.49218636):5.282155793,(Mus_minutoides:5.417415425,Mus_mattheyi:5.417414264):9.356929339):0.8794936098,Mus_pahari:15.6538346):6.987520008):1.004482499,(Malacomys_edwardsi:8.735566144,Malacomys_cansdalei:8.735565854):14.91027735):2.44607469):0.3293413359,((Crunomys_fallax:6.61648137,Crunomys_melanius:6.616480789):11.1976219,(((Rattus_marmosurus:6.784435929,(Rattus_tanezumi:6.403220804,(Rattus_norvegicus:6.022321289,(Rattus_praetor:3.309440858,Rattus_morotaiensis:3.309440567):2.712880664):0.3808993398):0.3812153582):1.371637797,(Bunomys_penitus:4.343760888,Bunomys_andrewsi:4.343761759):3.812312142):6.538800343,(Waiomys_mamasae:11.6544104,Melasmothrix_naso:11.65440837):3.040465181):3.119228913):8.607155608):4.425591942,Baiyankamys_habbema:30.84685567):16.66417512,((Prometheomys_schaposchnikowi:15.34896576,(Dicrostonyx_groenlandicus:13.94417669,((Ondatra_zibethicus:8.090125989,Neofiber_alleni:8.090125989):5.702108603,(Lemmus_lemmus:13.54182351,(((Blanfordimys_afghanus:10.50911111,Ellobius_talpinus:10.50911146):0.4228362905,(Arvicola_sapidus:1.992705065,Arvicola_amphibius:1.992705064):8.939242941):1.118294277,Myodes_glareolus:12.05024178):1.491582484):0.2504089688):0.15194366):1.404787965):15.92481232,((Sigmodon_hispidus:17.74628386,(((Rheomys_underwoodi:5.986323871,Neusticomys_oyapocki:5.986323693):2.684762028,Wilfredomys_oenax:8.671086049):1.519076714,(((Ichthyomys_stolzmanni:1.013774618,Ichthyomys_hydrobates:1.013774467):1.120972882,Anotomys_leander:2.134747374):6.251400965,Chibchanomys_orcesi:8.386148338):1.804013165):7.556121221):4.134595974,((((Oxymycterus_quaestor:3.172117187,Oxymycterus_dasytrichus:3.172116953):7.850971925,(Necromys_obscurus:8.578250361,Akodon_aerosus:8.578248823):2.444838796):1.732748179,Scapteromys_tumidus:12.7558358):5.162672027,(((Geoxus_valdivianus:14.8223999,(Graomys_domorum:11.60477425,Loxodontomys_micropus:11.60477526):3.21762514):1.382821563,Neotomys_ebriosus:16.20522222):0.745743736,((Oligoryzomys_longicaudatus:12.20716416,(Nesoryzomys_indefessus:8.591295925,Holochilus_chacarius:8.591295949):3.615869475):0.6820665991,(Hylaeamys_yunganus:10.75441597,Handleyomys_alfaroi:10.75441401):2.13481668):4.061733604):0.9675421221):3.962372386):9.392896737):16.23725341):17.311939,(((Dipodomys_panamintinus:5.445544836,(Dipodomys_ordii:4.619425193,Dipodomys_compactus:4.619425193):0.8261206925):19.02937265,(((Thomomys_bottae:3.376199108,Thomomys_townsendii:3.376198868):7.479644696,(Geomys_bursarius:7.8505764,Orthogeomys_hispidus:7.850577089):3.005266648):12.13061636,Chaetodipus_californicus:22.98646096):1.488459119):24.71111932,(Castor_fiber:4.5546982,Castor_canadensis:4.5546982):44.63133982):15.63691457):1.278769):15.63922):6.9275);((((Uropsilus_soricipes:47.44260677,((Galemys_pyrenaicus:13.00701025,Desmana_moschata:13.00701025):20.1135098,(((Dymecodon_pilirostris:21.59675504,Scaptonyx_fusicaudus:21.59675504):3.721117178,((Mogera_wogura:8.996436057,Parascaptor_leucura:8.996434778):5.902549673,Talpa_europaea:14.89898477):10.41888457):1.1886732,Condylura_cristata:26.50654574):6.613974312):14.32209087):31.4912769,((((Suncus_murinus:15.9498882,Crocidura_russula:15.94988884):5.678593704,Scutisorex_somereni:21.62848066):17.83999728,Myosorex_zinki:39.46847698):11.8234917,((Anourosorex_squamipes:34.3809196,((Neomys_fodiens:7.809081162,(Neomys_teres:1.648710926,Neomys_anomalus:1.648710926):6.160368638):11.98073021,(Episoriculus_caudatus:16.24797029,(Nectogale_elegans:10.24964933,(Chimarrogale_platycephalus:6.016776271,Chimarrogale_himalayica:6.01677691):4.23287178):5.998323512):3.541838527):14.59110185):4.807586086,(Blarina_brevicauda:36.00439897,((Sorex_palustris:7.860850451,Sorex_cinereus:7.860850451):15.57037224,(Sorex_arcticus:4.750805639,Sorex_coronatus:4.750804456):18.68041797):12.57317756):3.184095218):12.10347737):27.64191307):12.93927562,(((((Kerodon_rupestris:10.14941174,Hydrochoerus_hydrochaeris:10.14941174):5.030921695,Dolichotis_salinicola:15.18033343):2.053597307,(Microcavia_australis:6.114260835,(Microcavia_niata:1.761625741,Microcavia_shiptoni:1.761625741):4.35263428):11.11967175):18.72747254,(((((Mesomys_hispidus:15.11572352,Makalata_didelphoides:15.11572352):0.4749619286,Myocastor_coypus:15.59068708):0.8031212378,Proechimys_guyannensis:16.3938075):1.686687933,((Clyomys_laticeps:6.182276065,Euryzygomatomys_spinosus:6.182274981):10.87991056,Trinomys_albispinus:17.0621877):1.018309354):0.4069128161,Carterodon_sulcidens:18.48740771):17.47399883):34.04413419,(((((Dipodomys_compactus:4.802017212,Dipodomys_ordii:4.802017212):1.112549236,Dipodomys_panamintinus:5.914566091):20.36725652,(((Thomomys_bottae:2.884330065,Thomomys_townsendii:2.884329529):9.361182279,(Geomys_bursarius:9.001103955,Orthogeomys_hispidus:9.001102525):3.244407496):10.97387185,Chaetodipus_californicus:23.21938348):3.06244037):23.67048952,(Castor_fiber:3.197431806,Castor_canadensis:3.197431806):46.7548687):16.21663374,((((((Malacomys_edwardsi:8.880087847,Malacomys_cansdalei:8.880087199):17.13405463,((Myomyscus_verreauxii:8.959815499,Colomys_goslingi:8.959817769):15.01191889,(Mus_pahari:17.2122588,((Mus_mattheyi:7.13173664,Mus_minutoides:7.131738099):8.764652061,(Mus_cervicolor:10.20017298,Mus_musculus:10.20017395):5.696218968):1.315869769):6.759475265):2.04240582):2.437141327,(((Apomys_hylocetes:7.480057475,((Apomys_banahao:4.756083001,Apomys_littoralis:4.756082903):0.4628680835,(Apomys_datae:1.29901644,Apomys_abrae:1.29901644):3.919933671):2.26110639):4.619980313,(Chrotomys_silaceus:4.579260055,(Chrotomys_whiteheadi:1.189148923,(Chrotomys_mindorensis:0.6214517126,Chrotomys_gonzalesi:0.6214517126):0.5676968861):3.390110484):7.520776759):6.609082384,((Echiothrix_leucura:1.566344917,Echiothrix_centrosa:1.566344917):16.00790196,((Tateomys_rhinogradoides:0.3098951721,Tateomys_macrocercus:0.3098951721):17.09652823,(((Pseudohydromys_murinus:1.599841116,(Pseudohydromys_fuscus:0.4200928421,Pseudohydromys_eleanorae:0.4200928421):1.179748274):6.836961146,((Leptomys_elegans:0.2855917903,Leptomys_ernstmayri:0.2855917903):3.591525455,Leptomys_signatus:3.8771153):4.559686313):0.7756147114,((Hydromys_hussoni:2.140357514,Parahydromys_asper:2.140357675):2.94453189,Crossomys_moncktoni:5.084889112):4.127526888):8.194005818):0.1678230125):1.134873622):9.74216525):1.098839907,(((((Rattus_norvegicus:7.329929857,(Rattus_morotaiensis:4.266602281,(Rattus_praetor:3.755417162,Rattus_marmosurus:3.755418089):0.5111862999):3.063326278):0.4390763883,Rattus_tanezumi:7.769006051):1.111972214,(Bunomys_andrewsi:4.649960307,Bunomys_penitus:4.649960631):4.231017698):6.212101539,(Melasmothrix_naso:10.12754648,Waiomys_mamasae:10.1275468):4.965533388):3.882469217,(Crunomys_fallax:0.9037860768,Crunomys_melanius:0.9037860768):18.07176314):10.57457462):5.652151458,Baiyankamys_habbema:35.2022797):15.56310116,((Prometheomys_schaposchnikowi:16.6249807,(Dicrostonyx_groenlandicus:15.17895349,((Ondatra_zibethicus:8.45792915,Neofiber_alleni:8.45792915):5.64269293,(Lemmus_lemmus:13.7949668,(((Arvicola_sapidus:2.837847869,Arvicola_amphibius:2.837847037):9.425907843,(Ellobius_talpinus:11.57415197,Blanfordimys_afghanus:11.57414984):0.6896031854):0.7641930783,Myodes_glareolus:13.02794793):0.7670205045):0.305654725):1.078330913):1.446028533):18.24180367,(((((Ichthyomys_hydrobates:0.593635888,Ichthyomys_stolzmanni:0.593635888):8.543869465,(Chibchanomys_orcesi:5.655043968,(Wilfredomys_oenax:1.260588343,Anotomys_leander:1.260588343):4.394456734):3.482460026):8.777923619,(Rheomys_underwoodi:10.59238206,Neusticomys_oyapocki:10.5923804):7.323047772):4.117038576,Sigmodon_hispidus:22.03246647):3.002426748,((((Oxymycterus_quaestor:3.3826582,Oxymycterus_dasytrichus:3.382658308):10.50643617,(Akodon_aerosus:8.711023294,Necromys_obscurus:8.711023018):5.178070386):1.379794251,Scapteromys_tumidus:15.26888544):4.185963361,((((Holochilus_chacarius:10.74621999,Nesoryzomys_indefessus:10.74621971):2.783636177,Oligoryzomys_longicaudatus:13.529857):0.6921972332,(Hylaeamys_yunganus:12.54101436,Handleyomys_alfaroi:12.54101422):1.681038901):4.971421311,(Neotomys_ebriosus:18.16150405,(Geoxus_valdivianus:17.23608116,(Graomys_domorum:11.9355287,Loxodontomys_micropus:11.93552903):5.300552738):0.9254212311):1.031970381):0.2613771084):5.580043862):9.831890522):15.89859958):15.403551):3.836608):21.867615):2.093197,((Potamogale_velox:26.17851643,Micropotamogale_lamottei:26.17851643):47.8455997,(Limnogale_mergulus:53.5635795,((Tenrec_ecaudatus:24.61322297,Hemicentetes_semispinosus:24.61322298):21.52474224,(Setifer_setosus:11.39371367,Echinops_telfairi:11.39371367):34.74424853):7.425612179):20.46054476):19.9422221);(((Potamogale_velox:15.11374683,Micropotamogale_lamottei:15.11374931):42.86332721,(Limnogale_mergulus:37.62754607,((Tenrec_ecaudatus:17.0943476,Hemicentetes_semispinosus:17.0943476):7.456986531,(Setifer_setosus:7.594697797,Echinops_telfairi:7.594697797):16.95663634):13.07621194):20.34953045):19.08611906,(((Uropsilus_soricipes:32.73383039,((Galemys_pyrenaicus:12.58292828,Desmana_moschata:12.58292828):12.27087759,(((Talpa_europaea:12.51445519,(Mogera_wogura:6.914303596,Parascaptor_leucura:6.914303108):5.60015184):8.525348786,(Scaptonyx_fusicaudus:16.6669128,Dymecodon_pilirostris:16.66691279):4.372888502):1.663139764,Condylura_cristata:22.70294252):2.150864809):7.880009907):29.82452224,((((Suncus_murinus:12.02819298,Crocidura_russula:12.02819213):5.383588548,Scutisorex_somereni:17.41178299):14.46639472,Myosorex_zinki:31.87817562):7.861926011,((((Sorex_palustris:5.239985032,Sorex_cinereus:5.239985227):10.22009811,(Sorex_arcticus:3.555568029,Sorex_coronatus:3.555567858):11.90451368):11.90261,Blarina_brevicauda:27.36269211):1.73979371,(((Neomys_fodiens:7.376872884,(Neomys_teres:1.361847116,Neomys_anomalus:1.361847116):6.015026011):6.628329657,(Episoriculus_caudatus:11.99567923,(Nectogale_elegans:7.57707909,(Chimarrogale_himalayica:3.674771242,Chimarrogale_platycephalus:3.674770365):3.902307117):4.418601356):2.009521851):11.10123238,Anourosorex_squamipes:25.10643395):3.996053827):10.63761643):22.81823284):11.78267037,(((((Kerodon_rupestris:4.95490106,Hydrochoerus_hydrochaeris:4.954900619):5.851371957,Dolichotis_salinicola:10.80627302):5.323350785,(Microcavia_australis:4.955784379,(Microcavia_shiptoni:0.06121872725,Microcavia_niata:0.06121872725):4.894566005):11.17383677):14.50915432,(Carterodon_sulcidens:14.95122931,(((Myocastor_coypus:13.12139902,(Makalata_didelphoides:12.8342625,Mesomys_hispidus:12.83426404):0.2871354175):0.515316185,Proechimys_guyannensis:13.63671587):0.3534439131,(Trinomys_albispinus:13.35185345,(Clyomys_laticeps:6.170613786,Euryzygomatomys_spinosus:6.170613124):7.181240764):0.638304786):0.9610714965):15.68754575):30.87190905,((((Dipodomys_panamintinus:5.746195893,(Dipodomys_compactus:5.225975786,Dipodomys_ordii:5.225975786):0.5202200286):16.79230078,(((Thomomys_townsendii:2.404575221,Thomomys_bottae:2.40457383):7.78247701,(Geomys_bursarius:7.620037772,Orthogeomys_hispidus:7.620036382):2.567013839):9.978907816,Chaetodipus_californicus:20.16595989):2.37253717):20.79361115,(Castor_fiber:4.76778515,Castor_canadensis:4.76778515):38.56432183):14.5175517,(((Prometheomys_schaposchnikowi:16.31332283,(Dicrostonyx_groenlandicus:13.82943782,((Ondatra_zibethicus:6.593833235,Neofiber_alleni:6.593833235):6.774549886,(Lemmus_lemmus:13.15343744,(((Ellobius_talpinus:10.45991534,Blanfordimys_afghanus:10.45991351):0.1624897122,(Arvicola_sapidus:2.225167329,Arvicola_amphibius:2.225167329):8.397237071):1.216507577,Myodes_glareolus:11.83891166):1.314523632):0.2149467001):0.4610554653):2.483884243):17.42815319,(((Scapteromys_tumidus:13.09652589,((Oxymycterus_quaestor:2.656546988,Oxymycterus_dasytrichus:2.656546909):9.398194618,(Necromys_obscurus:9.189074255,Akodon_aerosus:9.189074542):2.865667692):1.04178185):4.276835161,(((Hylaeamys_yunganus:11.73361048,Handleyomys_alfaroi:11.73361127):1.788873773,((Holochilus_chacarius:8.710647934,Nesoryzomys_indefessus:8.71064804):3.970639019,Oligoryzomys_longicaudatus:12.6812852):0.8411987945):3.783442993,(Neotomys_ebriosus:16.87507966,((Graomys_domorum:12.33632557,Loxodontomys_micropus:12.33632878):4.033972651,Geoxus_valdivianus:16.37030062):0.5047785607):0.4308499492):0.06743110552):5.211821123,(((Wilfredomys_oenax:1.117403691,Anotomys_leander:1.117403691):14.82754025,((Ichthyomys_stolzmanni:1.863691121,Ichthyomys_hydrobates:1.863691121):8.515078194,(Rheomys_underwoodi:8.660233366,(Chibchanomys_orcesi:6.007413209,Neusticomys_oyapocki:6.007412608):2.652819973):1.718538042):5.566174885):3.589390853,Sigmodon_hispidus:19.53433374):3.050845029):11.15629489):10.99607263,((((Melasmothrix_naso:9.371646412,Waiomys_mamasae:9.371644689):4.099754093,((Bunomys_andrewsi:4.675199895,Bunomys_penitus:4.675200181):3.498711839,(Rattus_tanezumi:6.610587384,(Rattus_norvegicus:6.100361026,(Rattus_marmosurus:3.799560272,(Rattus_morotaiensis:3.638870924,Rattus_praetor:3.638870924):0.1606893993):2.300801421):0.5102256452):1.563324803):5.297485469):2.9206311,(Crunomys_melanius:5.135386137,Crunomys_fallax:5.135385563):11.2566438):8.766146359,(((((Apomys_hylocetes:6.037216975,(Apomys_banahao:4.081258102,((Apomys_littoralis:0.5481456562,Apomys_datae:0.5481456562):0.1656231587,Apomys_abrae:0.7137688149):3.36748788):1.95595916):5.111861798,((Echiothrix_leucura:0.8752109919,Echiothrix_centrosa:0.8752109919):7.746489053,(Chrotomys_silaceus:4.592521268,(Chrotomys_whiteheadi:1.058257588,(Chrotomys_mindorensis:0.833143022,Chrotomys_gonzalesi:0.833143022):0.2251144223):3.534262818):4.029178777):2.527379992):4.943649072,(((Leptomys_signatus:2.523137472,(Leptomys_ernstmayri:2.099180469,Leptomys_elegans:2.099180469):0.4239570027):4.928389638,((Pseudohydromys_fuscus:3.65491056,Pseudohydromys_eleanorae:3.654910272):2.232800453,Pseudohydromys_murinus:5.887711012):1.563816672):0.8801061289,((Parahydromys_asper:2.545274277,Hydromys_hussoni:2.545274564):2.572601128,Crossomys_moncktoni:5.117874831):3.21375927):7.761096932):5.4859448,Baiyankamys_habbema:21.57867511):2.866014442,((Tateomys_rhinogradoides:4.268038607,Tateomys_macrocercus:4.268038607):19.8630186,(((Mus_pahari:13.41688693,((Mus_minutoides:5.685809222,Mus_mattheyi:5.685808074):7.337953641,(Mus_cervicolor:8.981257581,Mus_musculus:8.981255858):4.042506805):0.393121401):8.625721368,(Myomyscus_verreauxii:7.806760087,Colomys_goslingi:7.806760948):14.23584535):0.760617634,(Malacomys_edwardsi:7.009295541,Malacomys_cansdalei:7.009295254):15.79393269):1.327828969):0.3136345062):0.7134868284):19.57936069):13.112122):3.661028):12.830308):2.7222);((((Uropsilus_soricipes:45.03257309,((Galemys_pyrenaicus:14.3613118,Desmana_moschata:14.3613118):16.98801623,(((Dymecodon_pilirostris:20.36937448,Scaptonyx_fusicaudus:20.36937771):5.935399747,((Mogera_wogura:8.536182843,Parascaptor_leucura:8.536184781):6.14517818,Talpa_europaea:14.68136167):11.62341352):0.667589757,Condylura_cristata:26.97236689):4.37696179):13.68324506):33.68939856,(((Scutisorex_somereni:23.16641853,(Crocidura_russula:16.28618692,Suncus_murinus:16.28618821):6.880230191):13.95888812,Myosorex_zinki:37.125306):11.8931849,((Anourosorex_squamipes:31.78375854,((Neomys_fodiens:8.21792904,(Neomys_teres:2.71174279,Neomys_anomalus:2.71174279):5.506185281):9.338802979,(Episoriculus_caudatus:16.34288842,(Nectogale_elegans:11.23939619,(Chimarrogale_himalayica:5.58705888,Chimarrogale_platycephalus:5.587058234):5.65233989):5.103494494):1.213841016):14.22703008):6.409252596,(((Sorex_palustris:8.353820147,Sorex_cinereus:8.353822409):13.44635997,(Sorex_coronatus:4.219431032,Sorex_arcticus:4.219430709):17.58074719):11.28224206,Blarina_brevicauda:33.08241766):5.110595747):10.82547782):29.70348269):13.72038291,(((((Kerodon_rupestris:12.80799235,Hydrochoerus_hydrochaeris:12.80799071):1.93271597,Dolichotis_salinicola:14.74070941):3.826998064,((Microcavia_niata:1.625568638,Microcavia_shiptoni:1.625568638):6.470489151,Microcavia_australis:8.096057515):10.47165024):18.68111553,(((((Mesomys_hispidus:15.58821844,Makalata_didelphoides:15.58822091):0.4606178092,Myocastor_coypus:16.04883816):0.4622000356,Proechimys_guyannensis:16.51103705):1.386450737,((Euryzygomatomys_spinosus:5.680740848,Clyomys_laticeps:5.680738107):11.27749187,Trinomys_albispinus:16.95823079):0.9392584185):1.248657264,Carterodon_sulcidens:19.1461473):18.10267079):34.22906542,(((((Dipodomys_compactus:4.555157003,Dipodomys_ordii:4.555157003):0.8330901604,Dipodomys_panamintinus:5.388247351):22.35468552,(((Thomomys_townsendii:4.24169779,Thomomys_bottae:4.241698166):8.208736321,(Geomys_bursarius:9.843559069,Orthogeomys_hispidus:9.843560195):2.606874104):13.1560488,Chaetodipus_californicus:25.60648122):2.136451278):26.44213814,(Castor_fiber:3.399937885,Castor_canadensis:3.399937885):50.78512524):13.40958673,(((Prometheomys_schaposchnikowi:17.67591692,(Dicrostonyx_groenlandicus:15.40118595,((Ondatra_zibethicus:8.783292828,Neofiber_alleni:8.783292828):5.507872648,(Lemmus_lemmus:13.69806678,(((Arvicola_sapidus:2.550425857,Arvicola_amphibius:2.550425856):9.205011473,(Ellobius_talpinus:11.35210668,Blanfordimys_afghanus:11.3521064):0.4033297897):0.9598553743,Myodes_glareolus:12.71528967):0.982774077):0.5930984082):1.110021842):2.27472932):18.3284037,((Sigmodon_hispidus:20.49571662,((Rheomys_underwoodi:9.528314262,((Neusticomys_oyapocki:7.392047306,(Wilfredomys_oenax:1.658405019,Anotomys_leander:1.658405019):5.733643144):1.099934275,(Ichthyomys_stolzmanni:5.132705804,Ichthyomys_hydrobates:5.13270609):3.359276062):1.036330396):9.689870784,Chibchanomys_orcesi:19.21818447):1.277531574):5.676613143,((((Akodon_aerosus:9.871622299,Necromys_obscurus:9.871622443):4.244399257,(Oxymycterus_dasytrichus:3.487973195,Oxymycterus_quaestor:3.487972811):10.62805136):0.6053214495,Scapteromys_tumidus:14.72134438):4.828598768,(((Hylaeamys_yunganus:13.02653905,Handleyomys_alfaroi:13.02654162):2.114979936,((Nesoryzomys_indefessus:10.85028303,Holochilus_chacarius:10.85028474):3.722981697,Oligoryzomys_longicaudatus:14.57326558):0.5682545493):3.991363668,(Neotomys_ebriosus:17.88975651,(Geoxus_valdivianus:17.58814386,(Graomys_domorum:12.0548184,Loxodontomys_micropus:12.05481726):5.533326601):0.3016134192):1.243125373):0.4170596365):6.622385759):9.831990059):17.73838598,((((((Malacomys_edwardsi:10.53271389,Malacomys_cansdalei:10.53271252):16.5006882,((Myomyscus_verreauxii:9.507904442,Colomys_goslingi:9.507904785):15.88011759,(Mus_pahari:16.95850859,((Mus_minutoides:6.696760251,Mus_mattheyi:6.696758879):9.435038379,(Mus_cervicolor:10.41598643,Mus_musculus:10.41598914):5.715809007):0.8267090719):8.42951378):1.645379727):2.389922202,(Echiothrix_leucura:1.0783093,Echiothrix_centrosa:1.0783093):28.34501459):1.186282254,((((Apomys_hylocetes:4.9871827,Apomys_littoralis:4.98718373):3.221704248,(Apomys_banahao:5.161868235,(Apomys_datae:1.636071092,Apomys_abrae:1.636071092):3.525797761):3.047020155):5.586602135,(Chrotomys_silaceus:5.476350685,(Chrotomys_whiteheadi:0.6825057373,(Chrotomys_mindorensis:0.4235543828,Chrotomys_gonzalesi:0.4235543828):0.2589513888):4.793846905):8.319137472):7.055406175,(((Hydromys_hussoni:2.197205999,Parahydromys_asper:2.197205826):3.715382879,Crossomys_moncktoni:5.912588019):3.675371026,((Pseudohydromys_fuscus:7.219459234,(Pseudohydromys_eleanorae:0.5013933138,Pseudohydromys_murinus:0.5013932109):6.718065233):1.918300384,(Leptomys_ernstmayri:8.316337397,(Leptomys_elegans:0.312646368,Leptomys_signatus:0.312646368):8.00369223):0.8214214653):0.4502001139):11.26293724):9.758710613):0.5691889437,(((((Bunomys_andrewsi:5.56140737,Bunomys_penitus:5.561406443):4.124340059,(Rattus_tanezumi:8.669220652,(((Rattus_praetor:3.760992013,Rattus_marmosurus:3.76099227):0.8950824791,Rattus_morotaiensis:4.65607475):2.633061099,Rattus_norvegicus:7.289135815):1.380085867):1.016526056):6.875710214,(Melasmothrix_naso:10.97073022,Waiomys_mamasae:10.97073159):5.590725192):3.929047201,(Crunomys_melanius:3.574993629,Crunomys_fallax:3.574993629):16.91551104):8.076602717,(Tateomys_rhinogradoides:0.1448219649,Tateomys_macrocercus:0.1448219649):28.42228337):2.61168914):5.760096686,Baiyankamys_habbema:36.9388891):16.80379737):13.85197):3.883218):20.964473):3.804956,((Potamogale_velox:22.81081374,Micropotamogale_lamottei:22.81081632):34.25969838,(Limnogale_mergulus:41.93933196,((Tenrec_ecaudatus:29.59901321,Hemicentetes_semispinosus:29.59901579):5.321725712,(Setifer_setosus:9.124326529,Echinops_telfairi:9.124326529):25.79641755):7.018585299):15.13119306):39.17678395);((((Uropsilus_soricipes:38.67275395,((Desmana_moschata:14.26382294,Galemys_pyrenaicus:14.26382294):16.74954222,((((Parascaptor_leucura:7.69071299,Mogera_wogura:7.690711628):5.04580324,Talpa_europaea:12.73651534):12.61902414,(Dymecodon_pilirostris:18.91276852,Scaptonyx_fusicaudus:18.91276852):6.44277362):0.876150007,Condylura_cristata:26.23169185):4.781675972):7.659391741):34.87803444,((Myosorex_zinki:34.88408806,((Suncus_murinus:14.96144426,Crocidura_russula:14.96144426):4.962639537,Scutisorex_somereni:19.92408042):14.96000841):9.425869215,((Blarina_brevicauda:30.5028609,((Sorex_coronatus:4.036028061,Sorex_arcticus:4.036027913):17.83205408,(Sorex_palustris:7.892048615,Sorex_cinereus:7.892049887):13.97603335):8.634778935):4.573267203,(Anourosorex_squamipes:29.92984741,((Episoriculus_caudatus:16.55658883,(Nectogale_elegans:11.83748349,(Chimarrogale_platycephalus:6.708002539,Chimarrogale_himalayica:6.708002539):5.129481243):4.719100906):0.8439639981,(Neomys_fodiens:7.263657324,(Neomys_teres:2.92489165,Neomys_anomalus:2.92489165):4.338767449):10.13689166):12.52929488):5.146280489):9.233835591):29.24083673):9.970377359,(((((Kerodon_rupestris:9.793518929,Hydrochoerus_hydrochaeris:9.793518929):4.147649033,Dolichotis_salinicola:13.94116796):5.707907273,((Microcavia_shiptoni:5.057962333,Microcavia_niata:5.057962333):1.338092741,Microcavia_australis:6.396054775):13.25301814):19.49057162,(Carterodon_sulcidens:19.59490221,((Proechimys_guyannensis:17.39756658,(Myocastor_coypus:16.88124002,(Mesomys_hispidus:15.71704772,Makalata_didelphoides:15.71704802):1.164191401):0.5163287986):1.815939623,((Clyomys_laticeps:5.19558079,Euryzygomatomys_spinosus:5.195581088):12.27408283,Trinomys_albispinus:17.46966183):1.743844526):0.3813934742):19.54474553):34.72137641,(((((Dipodomys_ordii:4.674226327,Dipodomys_compactus:4.674226327):1.669086908,Dipodomys_panamintinus:6.343312729):18.19864263,(((Thomomys_townsendii:3.59843451,Thomomys_bottae:3.598434848):7.886186238,(Geomys_bursarius:8.272335269,Orthogeomys_hispidus:8.272335439):3.212286491):12.24557227,Chaetodipus_californicus:23.73019521):0.8117616723):22.14559906,(Castor_fiber:4.162247413,Castor_canadensis:4.162247413):42.5253114):15.90622318,((((((((((Rattus_morotaiensis:3.540495048,Rattus_praetor:3.540495192):2.535924774,Rattus_norvegicus:6.076419965):0.6925430953,Rattus_tanezumi:6.768962774):0.4722657741,Rattus_marmosurus:7.241229668):0.5693269569,(Bunomys_penitus:3.961954195,Bunomys_andrewsi:3.961953965):3.848601598):5.680970386,(Waiomys_mamasae:8.831003747,Melasmothrix_naso:8.831004608):4.660521627):3.519358602,(Crunomys_fallax:4.701604874,Crunomys_melanius:4.701603438):12.30928149):6.689601508,Baiyankamys_habbema:23.70048519):2.467530386,(((((Apomys_hylocetes:3.839439148,Apomys_littoralis:3.839436937):3.355801667,((Apomys_datae:1.565951569,Apomys_abrae:1.565951569):2.950333795,Apomys_banahao:4.51628614):2.678953153):4.840171798,(Chrotomys_silaceus:3.911186054,(Chrotomys_whiteheadi:1.970388913,(Chrotomys_mindorensis:1.291118602,Chrotomys_gonzalesi:1.291118602):0.6792703112):1.940797428):8.124223974):3.271282306,(((Echiothrix_leucura:6.177318916,Echiothrix_centrosa:6.177318916):4.67135538,(((Pseudohydromys_eleanorae:4.638756466,(Pseudohydromys_fuscus:3.113610983,Pseudohydromys_murinus:3.113610983):1.525146892):2.281390016,((Leptomys_elegans:0.03584817795,Leptomys_signatus:0.03584817795):0.5912052797,Leptomys_ernstmayri:0.6270534576):6.293095035):0.2380557921,((Hydromys_hussoni:2.744321701,Parahydromys_asper:2.744321759):1.126847363,Crossomys_moncktoni:3.871168375):3.287036054):3.69047274):1.775388818,(Tateomys_rhinogradoides:0.8055742991,Tateomys_macrocercus:0.8055742991):11.8184914):2.682627295):10.0535687,(((Mus_pahari:14.39914404,((Mus_musculus:9.201554018,Mus_cervicolor:9.201552869):4.08993638,(Mus_mattheyi:5.599358274,Mus_minutoides:5.599359709):7.692130113):1.107653065):7.903263368,(Myomyscus_verreauxii:7.585959617,Colomys_goslingi:7.585960192):14.71644463):0.9984843298,(Malacomys_edwardsi:10.00067172,Malacomys_cansdalei:10.00067172):13.30021973):2.059369586):0.8077568466):21.79084338,((Prometheomys_schaposchnikowi:15.1791491,(Dicrostonyx_groenlandicus:13.9565877,((Ondatra_zibethicus:8.209792794,Neofiber_alleni:8.209792794):5.066893947,(Lemmus_lemmus:13.0521442,(((Arvicola_sapidus:3.193482264,Arvicola_amphibius:3.193482529):7.894676253,(Blanfordimys_afghanus:10.91658228,Ellobius_talpinus:10.91658228):0.1715763208):0.5487536246,Myodes_glareolus:11.6369114):1.415230997):0.2245437875):0.6799012249):1.222560873):19.82325012,(((Scapteromys_tumidus:13.24977928,((Necromys_obscurus:8.602197578,Akodon_aerosus:8.602195992):3.722679718,(Oxymycterus_quaestor:3.656756447,Oxymycterus_dasytrichus:3.656756739):8.668119237):0.9249043671):5.448190326,(((Hylaeamys_yunganus:12.29399417,Handleyomys_alfaroi:12.29399581):2.243060544,(Oligoryzomys_longicaudatus:13.67133421,(Holochilus_chacarius:9.597588861,Nesoryzomys_indefessus:9.597586772):4.073746143):0.8657218751):3.654245821,(Neotomys_ebriosus:17.56656973,((Loxodontomys_micropus:11.59302446,Graomys_domorum:11.59302424):4.562576328,Geoxus_valdivianus:16.15560374):1.410967304):0.6247313877):0.5066692904):5.812429285,(Sigmodon_hispidus:21.77659191,(((Rheomys_underwoodi:5.422007945,Wilfredomys_oenax:5.422010326):3.54105081,Neusticomys_oyapocki:8.963061136):3.855195997,((Chibchanomys_orcesi:4.593245401,Anotomys_leander:4.593245401):0.5728327278,(Ichthyomys_stolzmanni:3.56838998,Ichthyomys_hydrobates:3.56838998):1.597687885):7.652179532):8.958333192):2.733808571):10.49199716):12.95646466):14.634929):11.267235):9.66014):2.348916,((Potamogale_velox:13.33079187,Micropotamogale_lamottei:13.33079268):33.64685996,(Limnogale_mergulus:34.67239491,((Tenrec_ecaudatus:11.77473411,Hemicentetes_semispinosus:11.77473411):7.30525475,(Setifer_setosus:4.772064096,Echinops_telfairi:4.772064096):14.30792477):15.59240807):12.30524881):38.89242615);(((Potamogale_velox:14.76951622,Micropotamogale_lamottei:14.76951623):37.14324159,(Limnogale_mergulus:34.04189889,((Tenrec_ecaudatus:19.89563356,Hemicentetes_semispinosus:19.8956342):7.334942177,(Setifer_setosus:6.306387764,Echinops_telfairi:6.306387764):20.92418797):6.811324218):17.87086422):27.67615512,(((((Desmana_moschata:10.75660542,Galemys_pyrenaicus:10.75660542):18.97034302,(((Talpa_europaea:12.92549834,(Mogera_wogura:10.04356941,Parascaptor_leucura:10.04357048):2.881928928):8.159440374,(Dymecodon_pilirostris:18.4980332,Scaptonyx_fusicaudus:18.4980332):2.58690917):1.293627861,Condylura_cristata:22.3785681):7.348379433):10.90918888,Uropsilus_soricipes:40.6361495):29.78970545,((Myosorex_zinki:33.88038375,(Scutisorex_somereni:21.0857247,(Crocidura_russula:15.69025724,Suncus_murinus:15.69025639):5.395470137):12.79466119):9.007491345,((((Neomys_fodiens:6.52637865,(Neomys_teres:3.736411213,Neomys_anomalus:3.736411213):2.789967437):10.39000619,(Episoriculus_caudatus:15.5672127,(Nectogale_elegans:8.673762803,(Chimarrogale_himalayica:4.944021044,Chimarrogale_platycephalus:4.94402074):3.729742064):6.893450506):1.34917366):12.86333516,Anourosorex_squamipes:29.77971817):5.217754337,(Blarina_brevicauda:32.4317294,((Sorex_coronatus:2.785207856,Sorex_arcticus:2.785207978):17.95511382,(Sorex_palustris:7.870492801,Sorex_cinereus:7.870491978):12.86983134):11.69140711):2.565743602):7.89040259):27.53796342):6.943618911,(((((Kerodon_rupestris:9.288558514,Hydrochoerus_hydrochaeris:9.288557319):1.37105611,Dolichotis_salinicola:10.65961486):4.282833846,(Microcavia_shiptoni:10.23741185,(Microcavia_niata:4.176723725,Microcavia_australis:4.176723725):6.060690518):4.705035661):17.82539368,((((Myocastor_coypus:12.92308054,(Mesomys_hispidus:12.4869978,Makalata_didelphoides:12.48699828):0.436083694):0.5652010338,Proechimys_guyannensis:13.48828281):1.91342897,(Trinomys_albispinus:14.23948285,(Euryzygomatomys_spinosus:4.173169112,Clyomys_laticeps:4.173169111):10.06631469):1.162229845):1.656085454,Carterodon_sulcidens:17.05779766):15.71004376):30.94555191,((((Tateomys_rhinogradoides:0.5775973095,Tateomys_macrocercus:0.5775973095):46.84999911,((((Echiothrix_leucura:6.485016228,Echiothrix_centrosa:6.485016228):19.10933752,(((((Mus_mattheyi:6.224213918,Mus_minutoides:6.224214896):8.822797302,(Mus_cervicolor:10.53069409,Mus_musculus:10.53069278):4.516317457):1.168387053,Mus_pahari:16.21539664):7.788308051,(Colomys_goslingi:8.86636788,Myomyscus_verreauxii:8.866368533):15.13733616):0.7512215809,(Malacomys_edwardsi:11.49761557,Malacomys_cansdalei:11.49761557):13.25731217):0.8394300902):1.606056825,((((Hydromys_hussoni:2.599471117,Parahydromys_asper:2.599471215):2.412390445,Crossomys_moncktoni:5.01186166):3.781659126,(((Pseudohydromys_eleanorae:5.848126245,Pseudohydromys_fuscus:5.848127224):1.130305027,Pseudohydromys_murinus:6.978432578):1.29105348,(Leptomys_signatus:1.530532532,(Leptomys_elegans:0.5233959484,Leptomys_ernstmayri:0.5233959484):1.007136584):6.738955157):0.5240330969):10.12623098,((Apomys_hylocetes:7.623011852,(((Apomys_datae:2.191348551,Apomys_abrae:2.191348551):2.712359763,Apomys_banahao:4.903709587):0.7416317126,Apomys_littoralis:5.645341006):1.977671728):6.344882728,(Chrotomys_silaceus:5.252395011,(Chrotomys_whiteheadi:1.925468637,(Chrotomys_mindorensis:0.6110720862,Chrotomys_gonzalesi:0.6110720862):1.314396551):3.326927353):8.715497514):4.95185807):8.280661942):0.9134995824,((((((Rattus_tanezumi:4.652461273,Rattus_marmosurus:4.652460587):3.401257123,((Rattus_morotaiensis:3.674930224,Rattus_praetor:3.6749298):3.57652179,Rattus_norvegicus:7.251449925):0.8022665762):1.576609597,(Bunomys_andrewsi:6.303980209,Bunomys_penitus:6.303979883):3.326347978):1.915003995,Baiyankamys_habbema:11.54533088):4.896467277,(Melasmothrix_naso:11.23321722,Waiomys_mamasae:11.23321527):5.208581259):4.1095001,(Crunomys_melanius:0.3755566067,Crunomys_fallax:0.3755566067):20.17574491):7.56261419):19.31369441):2.526496344,((Prometheomys_schaposchnikowi:17.0072004,(Dicrostonyx_groenlandicus:14.9195998,((Ondatra_zibethicus:7.928014935,Neofiber_alleni:7.928014935):6.383094364,(Lemmus_lemmus:13.84851811,(((Blanfordimys_afghanus:11.58387309,Ellobius_talpinus:11.58387318):1.043397315,(Arvicola_sapidus:1.87209392,Arvicola_amphibius:1.872093921):10.75517687):0.6069912937,Myodes_glareolus:13.23426319):0.614254567):0.4625917709):0.6084885345):2.087604622):22.13048859,((Sigmodon_hispidus:22.1033899,(((Wilfredomys_oenax:8.003169923,Neusticomys_oyapocki:8.003169044):3.941422888,(Rheomys_underwoodi:9.053158788,((Ichthyomys_hydrobates:1.463122033,Ichthyomys_stolzmanni:1.463121916):7.007686367,Anotomys_leander:8.470809133):0.5823508277):2.891432558):4.080644904,Chibchanomys_orcesi:16.02523625):6.078153474):6.023592505,((Scapteromys_tumidus:14.4857225,((Oxymycterus_dasytrichus:3.643722422,Oxymycterus_quaestor:3.643722369):9.579325147,(Necromys_obscurus:9.588949264,Akodon_aerosus:9.588947711):3.634097427):1.262675872):5.449673215,((Neotomys_ebriosus:18.98926082,(Geoxus_valdivianus:18.5708132,(Loxodontomys_micropus:12.38285698,Graomys_domorum:12.38285815):6.18795563):0.4184479189):0.5257219612,(((Nesoryzomys_indefessus:11.54514814,Holochilus_chacarius:11.54514881):3.32586208,Oligoryzomys_longicaudatus:14.87101054):1.584218823,(Hylaeamys_yunganus:14.18333498,Handleyomys_alfaroi:14.18333498):2.271893266):3.059753689):0.4204132855):8.19158323):11.01071115):10.81642015):11.454843,((((Dipodomys_compactus:4.054444259,Dipodomys_ordii:4.054444259):1.656489929,Dipodomys_panamintinus:5.710933504):18.56840088,(((Thomomys_bottae:2.559710928,Thomomys_townsendii:2.559709971):9.653644765,(Geomys_bursarius:9.178462419,Orthogeomys_hispidus:9.178463086):3.03489165):10.57357138,Chaetodipus_californicus:22.78692526):1.492409292):24.04691385,(Castor_fiber:3.812280174,Castor_canadensis:3.812280174):44.51396174):13.08268052):2.304449):13.656075):2.21945);((((Uropsilus_soricipes:36.09580327,((Condylura_cristata:22.63367074,((Talpa_europaea:11.74157901,(Parascaptor_leucura:7.06133643,Mogera_wogura:7.061339062):4.680243431):8.778216265,(Dymecodon_pilirostris:13.8311378,Scaptonyx_fusicaudus:13.8311378):6.688658605):2.113875746):5.528293061,(Desmana_moschata:11.71267702,Galemys_pyrenaicus:11.71267702):16.4492836):7.933842588):37.56060737,(((((Sorex_coronatus:4.41698921,Sorex_arcticus:4.416989493):15.65847891,(Sorex_cinereus:6.500798408,Sorex_palustris:6.500798719):13.57466954):13.05470868,Blarina_brevicauda:33.13017448):2.177896906,(((Episoriculus_caudatus:15.231876,(Nectogale_elegans:11.22591044,(Chimarrogale_platycephalus:6.660446284,Chimarrogale_himalayica:6.66044685):4.565463875):4.005964825):3.470723048,(Neomys_fodiens:8.519132881,(Neomys_teres:4.342455174,Neomys_anomalus:4.342455174):4.176674876):10.1834673):12.99522075,Anourosorex_squamipes:31.69781866):3.610254139):9.419129986,(Myosorex_zinki:35.65345936,(Scutisorex_somereni:21.66153191,(Crocidura_russula:14.90837085,Suncus_murinus:14.90837368):6.75316021):13.9919268):9.073747759):28.92921974):11.80378783,(((((Kerodon_rupestris:10.65217515,Hydrochoerus_hydrochaeris:10.65217515):5.099032981,Dolichotis_salinicola:15.75121085):2.912456203,((Microcavia_shiptoni:2.178204071,Microcavia_niata:2.178204071):2.376180782,Microcavia_australis:4.554385397):14.10928084):15.94798715,(Carterodon_sulcidens:18.36937783,(((Euryzygomatomys_spinosus:5.419641288,Clyomys_laticeps:5.419642104):10.40525918,Trinomys_albispinus:15.82490155):0.9270866184,(Proechimys_guyannensis:15.55295608,(Myocastor_coypus:14.87810127,(Mesomys_hispidus:14.27018289,Makalata_didelphoides:14.27018047):0.6079178298):0.6748567792):1.19903149):1.617391015):16.24227175):40.40839194,(((((Dipodomys_compactus:4.933111725,Dipodomys_ordii:4.933111725):0.8192063369,Dipodomys_panamintinus:5.752318969):21.67065845,(((Thomomys_townsendii:3.839695371,Thomomys_bottae:3.839696279):8.395802125,(Geomys_bursarius:8.515539124,Orthogeomys_hispidus:8.515538895):3.719959826):13.15337006,Chaetodipus_californicus:25.38886684):2.034107686):24.92146543,(Castor_fiber:3.018418134,Castor_canadensis:3.018418134):49.32603217):18.0819297,((((Crunomys_melanius:0.2236182575,Crunomys_fallax:0.2236182575):18.4458009,((Melasmothrix_naso:11.78572109,((Echiothrix_leucura:0.1241141202,Echiothrix_centrosa:0.1241141202):3.523076493,Waiomys_mamasae:3.647190894):8.138528008):4.341123861,(((Rattus_norvegicus:6.661227454,(Rattus_praetor:3.623531133,Rattus_morotaiensis:3.623530915):3.037696571):0.6301849665,(Rattus_marmosurus:3.3908122,Rattus_tanezumi:3.390812137):3.90060044):1.091951265,(Bunomys_penitus:4.022297646,Bunomys_andrewsi:4.022297646):4.361065914):7.743480639):2.542576555):9.097727999,(((((Hydromys_hussoni:2.35931636,Parahydromys_asper:2.35931636):3.813612908,Crossomys_moncktoni:6.172929268):2.688386986,(((Tateomys_rhinogradoides:1.766281284,Tateomys_macrocercus:1.766281284):5.088733468,(Pseudohydromys_murinus:5.930108987,(Pseudohydromys_fuscus:5.573396006,Pseudohydromys_eleanorae:5.573396006):0.3567123556):0.9249063902):1.748042447,((Leptomys_ernstmayri:1.584962455,Leptomys_elegans:1.584962455):0.5050851388,Leptomys_signatus:2.090047594):6.51301023):0.2582606163):8.789652356,((Baiyankamys_habbema:10.16317393,(Chrotomys_silaceus:4.86851299,(Chrotomys_whiteheadi:0.7424558528,(Chrotomys_mindorensis:0.4406364978,Chrotomys_gonzalesi:0.4406364978):0.3018191363):4.126058387):5.294660937):4.240738253,((Apomys_hylocetes:3.545906604,Apomys_littoralis:3.545905667):4.44910219,(Apomys_banahao:4.60390247,(Apomys_datae:1.734001206,Apomys_abrae:1.734001206):2.869901982):3.391104669):6.408904323):3.247059116):9.504065274,(((Myomyscus_verreauxii:7.544229717,Colomys_goslingi:7.54422878):17.31070635,(Mus_pahari:15.68119026,((Mus_cervicolor:9.358566898,Mus_musculus:9.358566585):5.84410104,(Mus_minutoides:5.801799894,Mus_mattheyi:5.801798644):9.400868044):0.4785229514):9.173745802):0.4850148893,(Malacomys_edwardsi:9.304352047,Malacomys_cansdalei:9.304352985):16.03559797):1.815084676):0.6121123085):22.37800138,((Prometheomys_schaposchnikowi:16.15998593,(Dicrostonyx_groenlandicus:15.94740206,((Ondatra_zibethicus:9.708367469,Neofiber_alleni:9.708367469):4.502956486,(Lemmus_lemmus:13.91710987,(((Arvicola_sapidus:2.470396587,Arvicola_amphibius:2.470396587):9.907929135,(Blanfordimys_afghanus:11.40222332,Ellobius_talpinus:11.40222344):0.9761016855):0.9032687013,Myodes_glareolus:13.28159736):0.6355140559):0.2942140832):1.736079291):0.2125846388):20.30327127,(((Scapteromys_tumidus:15.84324283,((Oxymycterus_quaestor:4.131698921,Oxymycterus_dasytrichus:4.131699871):10.3488714,(Necromys_obscurus:9.663946646,Akodon_aerosus:9.663949819):4.816619402):1.362676185):4.314938476,(((Hylaeamys_yunganus:12.1978971,Handleyomys_alfaroi:12.19789591):3.864359871,((Nesoryzomys_indefessus:10.20065007,Holochilus_chacarius:10.20064945):5.060519733,Oligoryzomys_longicaudatus:15.26116919):0.8010851161):3.754576516,((Geoxus_valdivianus:18.49799709,(Graomys_domorum:12.94745279,Loxodontomys_micropus:12.9474519):5.550546077):0.4645958991,Neotomys_ebriosus:18.96259589):0.8542369409):0.341353153):5.740882903,((((Chibchanomys_orcesi:7.650381871,(Neusticomys_oyapocki:7.497366759,(Anotomys_leander:4.180843449,Wilfredomys_oenax:4.180843449):3.316521827):0.1530148151):0.7975149474,(Ichthyomys_hydrobates:4.361421557,Ichthyomys_stolzmanni:4.361421557):4.086474668):0.759121916,Rheomys_underwoodi:9.207017548):13.07208807,Sigmodon_hispidus:22.27910503):3.619961847):10.56419377):13.6818998):20.281224):4.593661):10.440167):10.386305,((Potamogale_velox:24.04936472,Micropotamogale_lamottei:24.04936186):32.66631489,(Limnogale_mergulus:40.15897467,((Tenrec_ecaudatus:18.661057,Hemicentetes_semispinosus:18.66105986):6.945623985,(Setifer_setosus:4.91978963,Echinops_telfairi:4.91978963):20.68689135):14.55229198):16.55670665):39.13082698);(((Potamogale_velox:17.97879761,Micropotamogale_lamottei:17.97879945):39.27708109,(Limnogale_mergulus:37.61850015,((Tenrec_ecaudatus:21.48855798,Hemicentetes_semispinosus:21.48856062):7.207053336,(Setifer_setosus:10.9957405,Echinops_telfairi:10.9957405):17.69987345):8.922886465):19.63738884):38.73976001,(((Uropsilus_soricipes:38.23467403,((Desmana_moschata:10.02059674,Galemys_pyrenaicus:10.02059674):18.79806514,((((Parascaptor_leucura:7.617566658,Mogera_wogura:7.617566963):3.472158938,Talpa_europaea:11.08972614):10.26417831,(Dymecodon_pilirostris:20.07541449,Scaptonyx_fusicaudus:20.07541754):1.278487524):1.172143239,Condylura_cristata:22.52604648):6.292612046):9.416015195):35.48201465,(((Scutisorex_somereni:21.58527285,(Crocidura_russula:14.35281738,Suncus_murinus:14.35282042):7.232455472):14.01027953,Myosorex_zinki:35.59555442):10.02677168,((((Sorex_arcticus:3.164351454,Sorex_coronatus:3.164351454):15.90409194,(Sorex_palustris:6.111729508,Sorex_cinereus:6.11172963):12.95671233):11.45379653,Blarina_brevicauda:30.5222391):5.474252183,(Anourosorex_squamipes:32.60637608,((Episoriculus_caudatus:13.87003393,(Nectogale_elegans:9.817067062,(Chimarrogale_platycephalus:4.060524787,Chimarrogale_himalayica:4.060526005):5.756541666):4.05296748):3.580142811,(Neomys_fodiens:9.198482275,(Neomys_teres:2.594626698,Neomys_anomalus:2.594626698):6.60385649):8.251693556):15.15619812):3.390116115):9.625832476):28.09438135):13.70415775,(((((Kerodon_rupestris:10.68787441,Hydrochoerus_hydrochaeris:10.68787386):5.060207556,Dolichotis_salinicola:15.74808197):5.065911823,((Microcavia_niata:2.732044847,Microcavia_shiptoni:2.732044847):6.047265321,Microcavia_australis:8.779309334):12.0346839):15.41612917,(Carterodon_sulcidens:21.01890952,((Proechimys_guyannensis:17.83638037,(Myocastor_coypus:16.79722817,(Mesomys_hispidus:15.99137397,Makalata_didelphoides:15.99137661):0.8058543332):1.039150257):0.8424813982,(Trinomys_albispinus:17.56663743,(Clyomys_laticeps:4.281634236,Euryzygomatomys_spinosus:4.281632013):13.28500542):1.112222117):2.340048313):15.21121343):36.67913754,(((((Dipodomys_compactus:4.517623223,Dipodomys_ordii:4.517623223):0.9425851071,Dipodomys_panamintinus:5.460207297):20.20360779,(((Thomomys_townsendii:2.759651624,Thomomys_bottae:2.759652214):7.192287878,(Geomys_bursarius:7.028099839,Orthogeomys_hispidus:7.028100428):2.923838925):13.19253919,Chaetodipus_californicus:23.14448134):2.519336399):24.22278275,(Castor_fiber:3.991153746,Castor_canadensis:3.991153746):45.89543864):12.41915421,(((Prometheomys_schaposchnikowi:19.23190226,(Dicrostonyx_groenlandicus:16.76300028,((Ondatra_zibethicus:7.911203224,Neofiber_alleni:7.911203224):7.291116318,(Lemmus_lemmus:14.86636309,(((Ellobius_talpinus:12.15229145,Blanfordimys_afghanus:12.15229174):0.2682647296,(Arvicola_sapidus:3.233062539,Arvicola_amphibius:3.233063719):9.18749396):1.332874205,Myodes_glareolus:13.75343185):1.112932679):0.3359588134):1.560677496):2.468902863):19.38547433,((Sigmodon_hispidus:24.49771448,((((Wilfredomys_oenax:5.868884628,(Rheomys_underwoodi:4.96317883,Chibchanomys_orcesi:4.963178388):0.9057059456):2.557366369,Neusticomys_oyapocki:8.426249228):11.77658995,Anotomys_leander:20.20284242):3.761763622,(Ichthyomys_stolzmanni:8.009658146,Ichthyomys_hydrobates:8.009658884):15.95494598):0.5331108082):3.302902615,((Scapteromys_tumidus:14.46921264,((Oxymycterus_quaestor:3.618212786,Oxymycterus_dasytrichus:3.618212905):10.03742429,(Necromys_obscurus:9.649525451,Akodon_aerosus:9.649525924):4.006110979):0.8135768606):5.615313745,(((Oligoryzomys_longicaudatus:14.66147557,(Holochilus_chacarius:11.28745694,Nesoryzomys_indefessus:11.28745812):3.374017444):0.83941819,(Hylaeamys_yunganus:12.99644705,Handleyomys_alfaroi:12.99644884):2.504445825):4.442758776,(Neotomys_ebriosus:19.47368743,((Loxodontomys_micropus:12.3739584,Graomys_domorum:12.37395899):6.60884464,Geoxus_valdivianus:18.98280304):0.4908837978):0.4699662837):0.1408738242):7.71609107):10.81675961):11.25143734,(((((Echiothrix_leucura:1.044610002,Echiothrix_centrosa:1.044610002):15.44758505,((((Leptomys_elegans:0.1704731338,Leptomys_signatus:0.1704731338):0.1381232153,Leptomys_ernstmayri:0.308596349):8.723359984,(Pseudohydromys_eleanorae:3.744881403,(Pseudohydromys_fuscus:1.707189228,Pseudohydromys_murinus:1.707189035):2.03769379):5.287073088):0.6969858189,(((Tateomys_rhinogradoides:0.5206780377,Tateomys_macrocercus:0.5206780377):0.3618484827,Crossomys_moncktoni:0.8825265204):4.180362255,(Hydromys_hussoni:2.352910193,Parahydromys_asper:2.352910193):2.709979552):4.666054119):6.763250961):0.8189793204,((Chrotomys_silaceus:6.052297357,(Chrotomys_whiteheadi:1.063869941,(Chrotomys_mindorensis:0.6441243697,Chrotomys_gonzalesi:0.6441243697):0.4197455709):4.988424832):7.758703796,(((Apomys_datae:1.70771195,Apomys_abrae:1.70771195):3.935442236,(Apomys_littoralis:1.96463916,Apomys_banahao:1.964639062):3.678516481):1.12607706,Apomys_hylocetes:6.769231247):7.041767321):3.500174607):9.555212862,((Malacomys_edwardsi:10.64818141,Malacomys_cansdalei:10.64818141):14.30715815,((((Mus_musculus:10.28691261,Mus_cervicolor:10.2869117):5.225185482,(Mus_minutoides:7.59504698,Mus_mattheyi:7.595048918):7.917050559):1.048759147,Mus_pahari:16.56085584):7.326767953,(Colomys_goslingi:7.390970009,Myomyscus_verreauxii:7.390969039):16.4966554):1.067713464):1.911046837):2.431149493,((Crunomys_melanius:0.5165111248,Crunomys_fallax:0.5165111248):18.53595732,((Baiyankamys_habbema:10.03730383,((Bunomys_penitus:5.537737879,Bunomys_andrewsi:5.537737555):3.445622292,(Rattus_marmosurus:7.896769344,(Rattus_tanezumi:7.430058903,(Rattus_norvegicus:7.035351865,(Rattus_morotaiensis:3.850449875,Rattus_praetor:3.850451329):3.184900375):0.3947072634):0.4667110547):1.086590568):1.053944042):5.306108173,(Waiomys_mamasae:9.63865838,Melasmothrix_naso:9.638656119):5.704755233):3.709053317):10.24506666):20.5712718):12.436936):10.603511):14.511632):8.574776);(((Potamogale_velox:16.28308326,Micropotamogale_lamottei:16.28308326):36.6976934,(Limnogale_mergulus:43.31162559,((Tenrec_ecaudatus:26.14595228,Hemicentetes_semispinosus:26.14594997):7.508519225,(Setifer_setosus:4.771349251,Echinops_telfairi:4.771349251):28.88311534):9.657157075):9.669145777):35.5493009,(((Uropsilus_soricipes:37.15642787,((((Talpa_europaea:13.3111311,(Parascaptor_leucura:7.354288927,Mogera_wogura:7.354289953):5.956840865):11.72287486,(Scaptonyx_fusicaudus:21.52156491,Dymecodon_pilirostris:21.52156491):3.512442015):0.6228411376,Condylura_cristata:25.65684837):6.437131935,(Galemys_pyrenaicus:11.71120121,Desmana_moschata:11.71120121):20.3827791):5.06244818):32.18701202,(((Scutisorex_somereni:20.11947745,(Crocidura_russula:15.43776413,Suncus_murinus:15.43776382):4.681718601):17.47225611,Myosorex_zinki:37.59173357):11.86834008,((Anourosorex_squamipes:33.20721715,((Episoriculus_caudatus:15.90019591,(Nectogale_elegans:9.157121011,(Chimarrogale_himalayica:4.058258744,Chimarrogale_platycephalus:4.058259117):5.098862827):6.743074592):2.024737934,(Neomys_fodiens:8.594929707,(Neomys_teres:3.117841463,Neomys_anomalus:3.117841463):5.477088244):9.33000299):15.28228196):3.4952533,(((Sorex_coronatus:4.371964831,Sorex_arcticus:4.37196452):17.50504586,(Sorex_cinereus:8.029853721,Sorex_palustris:8.029852943):13.84716008):10.59683836,Blarina_brevicauda:32.47384983):4.228616727):12.75760817):19.88335505):12.85853644,(((((Kerodon_rupestris:9.193967507,Hydrochoerus_hydrochaeris:9.193967722):7.556403635,Dolichotis_salinicola:16.75037114):2.93612621,(Microcavia_australis:6.293884961,(Microcavia_niata:6.030127356,Microcavia_shiptoni:6.030127356):0.2637568693):13.39261301):21.17485514,(Carterodon_sulcidens:21.15860449,((Trinomys_albispinus:19.34378725,(Euryzygomatomys_spinosus:4.289414248,Clyomys_laticeps:4.289412408):15.05437301):1.588720541,((Myocastor_coypus:16.84611184,(Mesomys_hispidus:16.4304651,Makalata_didelphoides:16.43046408):0.4156474454):1.071166999,Proechimys_guyannensis:17.91728037):3.01522804):0.2260955006):19.70274647):28.79948828,(((((Dipodomys_compactus:4.35236557,Dipodomys_ordii:4.35236557):1.361193814,Dipodomys_panamintinus:5.713559561):22.52944728,(((Thomomys_townsendii:3.609241741,Thomomys_bottae:3.609240863):8.062442275,(Geomys_bursarius:8.635609285,Orthogeomys_hispidus:8.635608053):3.036077192):14.2178415,Chaetodipus_californicus:25.88952551):2.353479922):23.80468266,(Castor_fiber:3.894280545,Castor_canadensis:3.894280545):48.15341915):13.00073331,(((Prometheomys_schaposchnikowi:15.87151094,(Dicrostonyx_groenlandicus:15.15343967,((Ondatra_zibethicus:7.14239841,Neofiber_alleni:7.14239841):7.450828927,(Lemmus_lemmus:14.27835849,(((Ellobius_talpinus:11.23711674,Blanfordimys_afghanus:11.23711699):0.1663308343,(Arvicola_sapidus:2.366615488,Arvicola_amphibius:2.366615488):9.036832475):1.41333535,Myodes_glareolus:12.81678356):1.461574348):0.3148710596):0.5602117789):0.7180690538):18.13587914,(((Scapteromys_tumidus:13.98484357,((Oxymycterus_dasytrichus:3.585666751,Oxymycterus_quaestor:3.58566693):8.48374229,(Necromys_obscurus:9.550446269,Akodon_aerosus:9.550445438):2.5189646):1.915432706):5.36906943,(((Oligoryzomys_longicaudatus:14.73761812,(Nesoryzomys_indefessus:10.1969657,Holochilus_chacarius:10.19696598):4.540650761):0.5368036805,(Handleyomys_alfaroi:13.33695091,Hylaeamys_yunganus:13.33695229):1.93747034):4.008504165,(Neotomys_ebriosus:18.07009549,((Loxodontomys_micropus:12.34208073,Graomys_domorum:12.34207973):3.720984063,Geoxus_valdivianus:16.06306213):2.007030865):1.212831423):0.07098493169):6.273085698,(((((Wilfredomys_oenax:0.8598199864,Anotomys_leander:0.8598199863):2.391574877,Rheomys_underwoodi:3.251395223):1.498003714,((Ichthyomys_stolzmanni:2.433860153,Ichthyomys_hydrobates:2.433860153):1.442963012,Chibchanomys_orcesi:3.876823164):0.8725756291):6.444480907,Neusticomys_oyapocki:11.19388053):10.27303738,Sigmodon_hispidus:21.46691409):4.160081896):8.380391373):13.69504671,(((Crunomys_fallax:4.209912365,Crunomys_melanius:4.209912366):15.43945878,((Melasmothrix_naso:11.88892307,Waiomys_mamasae:11.88892126):3.992179605,((Bunomys_penitus:5.649032047,Bunomys_andrewsi:5.649032227):2.992966711,(Rattus_tanezumi:6.844022174,((Rattus_marmosurus:2.502891852,Rattus_norvegicus:2.502891792):3.723182017,(Rattus_praetor:3.451739206,Rattus_morotaiensis:3.451738754):2.774334994):0.6179484568):1.797976824):7.239104639):3.768269078):6.699194446,((((Tateomys_rhinogradoides:7.520609334,Tateomys_macrocercus:7.520609334):17.82046947,Baiyankamys_habbema:25.34107749):0.0346151723,(((Colomys_goslingi:10.30226122,Myomyscus_verreauxii:10.30226182):12.80786899,(Mus_pahari:15.83586374,((Mus_mattheyi:6.484286446,Mus_minutoides:6.484287019):8.019653933,(Mus_cervicolor:9.420684145,Mus_musculus:9.420684146):5.083255932):1.331921548):7.274267074):0.9776897001,((Echiothrix_leucura:2.496162272,Echiothrix_centrosa:2.496162272):20.89658939,(Malacomys_edwardsi:12.80343628,Malacomys_cansdalei:12.80343327):10.5893181):0.6950685399):1.287875616):0.9393671143,(((Apomys_hylocetes:8.159287587,((Apomys_littoralis:1.297394036,Apomys_banahao:1.297394036):3.893977761,(Apomys_abrae:1.957116925,Apomys_datae:1.957116925):3.234255805):2.967916937):5.061318095,(Chrotomys_silaceus:6.272134498,(Chrotomys_whiteheadi:0.7942240948,(Chrotomys_mindorensis:0.7167071472,Chrotomys_gonzalesi:0.7167071472):0.07751694762):5.477910102):6.948472962):4.608669577,(((Parahydromys_asper:2.790151174,Hydromys_hussoni:2.790151174):3.506733265,Crossomys_moncktoni:6.296884138):2.171816399,((Leptomys_elegans:1.460614127,(Leptomys_ernstmayri:0.7517406093,Leptomys_signatus:0.7517406093):0.7088738195):6.22147928,((Pseudohydromys_eleanorae:2.40687237,Pseudohydromys_fuscus:2.40687228):3.879900099,Pseudohydromys_murinus:6.286771777):1.395320395):0.7866077317):9.360574841):8.485788612):0.03350563921):21.3538635):17.34597):4.612437):12.541164):6.328086);(((Potamogale_velox:19.95940451,Micropotamogale_lamottei:19.95940451):37.88391178,(Limnogale_mergulus:43.85580564,((Tenrec_ecaudatus:20.02336336,Hemicentetes_semispinosus:20.02336362):5.601956574,(Setifer_setosus:6.508511642,Echinops_telfairi:6.508511642):19.1168083):18.23048191):13.9875195):34.02120525,(((Uropsilus_soricipes:51.37092401,((Galemys_pyrenaicus:17.36315455,Desmana_moschata:17.36315455):18.43351051,(((Talpa_europaea:15.16972507,(Mogera_wogura:9.927781482,Parascaptor_leucura:9.927780952):5.24194539):13.07133635,(Scaptonyx_fusicaudus:20.26581288,Dymecodon_pilirostris:20.26581288):7.975252641):3.198813317,Condylura_cristata:31.43987495):4.356786927):15.57426108):31.59770976,(((Blarina_brevicauda:37.72952741,((Sorex_palustris:8.405043248,Sorex_cinereus:8.405042576):17.82865,(Sorex_arcticus:3.860856369,Sorex_coronatus:3.860856546):22.3728315):11.49584182):5.689828567,(((Episoriculus_caudatus:19.73845221,(Nectogale_elegans:12.58486909,(Chimarrogale_platycephalus:5.676038309,Chimarrogale_himalayica:5.676038663):6.908828664):7.153584172):2.421155571,(Neomys_fodiens:9.409100006,(Neomys_teres:2.614027886,Neomys_anomalus:2.614027886):6.795075302):12.75050424):14.38762,Anourosorex_squamipes:36.54722597):6.872134556):15.51469777,(Myosorex_zinki:47.90172229,(Scutisorex_somereni:25.36173146,(Suncus_murinus:17.81108793,Crocidura_russula:17.81108652):7.550645651):22.53999259):11.03233358):24.0345772):5.795767144,(((((Kerodon_rupestris:9.327003153,Hydrochoerus_hydrochaeris:9.327003973):2.924102414,Dolichotis_salinicola:12.2511083):6.66125709,((Microcavia_shiptoni:0.4480653561,Microcavia_australis:0.4480653561):5.253879383,Microcavia_niata:5.701943919):13.21041956):19.10782315,(Carterodon_sulcidens:19.81432439,((Trinomys_albispinus:16.66057993,(Clyomys_laticeps:4.57531786,Euryzygomatomys_spinosus:4.575320321):12.08525824):1.425554075,((Myocastor_coypus:16.04004036,(Mesomys_hispidus:15.35688114,Makalata_didelphoides:15.3568847):0.6831581232):0.620094626,Proechimys_guyannensis:16.66013777):1.425995467):1.728191806):18.20586):32.6632338,((((Dipodomys_panamintinus:4.650179897,(Dipodomys_compactus:2.172531461,Dipodomys_ordii:2.172531461):2.477647532):20.3931999,(((Thomomys_townsendii:2.74992979,Thomomys_bottae:2.749929625):10.03895883,(Geomys_bursarius:9.237106512,Orthogeomys_hispidus:9.237105295):3.551783495):11.13576657,Chaetodipus_californicus:23.92465339):1.118723033):23.26796131,(Castor_fiber:3.592070273,Castor_canadensis:3.592070273):44.71926072):16.71467932,((((((Myomyscus_verreauxii:10.50822529,Colomys_goslingi:10.50822529):13.40465149,(Mus_pahari:15.09204511,((Mus_mattheyi:7.202368334,Mus_minutoides:7.202367381):6.898891423,(Mus_musculus:10.29742406,Mus_cervicolor:10.29742406):3.803833794):0.9907863035):8.820832311):1.756375356,(Malacomys_edwardsi:12.06912519,Malacomys_cansdalei:12.06912202):13.6001298):2.220158588,((((Tateomys_rhinogradoides:2.642170635,Tateomys_macrocercus:2.642170635):11.30544666,Baiyankamys_habbema:13.9476165):3.141037199,(((Pseudohydromys_eleanorae:6.698746524,(Pseudohydromys_fuscus:6.397847901,Pseudohydromys_murinus:6.397847583):0.3008982098):0.510706636,(Leptomys_ernstmayri:3.642509695,(Leptomys_elegans:0.06018595263,Leptomys_signatus:0.06018595263):3.58232317):3.566943687):1.741826811,(Crossomys_moncktoni:5.300042959,(Hydromys_hussoni:2.173094734,Parahydromys_asper:2.173094511):3.126947813):3.651235327):8.137375955):1.272821228,(((Apomys_hylocetes:3.812316977,Apomys_littoralis:3.812316341):4.172834926,(Apomys_banahao:4.453597516,(Apomys_abrae:1.499052781,Apomys_datae:1.499052781):2.954544449):3.531554036):4.220234873,(Chrotomys_silaceus:4.890491152,(Chrotomys_whiteheadi:0.9930363472,(Chrotomys_mindorensis:0.5417737309,Chrotomys_gonzalesi:0.5417737309):0.4512626163):3.89745544):7.314894351):6.156089108):9.527932619):0.6871441589,((((Echiothrix_leucura:0.6808808329,Echiothrix_centrosa:0.6808808329):9.933255069,(Waiomys_mamasae:10.37526966,Melasmothrix_naso:10.37527029):0.2388664968):5.204763252,((Bunomys_andrewsi:5.292840341,Bunomys_penitus:5.29283907):3.613461538,((Rattus_tanezumi:7.619455769,(Rattus_norvegicus:6.806958024,(Rattus_praetor:4.133184984,Rattus_morotaiensis:4.133183824):2.673771373):0.8124986988):0.7038636266,Rattus_marmosurus:8.32331749):0.582983118):6.912597593):3.86113031,(Crunomys_melanius:2.030216258,Crunomys_fallax:2.030216258):17.64981641):8.896522561):20.94372108,((Prometheomys_schaposchnikowi:15.68875384,(Dicrostonyx_groenlandicus:14.95381299,((Ondatra_zibethicus:7.837860104,Neofiber_alleni:7.837860104):6.599254997,(Lemmus_lemmus:13.904477,(((Ellobius_talpinus:10.60396151,Blanfordimys_afghanus:10.60396138):0.6529718757,(Arvicola_sapidus:2.099423597,Arvicola_amphibius:2.099423597):9.157509521):0.5914712366,Myodes_glareolus:11.84840568):2.056072377):0.5326405395):0.5166968538):0.7349380909):20.89475438,(((Scapteromys_tumidus:13.48247451,((Oxymycterus_dasytrichus:3.4070831,Oxymycterus_quaestor:3.407082002):9.047615946,(Necromys_obscurus:9.037999814,Akodon_aerosus:9.038000248):3.416698255):1.027778989):5.548317429,(((Handleyomys_alfaroi:12.59187237,Hylaeamys_yunganus:12.59187264):2.455395152,(Oligoryzomys_longicaudatus:13.68448691,(Holochilus_chacarius:9.104806586,Nesoryzomys_indefessus:9.104806805):4.579678971):1.362782234):3.471051258,(Neotomys_ebriosus:17.89714531,((Graomys_domorum:12.2814244,Loxodontomys_micropus:12.28142228):4.36005949,Geoxus_valdivianus:16.64148117):1.255662783):0.6211745786):0.5124739448):6.726986801,((((Rheomys_underwoodi:8.831844155,(Chibchanomys_orcesi:5.592882887,Neusticomys_oyapocki:5.59288248):3.238961674):3.467001471,(Wilfredomys_oenax:3.989139732,Anotomys_leander:3.989139135):8.309706219):5.678340701,(Ichthyomys_stolzmanni:1.53914871,Ichthyomys_hydrobates:1.53914871):16.43803518):2.902173493,Sigmodon_hispidus:20.87936063):4.878421632):10.82572761):12.93676993):15.505751):5.657391):18.08096):3.100155);((((Uropsilus_soricipes:42.05592332,((Desmana_moschata:13.33792592,Galemys_pyrenaicus:13.33792592):17.88970259,((((Parascaptor_leucura:9.433793124,Mogera_wogura:9.433794294):2.869069469,Talpa_europaea:12.3028639):10.74349604,(Dymecodon_pilirostris:22.04499226,Scaptonyx_fusicaudus:22.04499225):1.001368016):2.042749195,Condylura_cristata:25.0891088):6.138517708):10.8282948):37.78188397,(((Scutisorex_somereni:21.35042979,(Crocidura_russula:16.19103479,Suncus_murinus:16.19103232):5.159395671):15.87773303,Myosorex_zinki:37.2281655):12.73333053,((((Sorex_coronatus:3.799663356,Sorex_arcticus:3.799663357):17.83223829,(Sorex_palustris:8.595151741,Sorex_cinereus:8.595151942):13.03675008):12.18301382,Blarina_brevicauda:33.81491577):3.961749789,(Anourosorex_squamipes:34.28586526,((Episoriculus_caudatus:15.10154675,(Nectogale_elegans:9.501964527,(Chimarrogale_platycephalus:4.263292504,Chimarrogale_himalayica:4.263292503):5.238672692):5.599583393):2.968516161,(Neomys_fodiens:9.240095234,(Neomys_teres:3.620306492,Neomys_anomalus:3.620306492):5.619788742):8.829968413):16.21580229):3.490799968):12.18482779):29.87630258):5.905672381,(((((Kerodon_rupestris:11.40553321,Hydrochoerus_hydrochaeris:11.40553321):3.198116845,Dolichotis_salinicola:14.60365005):5.331722978,((Microcavia_australis:3.486370844,Microcavia_niata:3.486370844):6.963129955,Microcavia_shiptoni:10.4495008):9.485871968):15.24892498,(Carterodon_sulcidens:19.63396482,((Proechimys_guyannensis:17.28651019,(Myocastor_coypus:15.03265277,(Mesomys_hispidus:14.71476662,Makalata_didelphoides:14.71476635):0.3178856298):2.253856888):1.158468119,(Trinomys_albispinus:17.10126516,(Clyomys_laticeps:4.487351681,Euryzygomatomys_spinosus:4.487352475):12.61391268):1.343713684):1.188988352):15.55033082):34.57692486,(((((Dipodomys_ordii:4.277036995,Dipodomys_compactus:4.277036995):1.384963335,Dipodomys_panamintinus:5.662002097):20.32977811,(((Thomomys_bottae:4.02176096,Thomomys_townsendii:4.021760479):6.8864417,(Geomys_bursarius:8.138845237,Orthogeomys_hispidus:8.138846682):2.769356942):12.39917671,Chaetodipus_californicus:23.30737825):2.684401796):24.70376041,(Castor_fiber:2.746701059,Castor_canadensis:2.746701059):47.94883458):18.05380914,(((((((((Pseudohydromys_murinus:3.42489236,Pseudohydromys_fuscus:3.42489236):3.80035005,Pseudohydromys_eleanorae:7.225243484):0.2417117287,(Tateomys_rhinogradoides:4.801833305,Tateomys_macrocercus:4.801833305):2.665119222):1.212558802,((Leptomys_elegans:2.033027179,Leptomys_ernstmayri:2.033027179):0.4970038703,Leptomys_signatus:2.530031049):6.149481544):1.098192275,((Parahydromys_asper:2.040017701,Hydromys_hussoni:2.040017701):3.10764757,Crossomys_moncktoni:5.147665903):4.630038649):7.345164799,((((Apomys_littoralis:5.413940196,Apomys_hylocetes:5.413940195):1.687031231,((Apomys_datae:2.005254662,Apomys_abrae:2.005254662):3.488619827,Apomys_banahao:5.493873541):1.607097569):5.596793937,(Chrotomys_silaceus:5.507612248,(Chrotomys_whiteheadi:0.9983508692,(Chrotomys_mindorensis:0.4701305643,Chrotomys_gonzalesi:0.4701305643):0.5282206209):4.509262958):7.190150272):1.085979003,Baiyankamys_habbema:13.78374215):3.339128492):9.207492772,(((Colomys_goslingi:8.279476511,Myomyscus_verreauxii:8.279476826):16.33524967,(((Mus_mattheyi:6.602796939,Mus_minutoides:6.602798204):8.950084357,(Mus_musculus:10.47622789,Mus_cervicolor:10.47623073):5.07665398):0.9536323787,Mus_pahari:16.50651446):8.108209817):0.355781415,(Malacomys_edwardsi:8.527779551,Malacomys_cansdalei:8.527777024):16.44273025):1.359855824):0.5562408465,((Crunomys_fallax:0.5543067546,Crunomys_melanius:0.554306881):18.08166637,((((Rattus_marmosurus:8.188119971,(Rattus_tanezumi:7.455159761,((Rattus_morotaiensis:3.767750992,Rattus_praetor:3.767750045):3.493417553,Rattus_norvegicus:7.261168291):0.193992827):0.7329603058):0.4024888474,(Bunomys_penitus:5.433470688,Bunomys_andrewsi:5.43347132):3.157137467):5.362870677,(Echiothrix_leucura:0.2798797916,Echiothrix_centrosa:0.2798797916):13.67359996):0.9701461254,(Waiomys_mamasae:10.04716747,Melasmothrix_naso:10.04716779):4.876458909):3.712344981):8.250634168):22.25927442,((Prometheomys_schaposchnikowi:18.94546957,(Dicrostonyx_groenlandicus:16.23322941,((Ondatra_zibethicus:7.268722808,Neofiber_alleni:7.268722808):8.40678783,(Lemmus_lemmus:15.36042479,(((Ellobius_talpinus:11.74253201,Blanfordimys_afghanus:11.74253375):0.2185674786,(Arvicola_sapidus:3.376187093,Arvicola_amphibius:3.376186511):8.584913731):1.989494807,Myodes_glareolus:13.95059519):1.409829597):0.3150851195):0.5577184825):2.712241612):18.99000657,((Wilfredomys_oenax:24.92113703,(Sigmodon_hispidus:21.04007753,(Chibchanomys_orcesi:14.57268177,((Neusticomys_oyapocki:8.642108233,Rheomys_underwoodi:8.642109889):0.1741437837,(Anotomys_leander:3.239642079,(Ichthyomys_hydrobates:2.550956243,Ichthyomys_stolzmanni:2.550956243):0.6886869978):5.576609299):5.756429223):6.467398672):3.881057167):2.069733024,((Scapteromys_tumidus:14.12650692,((Oxymycterus_quaestor:3.992611531,Oxymycterus_dasytrichus:3.992613304):9.500155405,(Necromys_obscurus:10.12821742,Akodon_aerosus:10.12821808):3.364551583):0.633736466):5.540827564,(((Oligoryzomys_longicaudatus:14.02540902,(Holochilus_chacarius:10.7759755,Nesoryzomys_indefessus:10.77597637):3.249433288):1.701617828,(Hylaeamys_yunganus:12.9149603,Handleyomys_alfaroi:12.9149603):2.812066609):3.658745862,(Neotomys_ebriosus:18.59794949,((Loxodontomys_micropus:11.7769848,Graomys_domorum:11.77698742):5.365198516,Geoxus_valdivianus:17.14218651):1.455765007):0.7878231079):0.2815589527):7.323537306):10.94460726):11.21041021):19.603481):1.011853):15.982254):3.710902,((Potamogale_velox:19.45862476,Micropotamogale_lamottei:19.45862393):31.54763999,(Limnogale_mergulus:35.79392168,((Tenrec_ecaudatus:22.13722468,Hemicentetes_semispinosus:22.13722077):2.980852228,(Setifer_setosus:4.99588199,Echinops_telfairi:4.99588199):20.12220107):10.67583719):15.21235271):38.44810084);((((Uropsilus_soricipes:43.28955691,((Galemys_pyrenaicus:12.6143914,Desmana_moschata:12.6143914):20.89141751,(Condylura_cristata:27.86114776,((Scaptonyx_fusicaudus:20.78784805,Dymecodon_pilirostris:20.78785132):5.44327337,(Talpa_europaea:12.79300936,(Mogera_wogura:8.271174956,Parascaptor_leucura:8.271175252):4.521833815):13.43811464):1.630024378):5.644660491):9.783744733):35.16332887,((((Suncus_murinus:17.57686866,Crocidura_russula:17.57686539):6.116201751,Scutisorex_somereni:23.69306983):18.6975904,Myosorex_zinki:42.39065892):10.78591334,((Blarina_brevicauda:35.72670524,((Sorex_arcticus:4.22505405,Sorex_coronatus:4.225054051):19.50017491,(Sorex_cinereus:7.476725932,Sorex_palustris:7.476726292):16.24849993):12.00147877):2.751342485,(((Episoriculus_caudatus:17.15780684,(Nectogale_elegans:12.15013528,(Chimarrogale_himalayica:6.418572833,Chimarrogale_platycephalus:6.418572507):5.731562773):5.007667966):4.756231267,(Neomys_fodiens:8.330290303,(Neomys_teres:1.277245767,Neomys_anomalus:1.277245767):7.053041594):13.58374683):13.2192446,Anourosorex_squamipes:35.13328173):3.344766654):14.69852191):25.27630567):9.408660895,(((((Kerodon_rupestris:7.97453591,Hydrochoerus_hydrochaeris:7.974535909):4.457830566,Dolichotis_salinicola:12.43236915):4.243469601,((Microcavia_shiptoni:0.1180747541,Microcavia_australis:0.1180747541):6.046011796,Microcavia_niata:6.164087593):10.51175142):19.31300213,(Carterodon_sulcidens:18.18796775,((Trinomys_albispinus:16.90623842,(Euryzygomatomys_spinosus:6.774925705,Clyomys_laticeps:6.774927042):10.13131352):0.569551956,(((Makalata_didelphoides:14.54573635,Mesomys_hispidus:14.54573892):0.9248466864,Myocastor_coypus:15.47058437):0.8763923492,Proechimys_guyannensis:16.34697405):1.128814992):0.7121765672):17.80087153):35.14386243,(((((Baiyankamys_habbema:25.60344997,(((Colomys_goslingi:8.32654764,Myomyscus_verreauxii:8.326547916):15.26794865,(Mus_pahari:12.52120467,((Mus_cervicolor:8.480120503,Mus_musculus:8.480119277):3.638117386,(Mus_mattheyi:6.071091482,Mus_minutoides:6.071091483):6.047146405):0.4029680056):11.07329132):1.039733447,(Malacomys_edwardsi:9.256829383,Malacomys_cansdalei:9.256828464):15.37740342):0.9692155089):0.8116981105,(((Chrotomys_silaceus:4.86336323,(Chrotomys_whiteheadi:1.56795091,(Chrotomys_mindorensis:0.4709398856,Chrotomys_gonzalesi:0.4709398856):1.097011025):3.295412319):8.349639846,(((Apomys_abrae:0.9765510116,Apomys_datae:0.9765510116):4.350885926,(Apomys_littoralis:4.702937364,Apomys_banahao:4.702937057):0.6244998805):3.187946056,Apomys_hylocetes:8.515383301):4.697622839):4.482784055,((Echiothrix_leucura:1.230924923,Echiothrix_centrosa:1.230924923):14.37798169,((((Pseudohydromys_fuscus:2.11577679,(Pseudohydromys_eleanorae:1.45214901,Pseudohydromys_murinus:1.452148918):0.6636277797):4.815276398,(Tateomys_rhinogradoides:0.8870462375,Tateomys_macrocercus:0.8870462375):6.044007564):1.84355964,((Leptomys_ernstmayri:0.5079154756,Leptomys_signatus:0.5079154756):6.128087221,Leptomys_elegans:6.636003003):2.138610131):1.299727619,((Hydromys_hussoni:3.449147239,Parahydromys_asper:3.449147545):3.520753325,Crossomys_moncktoni:6.969900871):3.104438657):5.534568006):2.086881128):8.719356227):0.9590695697,((((Rattus_tanezumi:7.440497095,(Rattus_norvegicus:6.822753658,(Rattus_morotaiensis:3.982536163,(Rattus_marmosurus:2.210286218,Rattus_praetor:2.210286065):1.772249792):2.840218506):0.6177421502):1.792706854,(Bunomys_andrewsi:5.379934875,Bunomys_penitus:5.379936406):3.853268645):5.591425581,(Melasmothrix_naso:10.94105896,Waiomys_mamasae:10.94105866):3.883570444):4.041688897,(Crunomys_melanius:2.987002605,Crunomys_fallax:2.987002605):15.87931601):8.507896155):20.95983242,((Prometheomys_schaposchnikowi:14.86625443,(Dicrostonyx_groenlandicus:13.98556416,((Ondatra_zibethicus:7.865467232,Neofiber_alleni:7.865467232):5.066533208,(Lemmus_lemmus:12.71102474,(((Ellobius_talpinus:10.42695813,Blanfordimys_afghanus:10.42695888):0.4922039096,(Arvicola_sapidus:3.463339781,Arvicola_amphibius:3.463339782):7.455821996):1.088570375,Myodes_glareolus:12.00773003):0.7032912606):0.2209753303):1.053566108):0.880688674):19.577961,(((Scapteromys_tumidus:12.15431425,((Necromys_obscurus:9.121825306,Akodon_aerosus:9.121826552):2.142486865,(Oxymycterus_quaestor:3.48589966,Oxymycterus_dasytrichus:3.485899925):7.778414817):0.890000564):6.004126345,((((Loxodontomys_micropus:11.83133526,Graomys_domorum:11.8313342):4.129233736,Geoxus_valdivianus:15.96056635):0.869337837,Neotomys_ebriosus:16.82990445):0.9788536561,((Handleyomys_alfaroi:13.10469155,Hylaeamys_yunganus:13.10469076):0.5435520889,((Nesoryzomys_indefessus:9.807001053,Holochilus_chacarius:9.807001105):2.891408082,Oligoryzomys_longicaudatus:12.69840995):0.9498350358):4.16051526):0.3496795689):6.345368918,((Chibchanomys_orcesi:11.18419893,((Wilfredomys_oenax:7.569116216,Anotomys_leander:7.569114625):1.661164938,((Rheomys_underwoodi:8.545232546,Neusticomys_oyapocki:8.545232731):0.06898808033,(Ichthyomys_hydrobates:2.957133317,Ichthyomys_stolzmanni:2.957134642):5.657087151):0.6160591487):1.953919901):9.461504598,Sigmodon_hispidus:20.64570178):3.858105182):9.940401945):13.88983677):21.013036,((((Dipodomys_compactus:3.84345185,Dipodomys_ordii:3.843451489):2.195165211,Dipodomys_panamintinus:6.038618327):22.8604635,(((Thomomys_townsendii:2.580160611,Thomomys_bottae:2.580160755):10.45092686,(Geomys_bursarius:9.881905808,Orthogeomys_hispidus:9.881907976):3.149180582):13.70905389,Chaetodipus_californicus:26.7401419):2.158940826):26.40646573,(Castor_fiber:4.970688238,Castor_canadensis:4.970688238):50.33486203):14.04152055):1.785623):16.728843):11.451106,((Potamogale_velox:20.34004494,Micropotamogale_lamottei:20.34004494):42.53247838,(Limnogale_mergulus:46.97300041,((Tenrec_ecaudatus:28.01923555,Hemicentetes_semispinosus:28.01923556):5.173420081,(Setifer_setosus:6.343187749,Echinops_telfairi:6.343187749):26.84947072):13.78034591):15.89951327):36.44014587);(((Potamogale_velox:32.78110349,Micropotamogale_lamottei:32.78111399):30.28917264,(Limnogale_mergulus:34.80459276,((Tenrec_ecaudatus:20.0801636,Hemicentetes_semispinosus:20.08016465):0.4930816542,(Setifer_setosus:4.27784568,Echinops_telfairi:4.27784568):16.29540009):14.23134724):28.26570411):30.75274372,(((((Desmana_moschata:14.40025959,Galemys_pyrenaicus:14.40025959):18.68006247,(((Scaptonyx_fusicaudus:21.75496663,Dymecodon_pilirostris:21.75496663):4.435507303,((Parascaptor_leucura:8.668052416,Mogera_wogura:8.668051303):3.721036818,Talpa_europaea:12.38908815):13.80138915):0.4229424546,Condylura_cristata:26.61341841):6.466901613):7.453148635,Uropsilus_soricipes:40.53347068):35.03376493,((Myosorex_zinki:38.16878597,(Scutisorex_somereni:25.18222824,(Suncus_murinus:17.39234559,Crocidura_russula:17.39234904):7.789882649):12.98655806):13.4217934,((((Neomys_fodiens:7.510394595,(Neomys_teres:2.665052384,Neomys_anomalus:2.665052384):4.845340861):12.46480752,(Episoriculus_caudatus:18.16552378,(Nectogale_elegans:12.04722215,(Chimarrogale_himalayica:5.408998428,Chimarrogale_platycephalus:5.408999103):6.638221698):6.118301624):1.80967969):14.27894053,Anourosorex_squamipes:34.2541413):5.98462085,(Blarina_brevicauda:33.42902969,((Sorex_coronatus:4.990889971,Sorex_arcticus:4.990889972):18.05444137,(Sorex_cinereus:9.650357793,Sorex_palustris:9.650355093):13.39497324):10.38370105):6.809731445):11.35181687):23.976662):13.78029357,(((((Kerodon_rupestris:11.02698114,Hydrochoerus_hydrochaeris:11.02698144):5.082162376,Dolichotis_salinicola:16.10914351):6.108891614,(Microcavia_niata:6.265080216,(Microcavia_shiptoni:0.5596275191,Microcavia_australis:0.5596275191):5.705453916):15.95295491):19.72331406,(((((Mesomys_hispidus:18.35449332,Makalata_didelphoides:18.35449585):0.4258521902,Myocastor_coypus:18.78034682):0.8704964453,Proechimys_guyannensis:19.65084449):1.617263504,((Euryzygomatomys_spinosus:5.256676449,Clyomys_laticeps:5.256677058):14.60541869,Trinomys_albispinus:19.86209819):1.406009498):1.002125625,Carterodon_sulcidens:22.27023179):19.67111893):34.22467011,((((Prometheomys_schaposchnikowi:19.29233404,(Dicrostonyx_groenlandicus:16.32877374,((Ondatra_zibethicus:6.650596092,Neofiber_alleni:6.650596092):9.189830118,(Lemmus_lemmus:15.55454734,(((Blanfordimys_afghanus:12.30427302,Ellobius_talpinus:12.30427153):0.659111128,(Arvicola_sapidus:2.038582136,Arvicola_amphibius:2.038582135):10.92479843):0.6734522831,Myodes_glareolus:13.63683736):1.917712999):0.2858768698):0.4883494038):2.963559019):20.01922828,(((((Akodon_aerosus:9.419434297,Necromys_obscurus:9.419434922):4.819494114,(Oxymycterus_dasytrichus:3.789561476,Oxymycterus_quaestor:3.789560595):10.44936637):1.102070813,Scapteromys_tumidus:15.34100015):7.024886355,(((Geoxus_valdivianus:18.68574812,(Graomys_domorum:12.5030586,Loxodontomys_micropus:12.50305743):6.182689815):1.664288887,Neotomys_ebriosus:20.35003909):1.407575491,((Oligoryzomys_longicaudatus:15.57480141,(Holochilus_chacarius:11.56158902,Nesoryzomys_indefessus:11.56159084):4.013210932):1.630143948,(Hylaeamys_yunganus:13.78031995,Handleyomys_alfaroi:13.78032144):3.424626036):4.552666598):0.6082719197):4.818078662,(Sigmodon_hispidus:21.89144376,((Anotomys_leander:16.87868702,Wilfredomys_oenax:16.87868702):1.900619477,((Chibchanomys_orcesi:9.813092688,(Ichthyomys_hydrobates:3.998226552,Ichthyomys_stolzmanni:3.998227448):5.814864941):1.893871893,(Rheomys_underwoodi:8.830970371,Neusticomys_oyapocki:8.830971864):2.87599421):7.072344007):3.112133684):5.292517817):12.12760014):11.42507496,((((Echiothrix_leucura:1.450650315,Echiothrix_centrosa:1.450650315):24.1271798,(((Mus_pahari:16.73032682,((Mus_minutoides:6.837438716,Mus_mattheyi:6.837439634):8.138436367,(Mus_musculus:9.200637952,Mus_cervicolor:9.200636727):5.775235355):1.754451835):6.771723438,(Myomyscus_verreauxii:7.67500237,Colomys_goslingi:7.67500237):15.82704728):1.530855001,(Malacomys_edwardsi:9.597095271,Malacomys_cansdalei:9.59709221):15.43580999):0.5449256122):0.9639012273,((((Apomys_banahao:4.579377251,(Apomys_datae:1.338016895,(Apomys_abrae:0.06463949416,Apomys_littoralis:0.06463949416):1.273377401):3.24136103):2.769373817,Apomys_hylocetes:7.34875113):5.433710217,(Chrotomys_silaceus:4.01302021,(Chrotomys_whiteheadi:1.15047107,(Chrotomys_mindorensis:0.5642392105,Chrotomys_gonzalesi:0.5642392105):0.5862318599):2.862548833):8.769442054):5.109368998,(((Parahydromys_asper:2.456036271,Hydromys_hussoni:2.456036363):2.773862475,Crossomys_moncktoni:5.229897706):2.469928089,((Leptomys_elegans:2.982899182,(Leptomys_ernstmayri:2.220977776,Leptomys_signatus:2.220977776):0.7619217123):4.597837693,((Pseudohydromys_fuscus:1.494913285,Pseudohydromys_eleanorae:1.494913285):1.520293062,Pseudohydromys_murinus:3.015206378):4.565530589):0.1190881852):10.19200317):8.649900228):0.9583790327,((((Melasmothrix_naso:9.470505437,(Tateomys_rhinogradoides:2.869674908,Tateomys_macrocercus:2.869674908):6.60083206):1.200354506,Waiomys_mamasae:10.67086178):5.235752493,(Baiyankamys_habbema:15.42947597,((Bunomys_andrewsi:5.737752977,Bunomys_penitus:5.737754814):3.394368494,(((Rattus_marmosurus:3.779377011,(Rattus_morotaiensis:3.654701606,Rattus_praetor:3.654701607):0.1246750063):2.512536666,Rattus_norvegicus:6.291913066):0.6751700263,Rattus_tanezumi:6.967083819):2.165038233):6.297356581):0.4771362201):2.879607082,(Crunomys_melanius:1.664215479,Crunomys_fallax:1.664215172):17.12200526):8.713889476):23.23652841):21.065381,(((Dipodomys_panamintinus:6.017829667,(Dipodomys_ordii:4.197895595,Dipodomys_compactus:4.197895595):1.819933513):22.1266059,(((Thomomys_bottae:4.157574991,Thomomys_townsendii:4.157575364):8.83832519,(Geomys_bursarius:9.526993281,Orthogeomys_hispidus:9.526995235):3.468907087):14.24181301,Chaetodipus_californicus:27.23771599):0.9067199592):29.34648195,(Castor_fiber:6.305273089,Castor_canadensis:6.305273089):51.18564462):14.31107599):4.364006):13.181522):4.475514);(((Potamogale_velox:23.85178601,Micropotamogale_lamottei:23.85178601):37.45521911,(Limnogale_mergulus:40.82094078,((Tenrec_ecaudatus:18.89376803,Hemicentetes_semispinosus:18.89376803):4.294028932,(Setifer_setosus:5.236170588,Echinops_telfairi:5.236170588):17.95162637):17.63314617):20.48607504):36.62270917,(((Uropsilus_soricipes:42.41816092,((Desmana_moschata:14.64552856,Galemys_pyrenaicus:14.64552856):16.89030882,(((Talpa_europaea:12.57706074,(Mogera_wogura:8.737767186,Parascaptor_leucura:8.737766251):3.839292624):13.30686995,(Dymecodon_pilirostris:19.72150876,Scaptonyx_fusicaudus:19.72150876):6.162424741):1.351165564,Condylura_cristata:27.2350972):4.300740497):10.88231824):30.87968672,(((Blarina_brevicauda:30.85878231,((Sorex_coronatus:4.195800218,Sorex_arcticus:4.195800218):18.78902889,(Sorex_palustris:8.526883664,Sorex_cinereus:8.526884506):14.4579475):7.873949431):3.967416546,(((Neomys_fodiens:6.669301553,(Neomys_teres:3.618666532,Neomys_anomalus:3.618666532):3.050634086):12.88084009,(Episoriculus_caudatus:17.17716798,(Nectogale_elegans:11.97901545,(Chimarrogale_platycephalus:5.657568869,Chimarrogale_himalayica:5.657566688):6.321447831):5.198150812):2.372973664):11.54157399,Anourosorex_squamipes:31.09171542):3.734480385):10.12667607,((Scutisorex_somereni:20.60029929,(Suncus_murinus:15.89399037,Crocidura_russula:15.89399348):4.706310174):13.63712402,Myosorex_zinki:34.23742332):10.7154466):28.34497242):15.44235802,(((((Kerodon_rupestris:8.840887993,Hydrochoerus_hydrochaeris:8.840888513):3.238469025,Dolichotis_salinicola:12.07935962):3.2466683,(Microcavia_niata:5.293371807,(Microcavia_shiptoni:1.241554024,Microcavia_australis:1.241554024):4.051815705):10.03265793):19.31785928,(Carterodon_sulcidens:18.42525789,((Trinomys_albispinus:16.43034283,(Clyomys_laticeps:5.749657509,Euryzygomatomys_spinosus:5.749657769):10.68068454):1.048010369,((Myocastor_coypus:15.14099348,(Mesomys_hispidus:15.03401399,Makalata_didelphoides:15.03401129):0.1069821061):0.5690192249,Proechimys_guyannensis:15.71001564):1.768339714):0.9469041755):16.21862645):38.01989698,(((((((Malacomys_edwardsi:10.1562733,Malacomys_cansdalei:10.15627268):14.74901917,((Colomys_goslingi:9.582046134,Myomyscus_verreauxii:9.582044252):14.00325391,(((Mus_mattheyi:5.923540493,Mus_minutoides:5.923538924):8.267258607,(Mus_cervicolor:9.778749194,Mus_musculus:9.778749507):4.412050003):0.7796939159,Mus_pahari:14.9704928):8.614806932):1.319992744):1.144615776,Baiyankamys_habbema:26.04990709):1.207249578,(((Apomys_hylocetes:7.476279237,((Apomys_littoralis:4.544413994,Apomys_banahao:4.544413962):0.222338765,(Apomys_abrae:1.621207422,Apomys_datae:1.621207422):3.145545839):2.709525819):3.734530493,(Chrotomys_silaceus:6.588924002,(Chrotomys_whiteheadi:1.186068131,(Chrotomys_mindorensis:0.9420663894,Chrotomys_gonzalesi:0.9420663894):0.2440018049):5.402855871):4.621885256):5.315818913,(((Hydromys_hussoni:2.05855522,Parahydromys_asper:2.058555283):2.292092434,(Crossomys_moncktoni:4.327951741,(Echiothrix_leucura:0.4183709064,Echiothrix_centrosa:0.4183709064):3.909579893):0.02269560242):4.368304988,((Pseudohydromys_fuscus:4.899943106,(Pseudohydromys_murinus:3.933946338,Pseudohydromys_eleanorae:3.933946338):0.9659967049):3.651492118,((Leptomys_signatus:0.5994316734,Leptomys_ernstmayri:0.5994316734):1.324679093,Leptomys_elegans:1.924110767):6.627325336):0.1675171352):7.80767484):10.73053248):0.8943883677,((((((((Rattus_morotaiensis:3.728481161,Rattus_praetor:3.728482824):2.976084226,Rattus_norvegicus:6.704567176):0.6099649782,Rattus_tanezumi:7.314531652):0.5599171119,Rattus_marmosurus:7.874449046):1.570259686,(Bunomys_penitus:4.023400831,Bunomys_andrewsi:4.023400831):5.421307682):5.600910616,(Tateomys_rhinogradoides:0.8843382564,Tateomys_macrocercus:0.8843382564):14.16128078):0.3433563687,(Melasmothrix_naso:9.531259044,Waiomys_mamasae:9.531258731):5.8577173):3.161776749,(Crunomys_fallax:2.360446118,Crunomys_melanius:2.360446432):16.19030356):9.600794042):20.65005294,((Prometheomys_schaposchnikowi:16.89651913,(Dicrostonyx_groenlandicus:14.30087678,((Ondatra_zibethicus:6.633156267,Neofiber_alleni:6.633156267):6.846601225,(Lemmus_lemmus:13.33478773,(((Ellobius_talpinus:10.56026346,Blanfordimys_afghanus:10.56026189):0.3601211758,(Arvicola_sapidus:2.486480539,Arvicola_amphibius:2.486480264):8.433904149):1.154466808,Myodes_glareolus:12.07484965):1.259937888):0.1449696205):0.821120747):2.595640621):19.4757983,(((Scapteromys_tumidus:13.08091497,((Necromys_obscurus:9.126095448,Akodon_aerosus:9.126095724):3.166679747,(Oxymycterus_dasytrichus:3.737974435,Oxymycterus_quaestor:3.737973885):8.554800485):0.7881411764):5.967297677,(((Hylaeamys_yunganus:11.76663131,Handleyomys_alfaroi:11.76663189):2.152667644,(Oligoryzomys_longicaudatus:12.91198565,(Nesoryzomys_indefessus:9.474147451,Holochilus_chacarius:9.474148002):3.437838748):1.007312479):5.005184692,(Neotomys_ebriosus:18.38943306,(Geoxus_valdivianus:17.09461581,(Graomys_domorum:12.98494592,Loxodontomys_micropus:12.98494372):4.109670441):1.294817804):0.5350503093):0.1237291925):6.238573317,(Sigmodon_hispidus:20.82754671,((Chibchanomys_orcesi:1.035224554,Anotomys_leander:1.035224554):13.40402153,(((Ichthyomys_stolzmanni:3.085634485,Ichthyomys_hydrobates:3.085633659):2.889602938,(Wilfredomys_oenax:3.696736287,Rheomys_underwoodi:3.696737414):2.278500311):3.943623247,Neusticomys_oyapocki:9.918858716):4.520384041):6.388303896):4.459236283):11.08553268):12.42928947):22.815931,((((Dipodomys_compactus:6.495064605,Dipodomys_ordii:6.495064605):0.8197722389,Dipodomys_panamintinus:7.314835627):25.13216144,(((Thomomys_townsendii:3.925159646,Thomomys_bottae:3.925160225):9.433738216,(Geomys_bursarius:11.15852639,Orthogeomys_hispidus:11.15852948):2.200369542):15.54474327,Chaetodipus_californicus:28.90363728):3.543356381):30.76575818,(Castor_fiber:3.923715688,Castor_canadensis:3.923715688):59.28903846):8.404760374):1.046241):16.076402):9.189557);(((Potamogale_velox:22.08007605,Micropotamogale_lamottei:22.08006892):29.51890373,(Limnogale_mergulus:32.49318445,((Tenrec_ecaudatus:14.90398975,Hemicentetes_semispinosus:14.90398975):1.939515187,(Setifer_setosus:3.732815184,Echinops_telfairi:3.732815184):13.11068893):15.6496785):19.10578495):38.52436022,(((Uropsilus_soricipes:41.12025977,((Desmana_moschata:16.10722657,Galemys_pyrenaicus:16.10722657):14.11811904,((((Mogera_wogura:10.05889259,Parascaptor_leucura:10.05889465):4.844882657,Talpa_europaea:14.90377618):9.320948038,(Dymecodon_pilirostris:19.24814294,Scaptonyx_fusicaudus:19.24814294):4.976579098):1.832929487,Condylura_cristata:26.05765277):4.167692531):10.89491634):34.43035574,(((Scutisorex_somereni:22.22318207,(Suncus_murinus:15.65271108,Crocidura_russula:15.65271264):6.570472861):16.81936002,Myosorex_zinki:39.04253935):8.118159754,((Anourosorex_squamipes:31.80970859,((Episoriculus_caudatus:13.91978379,(Nectogale_elegans:11.37687932,(Chimarrogale_platycephalus:5.167001552,Chimarrogale_himalayica:5.1670028):6.209875581):2.542905969):4.074340681,(Neomys_fodiens:8.569574928,(Neomys_teres:4.210479419,Neomys_anomalus:4.210479419):4.35909239):9.424551726):13.81558287):2.742704589,(((Sorex_arcticus:3.548929957,Sorex_coronatus:3.548930581):18.76019614,(Sorex_palustris:6.290764612,Sorex_cinereus:6.290764425):16.01836473):8.74059898,Blarina_brevicauda:31.04972306):3.502687222):12.60828492):28.38991149):5.30351738,(((((Kerodon_rupestris:11.610729,Hydrochoerus_hydrochaeris:11.6107282):2.900963586,Dolichotis_salinicola:14.51169205):5.680801829,(Microcavia_niata:7.212746951,(Microcavia_australis:1.291563749,Microcavia_shiptoni:1.291563749):5.921184807):12.97974479):14.5049065,(Carterodon_sulcidens:19.95330672,((Proechimys_guyannensis:17.30170157,(Myocastor_coypus:16.62832844,(Mesomys_hispidus:15.69049153,Makalata_didelphoides:15.69048904):0.937839593):0.6733733643):1.562929255,(Trinomys_albispinus:18.33970186,(Clyomys_laticeps:5.735945207,Euryzygomatomys_spinosus:5.735944672):12.60375452):0.5249313368):1.088678065):14.74409179):32.35846616,(((((Dipodomys_ordii:4.839083195,Dipodomys_compactus:4.839083195):1.40054201,Dipodomys_panamintinus:6.239626098):19.12185381,(((Thomomys_townsendii:3.543304016,Thomomys_bottae:3.54330348):7.083561774,(Geomys_bursarius:8.810981794,Orthogeomys_hispidus:8.810983223):1.815880603):13.54471873,Chaetodipus_californicus:24.17158256):1.189895924):22.23464438,(Castor_fiber:4.09831293,Castor_canadensis:4.09831293):43.49780082):16.88523847,(((((Tateomys_rhinogradoides:0.3485380853,Tateomys_macrocercus:0.3485380853):22.76735918,(((((Apomys_abrae:1.27027361,Apomys_datae:1.27027361):4.097473504,(Apomys_banahao:0.7447380668,Apomys_littoralis:0.7447380668):4.623010336):2.006203439,Apomys_hylocetes:7.373952164):5.80675615,(Chrotomys_silaceus:5.72463956,(Chrotomys_whiteheadi:1.746094019,(Chrotomys_mindorensis:0.7419014173,Chrotomys_gonzalesi:0.7419014173):1.004192602):3.978545864):7.456067463):5.110208267,((((Pseudohydromys_eleanorae:3.085062512,Pseudohydromys_murinus:3.085062479):1.344114759,Pseudohydromys_fuscus:4.429177238):3.810092822,(Leptomys_signatus:3.672381961,(Leptomys_elegans:2.380601227,Leptomys_ernstmayri:2.380601227):1.291781701):4.566886488):0.6699708025,((Hydromys_hussoni:2.875360444,Parahydromys_asper:2.875360444):2.660608747,Crossomys_moncktoni:5.535969835):3.373271028):9.381674751):4.824981003):4.678815922,((Baiyankamys_habbema:18.81217847,(Echiothrix_leucura:0.1157223496,Echiothrix_centrosa:0.1157223496):18.69645373):8.370210779,((Malacomys_edwardsi:12.00083769,Malacomys_cansdalei:12.00083769):13.34700407,((Colomys_goslingi:9.433676664,Myomyscus_verreauxii:9.433676342):13.69097504,(Mus_pahari:15.07243043,((Mus_musculus:8.980949243,Mus_cervicolor:8.980950821):5.051542839,(Mus_mattheyi:7.220666144,Mus_minutoides:7.220666143):6.811826226):1.039939668):8.052219022):2.223189085):1.834545556):0.6123268379):0.5840025416,((Crunomys_melanius:0.493247475,Crunomys_fallax:0.493247475):17.57572625,(((Rattus_tanezumi:8.15323995,((Rattus_morotaiensis:3.947145191,Rattus_praetor:3.94714532):3.262240553,(Rattus_norvegicus:2.145755899,Rattus_marmosurus:2.145755899):5.063629362):0.9438540458):1.5199035,(Bunomys_penitus:4.805158924,Bunomys_andrewsi:4.805159181):4.867983978):6.235336327,(Melasmothrix_naso:10.06969851,Waiomys_mamasae:10.06969787):5.838782006):2.160496425):10.3097391):21.33199036,((Prometheomys_schaposchnikowi:17.84209603,(Dicrostonyx_groenlandicus:15.752566,((Ondatra_zibethicus:8.901846594,Neofiber_alleni:8.901846594):6.741512193,(Lemmus_lemmus:14.81153977,(((Ellobius_talpinus:11.34215169,Blanfordimys_afghanus:11.34215151):0.9007724577,(Arvicola_sapidus:2.847949856,Arvicola_amphibius:2.847949856):9.39497458):1.966685869,Myodes_glareolus:14.20961048):0.601930048):0.8318175618):0.1092082831):2.08952908):19.4450962,((((Chibchanomys_orcesi:12.57542279,(Neusticomys_oyapocki:9.192991702,Rheomys_underwoodi:9.192992428):3.38243091):8.212521312,((Ichthyomys_stolzmanni:3.498606783,Ichthyomys_hydrobates:3.498606783):9.938807687,(Anotomys_leander:1.370486037,Wilfredomys_oenax:1.370486037):12.06692698):7.350531372):1.473987809,Sigmodon_hispidus:22.26193162):3.333622694,((Scapteromys_tumidus:14.29400652,((Necromys_obscurus:9.054966818,Akodon_aerosus:9.054967979):4.430244729,(Oxymycterus_quaestor:3.576272996,Oxymycterus_dasytrichus:3.576272327):9.908939831):0.8087935739):5.593702533,(((Hylaeamys_yunganus:14.01620288,Handleyomys_alfaroi:14.01620114):1.996189248,(Oligoryzomys_longicaudatus:15.22498679,(Nesoryzomys_indefessus:9.373172396,Holochilus_chacarius:9.373171525):5.851814976):0.7874062096):3.688649862,(Neotomys_ebriosus:18.506153,((Loxodontomys_micropus:12.30251023,Graomys_domorum:12.30251043):4.637678779,Geoxus_valdivianus:16.94019037):1.565963788):1.194889458):0.1866659817):5.707845262):11.69163531):12.42352602):14.77064):2.574526):13.798253):9.269196);((((Uropsilus_soricipes:41.08162675,(((((Mogera_wogura:8.669046806,Parascaptor_leucura:8.66904772):4.032076488,Talpa_europaea:12.70112278):10.54763407,(Dymecodon_pilirostris:20.42214712,Scaptonyx_fusicaudus:20.42214426):2.826612299):0.331758115,Condylura_cristata:23.58051467):5.79922704,(Galemys_pyrenaicus:9.932670594,Desmana_moschata:9.932670594):19.44707284):11.70188046):28.73642869,(((Anourosorex_squamipes:27.66577738,((Neomys_fodiens:7.176880716,(Neomys_teres:2.802574039,Neomys_anomalus:2.802574039):4.374304676):8.809778394,(Episoriculus_caudatus:14.3310787,(Nectogale_elegans:9.711617624,(Chimarrogale_himalayica:6.473820502,Chimarrogale_platycephalus:6.47382136):3.23779655):4.619463653):1.655578404):11.67911769):5.686892798,(((Sorex_cinereus:7.070049214,Sorex_palustris:7.0700481):12.54705518,(Sorex_arcticus:3.439051086,Sorex_coronatus:3.4390508):16.17805436):11.00517055,Blarina_brevicauda:30.62227777):2.730393513):11.44897734,(Myosorex_zinki:34.23104028,((Suncus_murinus:15.0387455,Crocidura_russula:15.03874784):2.841935132,Scutisorex_somereni:17.8806792):16.35035885):10.57060837):25.01642137):13.18682984,(((((Kerodon_rupestris:9.546468587,Hydrochoerus_hydrochaeris:9.546470357):3.423059667,Dolichotis_salinicola:12.96953078):4.215032228,(Microcavia_shiptoni:7.467696695,(Microcavia_niata:5.25045864,Microcavia_australis:5.25045864):2.217239066):9.716866314):17.04155571,(Carterodon_sulcidens:17.21893146,((Proechimys_guyannensis:15.91045289,((Makalata_didelphoides:14.42507325,Mesomys_hispidus:14.42507174):0.1806263933,Myocastor_coypus:14.60569677):1.304754359):0.2153083996,((Euryzygomatomys_spinosus:5.12891244,Clyomys_laticeps:5.12891244):10.53111742,Trinomys_albispinus:15.66002835):0.4657317129):1.093169135):17.00718902):37.98114119,(((((Dipodomys_compactus:5.317836352,Dipodomys_ordii:5.317836352):1.238869386,Dipodomys_panamintinus:6.556705051):19.28922768,(((Thomomys_bottae:3.23447991,Thomomys_townsendii:3.2344796):8.670577354,(Geomys_bursarius:7.87827555,Orthogeomys_hispidus:7.878275892):4.026781542):12.51548904,Chaetodipus_californicus:24.42054579):1.425386758):23.25747168,(Castor_fiber:5.896022469,Castor_canadensis:5.896022469):43.20738605):17.96111248,(((Prometheomys_schaposchnikowi:18.101061,(Dicrostonyx_groenlandicus:15.6993954,((Ondatra_zibethicus:7.050967239,Neofiber_alleni:7.050967239):8.379459464,(Lemmus_lemmus:15.04382266,(((Blanfordimys_afghanus:11.26444315,Ellobius_talpinus:11.26444402):0.7854176738,(Arvicola_sapidus:3.061905028,Arvicola_amphibius:3.06190445):8.987955512):1.152050305,Myodes_glareolus:13.20191165):1.841911811):0.3866040478):0.2689686111):2.401666179):18.85848841,((Sigmodon_hispidus:22.20718222,((((Anotomys_leander:0.05529141549,Wilfredomys_oenax:0.05529141549):11.40224203,(Rheomys_underwoodi:9.406575267,Neusticomys_oyapocki:9.406573825):2.050959624):1.451501843,(Ichthyomys_stolzmanni:0.3273702715,Ichthyomys_hydrobates:0.3273702715):12.58166551):3.372599577,Chibchanomys_orcesi:16.28163452):5.925546836):3.888096006,(((((Loxodontomys_micropus:13.2847235,Graomys_domorum:13.28472234):4.12182605,Geoxus_valdivianus:17.40655243):0.8778065688,Neotomys_ebriosus:18.28435467):1.134695206,((Hylaeamys_yunganus:13.19446527,Handleyomys_alfaroi:13.19446371):1.264077159,(Oligoryzomys_longicaudatus:13.96532924,(Nesoryzomys_indefessus:11.39629518,Holochilus_chacarius:11.39629604):2.569033198):0.4932133645):4.960508633):0.2000374984,(Scapteromys_tumidus:13.88862749,((Necromys_obscurus:8.883020321,Akodon_aerosus:8.883020524):3.879344179,(Oxymycterus_quaestor:3.34527977,Oxymycterus_dasytrichus:3.34528078):9.417084643):1.126263856):5.730460985):6.476190823):10.86426913):11.83564682,((((((Rattus_norvegicus:7.451113339,(Rattus_morotaiensis:3.576088289,Rattus_praetor:3.576088312):3.875025059):0.9697658477,Rattus_tanezumi:8.420880024):1.214966792,(Rattus_marmosurus:7.166545648,(Bunomys_andrewsi:4.106057397,Bunomys_penitus:4.106057301):3.060488862):2.469299526):6.515287586,(Melasmothrix_naso:10.6336888,Waiomys_mamasae:10.63368847):5.517446217):3.426064761,(Crunomys_fallax:2.928318116,Crunomys_melanius:2.928318085):16.64888256):8.644646762,((((Echiothrix_leucura:4.796650202,Echiothrix_centrosa:4.796650202):11.00218746,((Chrotomys_silaceus:5.078682357,(Chrotomys_whiteheadi:1.301520628,(Chrotomys_mindorensis:0.9911234695,Chrotomys_gonzalesi:0.9911234695):0.3103970299):3.777160443):6.819203256,((Apomys_banahao:4.810397999,((Apomys_datae:1.407524564,Apomys_abrae:1.407524564):2.934317106,Apomys_littoralis:4.341842635):0.4685553643):2.60329793,Apomys_hylocetes:7.413693677):4.484190327):3.900952694):1.302301263,(((((Pseudohydromys_murinus:0.6809698614,Pseudohydromys_eleanorae:0.6809701187):2.040310169,Pseudohydromys_fuscus:2.721280609):5.956245138,((Leptomys_elegans:2.208621777,Leptomys_signatus:2.208621777):0.5899770839,Leptomys_ernstmayri:2.798599182):5.878924956):0.307152232,(Crossomys_moncktoni:4.700531415,(Parahydromys_asper:2.387393637,Hydromys_hussoni:2.387393637):2.313137778):4.28414576):6.062917775,(Tateomys_rhinogradoides:2.920816011,Tateomys_macrocercus:2.920816011):12.12678055):2.053541595):10.8356745,(((Malacomys_edwardsi:9.143973686,Malacomys_cansdalei:9.143973686):16.35235584,((Myomyscus_verreauxii:9.223384888,Colomys_goslingi:9.223384889):15.51093547,(Mus_pahari:15.63365477,((Mus_cervicolor:8.8354276,Mus_musculus:8.835429853):4.979479949,(Mus_minutoides:7.94689701,Mus_mattheyi:7.946900226):5.868012147):1.818746835):9.10066404):0.7620088503):1.52303861,Baiyankamys_habbema:27.01937068):0.9174427137):0.2850358792):20.57335109):18.269341):5.142727):10.797662):7.258059,((Potamogale_velox:20.76387176,Micropotamogale_lamottei:20.76386943):29.5385005,(Limnogale_mergulus:39.8191355,((Tenrec_ecaudatus:17.7977706,Hemicentetes_semispinosus:17.79777061):8.399694633,(Setifer_setosus:5.686754293,Echinops_telfairi:5.686754293):20.51071094):13.62166795):10.48323674):39.96061754);((((Uropsilus_soricipes:33.72962689,((Galemys_pyrenaicus:12.55576936,Desmana_moschata:12.55576936):15.00808493,(((Talpa_europaea:10.96474995,(Mogera_wogura:8.450308117,Parascaptor_leucura:8.450307181):2.514444056):10.99758412,(Scaptonyx_fusicaudus:15.74132835,Dymecodon_pilirostris:15.74132835):6.221005568):1.887724265,Condylura_cristata:23.85006096):3.713793079):6.16576754):30.28796271,(((Scutisorex_somereni:15.94006488,(Suncus_murinus:13.44796124,Crocidura_russula:13.44795747):2.492104401):14.06662361,Myosorex_zinki:30.00668824):11.37101797,((((Sorex_cinereus:6.201238723,Sorex_palustris:6.20123842):11.27634816,(Sorex_arcticus:3.584830933,Sorex_coronatus:3.584830933):13.89275408):8.364787234,Blarina_brevicauda:25.842373):1.942956477,(((Neomys_fodiens:6.051592091,(Neomys_teres:1.540253174,Neomys_anomalus:1.540253174):4.511339929):10.10292024,(Episoriculus_caudatus:13.49275752,(Nectogale_elegans:9.169975366,(Chimarrogale_platycephalus:3.740527577,Chimarrogale_himalayica:3.740526312):5.429449306):4.322780388):2.661755822):8.354505046,Anourosorex_squamipes:24.50901665):3.27631422):13.59237562):22.6398801):11.95163515,(((((Kerodon_rupestris:6.59729037,Hydrochoerus_hydrochaeris:6.597287656):5.528874038,Dolichotis_salinicola:12.12616215):2.436137281,((Microcavia_shiptoni:1.119918421,Microcavia_niata:1.119918421):3.223022057,Microcavia_australis:4.342942061):10.21935804):15.65212008,(Carterodon_sulcidens:14.70957212,(((Myocastor_coypus:13.64205676,(Makalata_didelphoides:12.44020681,Mesomys_hispidus:12.44020862):1.201849279):0.3820824145,Proechimys_guyannensis:14.02413895):0.4911544416,(Trinomys_albispinus:13.21899479,(Euryzygomatomys_spinosus:4.712656133,Clyomys_laticeps:4.712654551):8.506337979):1.29629883):0.1942782741):15.50484625):33.83666204,(((((((Echiothrix_leucura:1.13325377,Echiothrix_centrosa:1.13325377):8.029619261,((((Rattus_praetor:3.748460632,Rattus_morotaiensis:3.748459312):3.107353263,Rattus_norvegicus:6.855814335):0.5072972038,Rattus_tanezumi:7.363110952):1.40173367,((Bunomys_penitus:4.248201487,Bunomys_andrewsi:4.248200871):3.455046874,Rattus_marmosurus:7.703248741):1.061597259):0.3980287906):6.003347671,(Melasmothrix_naso:9.7726106,Waiomys_mamasae:9.772611774):5.393608958):3.305872649,(Crunomys_fallax:1.42484956,Crunomys_melanius:1.42484956):17.04724382):7.723077566,((((Apomys_hylocetes:6.832189912,((Apomys_littoralis:1.337010749,Apomys_banahao:1.337010896):3.876185776,(Apomys_datae:1.095566186,Apomys_abrae:1.095566186):4.11763207):1.618991744):5.530014437,(Chrotomys_silaceus:5.334383852,(Chrotomys_whiteheadi:1.309657169,(Chrotomys_mindorensis:0.8475042217,Chrotomys_gonzalesi:0.8475042217):0.4621529477):4.024726976):7.027818826):4.431111523,((((Pseudohydromys_fuscus:5.016940219,(Pseudohydromys_eleanorae:1.636399056,Pseudohydromys_murinus:1.636399349):3.380542043):2.063269212,(Leptomys_elegans:0.638076152,(Leptomys_signatus:0.4396424208,Leptomys_ernstmayri:0.4396424208):0.1984337605):6.442133865):0.6660175536,((Parahydromys_asper:1.749205722,Hydromys_hussoni:1.749205575):2.870950109,Crossomys_moncktoni:4.620156945):3.126070626):7.523531728,Baiyankamys_habbema:15.26976188):1.523555429):8.884463993,(((Colomys_goslingi:8.318897382,Myomyscus_verreauxii:8.318895035):14.14814791,(Mus_pahari:14.71522405,((Mus_minutoides:7.251793567,Mus_mattheyi:7.251793568):5.775803907,(Mus_musculus:9.571775011,Mus_cervicolor:9.571773251):3.455823342):1.687625986):7.751821249):1.506349641,((Tateomys_rhinogradoides:0.4398718118,Tateomys_macrocercus:0.4398718118):15.76350548,(Malacomys_edwardsi:7.027182574,Malacomys_cansdalei:7.027183454):9.176192373):7.770017055):1.704385312):0.5173930457):18.90263191,((Prometheomys_schaposchnikowi:16.74148859,(Dicrostonyx_groenlandicus:14.7346447,((Ondatra_zibethicus:6.108001885,Neofiber_alleni:6.108001885):8.003770317,(Lemmus_lemmus:13.85483793,(((Ellobius_talpinus:10.75509,Blanfordimys_afghanus:10.75509016):0.2670869,(Arvicola_sapidus:1.816061182,Arvicola_amphibius:1.816060913):9.206115178):2.070433811,Myodes_glareolus:13.09261179):0.7622285663):0.2569351591):0.6228708863):2.006844422):18.16930801,(((Scapteromys_tumidus:13.69543231,((Oxymycterus_quaestor:2.823585412,Oxymycterus_dasytrichus:2.823585331):10.13514843,(Necromys_obscurus:9.184116255,Akodon_aerosus:9.184115796):3.774617161):0.7366980108):5.19041971,(((Hylaeamys_yunganus:11.51173528,Handleyomys_alfaroi:11.51173528):2.395030474,(Oligoryzomys_longicaudatus:12.85193588,(Holochilus_chacarius:10.80459022,Nesoryzomys_indefessus:10.80458888):2.047346196):1.054830141):4.408418455,(Neotomys_ebriosus:17.34529967,((Graomys_domorum:12.55298697,Loxodontomys_micropus:12.55298848):4.129758355,Geoxus_valdivianus:16.68274712):0.6625541297):0.9698838668):0.5706666323):5.29466645,(Sigmodon_hispidus:20.36936684,((Rheomys_underwoodi:7.669562316,(Wilfredomys_oenax:3.78459241,(((Ichthyomys_hydrobates:0.104221896,Ichthyomys_stolzmanni:0.104221896):2.585316216,Neusticomys_oyapocki:2.689538301):0.4245833302,Anotomys_leander:3.114121604):0.6704705372):3.884969367):4.138700307,Chibchanomys_orcesi:11.80826182):8.561105752):3.811150906):10.73027835):10.18701356):15.499326,(((Dipodomys_panamintinus:5.363792184,(Dipodomys_ordii:4.620619617,Dipodomys_compactus:4.620619617):0.7431717661):18.66783145,(((Thomomys_townsendii:3.416762179,Thomomys_bottae:3.416762147):6.95071387,(Geomys_bursarius:7.022016815,Orthogeomys_hispidus:7.022016494):3.345457953):12.32630184,Chaetodipus_californicus:22.6937774):1.337845752):20.61870156,(Castor_fiber:3.246979129,Castor_canadensis:3.246979129):41.40333262):15.94680504):3.453954):11.918136):6.332718,((Potamogale_velox:23.03142944,Micropotamogale_lamottei:23.03143397):33.81230261,(Limnogale_mergulus:38.6380156,((Tenrec_ecaudatus:11.32605157,Hemicentetes_semispinosus:11.32605157):7.601949671,(Setifer_setosus:7.288412744,Echinops_telfairi:7.288412744):11.63958849):19.71001595):18.2057126):25.45819468);(((Potamogale_velox:26.4254991,Micropotamogale_lamottei:26.42548926):31.37071201,(Limnogale_mergulus:42.63332872,((Tenrec_ecaudatus:15.99516064,Hemicentetes_semispinosus:15.99516064):10.25594092,(Setifer_setosus:6.760220108,Echinops_telfairi:6.760220108):19.49088146):16.38222347):15.16287625):32.95243888,((((Myosorex_zinki:38.46766577,((Suncus_murinus:14.36290909,Crocidura_russula:14.3629098):6.919307622,Scutisorex_somereni:21.28222054):17.18544586):11.07482558,((Anourosorex_squamipes:33.86376628,((Episoriculus_caudatus:16.77506746,(Nectogale_elegans:11.40099987,(Chimarrogale_himalayica:5.978543521,Chimarrogale_platycephalus:5.978540723):5.422459768):5.374065418):2.896375682,(Neomys_fodiens:6.949860055,(Neomys_teres:2.558185733,Neomys_anomalus:2.558185733):4.391674011):12.72158091):14.19232344):4.53721242,(Blarina_brevicauda:33.93042897,((Sorex_arcticus:3.055668079,Sorex_coronatus:3.055667985):16.70572282,(Sorex_palustris:8.555824252,Sorex_cinereus:8.555824937):11.20556624):14.16903705):4.470552396):11.14151358):22.27246279,(((Desmana_moschata:14.21854909,Galemys_pyrenaicus:14.21855095):15.8051192,(Condylura_cristata:26.90638991,((Scaptonyx_fusicaudus:21.60561694,Dymecodon_pilirostris:21.60561694):4.815141284,(Talpa_europaea:14.90541719,(Mogera_wogura:7.024712288,Parascaptor_leucura:7.024712599):7.880703935):11.51534259):0.4856329288):3.117279928):12.65278501,Uropsilus_soricipes:42.67644894):29.13849804):8.642957391,(((((Kerodon_rupestris:11.53718588,Hydrochoerus_hydrochaeris:11.53718509):3.086878309,Dolichotis_salinicola:14.62406154):5.04319198,(Microcavia_niata:5.67225445,(Microcavia_shiptoni:2.083771285,Microcavia_australis:2.083771285):3.588483695):13.99500357):15.57028543,(Carterodon_sulcidens:19.96222964,(((Euryzygomatomys_spinosus:5.315653035,Clyomys_laticeps:5.315653299):12.59390804,Trinomys_albispinus:17.90956133):1.081865547,((Myocastor_coypus:16.83188852,(Mesomys_hispidus:15.69299347,Makalata_didelphoides:15.69299638):1.13889319):0.7486935905,Proechimys_guyannensis:17.58058293):1.410843188):0.9708054048):15.27530931):33.72629302,((((Dipodomys_panamintinus:5.069505163,(Dipodomys_ordii:3.706601434,Dipodomys_compactus:3.706601434):1.362904084):20.12878476,(((Thomomys_bottae:2.514735801,Thomomys_townsendii:2.514736688):10.049716,(Geomys_bursarius:8.995422988,Orthogeomys_hispidus:8.995422633):3.569030228):11.06894828,Chaetodipus_californicus:23.63340008):1.564889141):24.42927951,(Castor_fiber:5.398871959,Castor_canadensis:5.398871959):44.22869605):14.73825544,(((Prometheomys_schaposchnikowi:17.58335453,(Dicrostonyx_groenlandicus:15.05630406,((Ondatra_zibethicus:8.298206979,Neofiber_alleni:8.298206979):6.186517034,(Lemmus_lemmus:13.84025109,(((Ellobius_talpinus:11.50994125,Blanfordimys_afghanus:11.50993986):0.6387015836,(Arvicola_sapidus:2.72387771,Arvicola_amphibius:2.723877988):9.424764847):0.06817613721,Myodes_glareolus:12.21682036):1.623433478):0.6444707002):0.5715814376):2.527050467):18.48178304,(((Scapteromys_tumidus:13.68109994,((Oxymycterus_quaestor:3.871777939,Oxymycterus_dasytrichus:3.871777354):8.816794753,(Akodon_aerosus:9.37014141,Necromys_obscurus:9.370140369):3.318433966):0.9925253256):4.764820508,(((Handleyomys_alfaroi:12.17549223,Hylaeamys_yunganus:12.17549167):1.128305367,(Oligoryzomys_longicaudatus:13.03991287,(Holochilus_chacarius:9.377813717,Nesoryzomys_indefessus:9.377813884):3.662098538):0.2638847292):4.70696155,(((Graomys_domorum:12.18263567,Loxodontomys_micropus:12.18263637):4.930492961,Geoxus_valdivianus:17.11313086):0.3909542844,Neotomys_ebriosus:17.50408348):0.506675534):0.4351600429):4.813235582,(Sigmodon_hispidus:20.76483407,(Neusticomys_oyapocki:8.569328725,(Rheomys_underwoodi:5.478986792,(((Anotomys_leander:2.781863514,Wilfredomys_oenax:2.781863514):0.3668730404,Chibchanomys_orcesi:3.148736443):1.208625472,(Ichthyomys_hydrobates:0.8229692732,Ichthyomys_stolzmanni:0.8229691061):3.534392921):1.121625601):3.090340541):12.19550479):2.494320561):12.80598516):13.94587898,((((((Apomys_hylocetes:6.46329575,Apomys_littoralis:6.463297487):1.052943018,(Apomys_banahao:5.493857279,(Apomys_abrae:1.523883243,Apomys_datae:1.523883243):3.969973373):2.022382625):5.330348364,(Chrotomys_silaceus:5.311613139,(Chrotomys_whiteheadi:0.5117153878,(Chrotomys_mindorensis:0.413735275,Chrotomys_gonzalesi:0.413735275):0.09798004965):4.799895225):7.534977624):3.978131752,((Tateomys_rhinogradoides:0.05362041015,Tateomys_macrocercus:0.05362041015):15.41840455,(((Crossomys_moncktoni:5.700863173,(Hydromys_hussoni:3.591761587,Parahydromys_asper:3.591761777):2.109102659):4.023987905,((Pseudohydromys_fuscus:6.202271977,(Pseudohydromys_murinus:2.693041488,Pseudohydromys_eleanorae:2.693041488):3.509231153):2.615895236,(Leptomys_elegans:1.755501648,(Leptomys_ernstmayri:0.35486234,Leptomys_signatus:0.35486234):1.400639308):7.06266525):0.9066848122):5.357617052,Baiyankamys_habbema:15.08246848):0.3895569208):1.352693959):10.4212022,((Echiothrix_leucura:0.9631275985,Echiothrix_centrosa:0.9631275985):24.80331927,(((Myomyscus_verreauxii:10.07902387,Colomys_goslingi:10.07902071):12.74683532,(Mus_pahari:15.27572194,((Mus_mattheyi:6.170309695,Mus_minutoides:6.170308433):7.806016407,(Mus_musculus:9.642587211,Mus_cervicolor:9.642589736):4.33373605):1.299395843):7.550137875):1.044384297,(Malacomys_edwardsi:12.46072437,Malacomys_cansdalei:12.46072121):11.40951975):1.896203062):1.479477539):0.5869783297,((Crunomys_fallax:3.114378516,Crunomys_melanius:3.114378516):14.71710064,((((Bunomys_penitus:5.152808174,Bunomys_andrewsi:5.152808268):1.71856004,Rattus_marmosurus:6.871368655):2.536366826,((Rattus_norvegicus:6.879945972,(Rattus_praetor:4.321870691,Rattus_morotaiensis:4.321870407):2.558074649):1.052137599,Rattus_tanezumi:7.932082507):1.475652605):5.404052879,(Melasmothrix_naso:9.109198445,Waiomys_mamasae:9.109196551):5.702590199):3.019690801):10.00142297):22.1781182):14.3548):4.598014):11.494083):10.290729);((((((Desmana_moschata:12.01967818,Galemys_pyrenaicus:12.01967818):13.41450366,(((Talpa_europaea:11.25858994,(Mogera_wogura:7.673162479,Parascaptor_leucura:7.673163184):3.585429668):10.20460524,(Dymecodon_pilirostris:15.86399812,Scaptonyx_fusicaudus:15.86399812):5.599201427):0.5516417539,Condylura_cristata:22.0148396):3.419343702):9.146599848,Uropsilus_soricipes:34.58077684):29.53713223,((((Suncus_murinus:11.58699614,Crocidura_russula:11.58699638):4.072543115,Scutisorex_somereni:15.65953901):13.78032191,Myosorex_zinki:29.43986432):11.81955399,((Blarina_brevicauda:24.86978909,((Sorex_arcticus:2.674104884,Sorex_coronatus:2.674104787):15.1782757,(Sorex_cinereus:5.94394635,Sorex_palustris:5.943945137):11.90843399):7.017406096):5.428728585,(((Neomys_fodiens:7.80218726,(Neomys_teres:2.946875272,Neomys_anomalus:2.946875272):4.855311988):8.67199116,(Episoriculus_caudatus:12.86926423,(Nectogale_elegans:10.00125147,(Chimarrogale_platycephalus:6.147042777,Chimarrogale_himalayica:6.147044427):3.854207771):2.868014221):3.604911758):11.36741875,Anourosorex_squamipes:27.84159644):2.456920045):10.96090061):22.85848882):9.822114913,(((((Kerodon_rupestris:8.163275023,Hydrochoerus_hydrochaeris:8.163275023):4.064737121,Dolichotis_salinicola:12.22801454):2.716897972,(Microcavia_shiptoni:6.524527431,(Microcavia_niata:4.035634759,Microcavia_australis:4.035634759):2.488892673):8.420382205):18.176308,(Carterodon_sulcidens:17.10217096,(((Myocastor_coypus:14.70878217,(Mesomys_hispidus:13.48838391,Makalata_didelphoides:13.48838367):1.220398014):0.449011681,Proechimys_guyannensis:15.15779433):0.6390180964,((Euryzygomatomys_spinosus:3.419429406,Clyomys_laticeps:3.419429478):11.90836608,Trinomys_albispinus:15.32779575):0.4690159557):1.305359731):16.01905124):30.28838572,((((Prometheomys_schaposchnikowi:16.88789125,(Dicrostonyx_groenlandicus:15.59728224,((Ondatra_zibethicus:8.351176761,Neofiber_alleni:8.351176761):6.651557052,(Lemmus_lemmus:14.75283853,(((Ellobius_talpinus:11.36099815,Blanfordimys_afghanus:11.36100055):0.3886660985,(Arvicola_sapidus:3.796805303,Arvicola_amphibius:3.796805303):7.952862905):1.959838526,Myodes_glareolus:13.70950526):1.043332931):0.249895705):0.5945479769):1.290606914):19.44374255,((Sigmodon_hispidus:20.21462668,((Neusticomys_oyapocki:8.757605345,Wilfredomys_oenax:8.757605628):1.646604885,(Chibchanomys_orcesi:9.197730589,((Rheomys_underwoodi:1.938461826,Anotomys_leander:1.938461883):7.087498241,(Ichthyomys_stolzmanni:1.69309067,Ichthyomys_hydrobates:1.69309067):7.332868322):0.1717693331):1.206481623):9.810415038):3.527662918,((Scapteromys_tumidus:13.43855529,((Necromys_obscurus:8.699878442,Akodon_aerosus:8.699877593):3.966353087,(Oxymycterus_dasytrichus:3.207409894,Oxymycterus_quaestor:3.207408479):9.458819935):0.7723271288):5.502036724,(((Hylaeamys_yunganus:12.24668572,Handleyomys_alfaroi:12.24668601):2.709206437,(Oligoryzomys_longicaudatus:14.49629531,(Nesoryzomys_indefessus:11.55284774,Holochilus_chacarius:11.55284692):2.943446858):0.4595965701):3.61135378,(Neotomys_ebriosus:18.15500002,((Graomys_domorum:12.11656499,Loxodontomys_micropus:12.1165644):4.368215422,Geoxus_valdivianus:16.48478069):1.670219781):0.4122453235):0.373347685):4.801694701):12.58934545):10.81399381,((Baiyankamys_habbema:14.08670465,(Tateomys_rhinogradoides:0.2375525202,Tateomys_macrocercus:0.2375525202):13.84915207):19.34778787,(((((((Rattus_tanezumi:6.763970181,(Rattus_norvegicus:6.365510453,(Rattus_praetor:4.104808707,Rattus_morotaiensis:4.104807817):2.260700458):0.3984605867):0.2530412222,Rattus_marmosurus:7.017011434):1.776871461,(Bunomys_andrewsi:4.145616,Bunomys_penitus:4.145617258):4.648266435):5.108792054,(Echiothrix_leucura:2.108969027,Echiothrix_centrosa:2.108969027):11.79370647):0.726169998,(Waiomys_mamasae:11.0769319,Melasmothrix_naso:11.07693276):3.551911968):3.22404553,(Crunomys_melanius:0.1171252736,Crunomys_fallax:0.1171252736):17.73576643):9.547305425,(((((Pseudohydromys_murinus:5.683362468,(Pseudohydromys_eleanorae:3.051489655,Pseudohydromys_fuscus:3.051489593):2.631872813):2.895521237,((Leptomys_signatus:0.5310664042,Leptomys_ernstmayri:0.5310664042):3.740064685,Leptomys_elegans:4.271133237):4.307752308):0.4871023561,((Hydromys_hussoni:2.270426413,Parahydromys_asper:2.270426318):3.368936218,Crossomys_moncktoni:5.639361617):3.426621991):7.63134743,((Apomys_hylocetes:7.368972086,((Apomys_banahao:0.9470869706,Apomys_littoralis:0.9470869706):5.334664102,(Apomys_datae:2.054846407,Apomys_abrae:2.054846407):4.226905126):1.087221504):5.235751358,(Chrotomys_silaceus:5.840554895,(Chrotomys_whiteheadi:1.237128729,(Chrotomys_mindorensis:0.8805252135,Chrotomys_gonzalesi:0.8805252135):0.3566035153):4.603427086):6.764169777):4.092607593):10.64822807,(((Colomys_goslingi:9.11134648,Myomyscus_verreauxii:9.11134648):14.29219223,(Mus_pahari:14.63404016,((Mus_minutoides:5.824587876,Mus_mattheyi:5.824586342):7.89495721,(Mus_musculus:9.039668786,Mus_cervicolor:9.03966756):4.679875686):0.9144969167):8.769497935):1.048913753,(Malacomys_edwardsi:10.42020136,Malacomys_cansdalei:10.42019921):14.03225295):2.893109715):0.0546365141):6.03429248):13.71113573):14.57636,(((Dipodomys_panamintinus:5.126041985,(Dipodomys_compactus:4.066849066,Dipodomys_ordii:4.066849066):1.059193122):19.44899251,(((Thomomys_bottae:3.321186578,Thomomys_townsendii:3.321185228):8.166534031,(Geomys_bursarius:8.646988966,Orthogeomys_hispidus:8.646988121):2.84073215):11.70054551,Chaetodipus_californicus:23.18826527):1.386768414):21.09508702,(Castor_fiber:4.077013197,Castor_canadensis:4.077013197):41.5931178):16.051885):1.687626):10.530408):7.990533,((Potamogale_velox:19.47709952,Micropotamogale_lamottei:19.47709952):38.41489332,(Limnogale_mergulus:38.5003099,((Tenrec_ecaudatus:18.48747356,Hemicentetes_semispinosus:18.48747356):6.798191534,(Setifer_setosus:5.385363399,Echinops_telfairi:5.385363399):19.90030169):13.21464272):19.39168502):24.03855363);((((Uropsilus_soricipes:34.73754467,((((Talpa_europaea:10.97470731,(Parascaptor_leucura:8.219285113,Mogera_wogura:8.219285113):2.755422469):9.925470741,(Dymecodon_pilirostris:17.19280895,Scaptonyx_fusicaudus:17.19281162):3.707365367):1.254605701,Condylura_cristata:22.15478295):6.193525249,(Galemys_pyrenaicus:11.18098403,Desmana_moschata:11.18098403):17.16732283):6.389239139):30.67936195,(((((Sorex_coronatus:3.419861743,Sorex_arcticus:3.419861369):17.05870448,(Sorex_palustris:5.543016121,Sorex_cinereus:5.543015427):14.93554931):8.226835108,Blarina_brevicauda:28.70540174):3.323711607,(((Episoriculus_caudatus:14.47609912,(Nectogale_elegans:9.871751408,(Chimarrogale_himalayica:4.131885931,Chimarrogale_platycephalus:4.131886198):5.739865745):4.604347709):1.008825786,(Neomys_fodiens:7.363223843,(Neomys_teres:3.204149962,Neomys_anomalus:3.204149962):4.159073881):8.121701381):14.29434264,Anourosorex_squamipes:29.77925589):2.249843313):8.948712198,(Myosorex_zinki:31.54409468,((Suncus_murinus:12.65936391,Crocidura_russula:12.65936409):4.523551904,Scutisorex_somereni:17.18291338):14.36118103):9.433730302):24.43909367):11.43245379,(((((Kerodon_rupestris:10.82481523,Hydrochoerus_hydrochaeris:10.82481761):3.127278927,Dolichotis_salinicola:13.95209654):2.981057016,(Microcavia_niata:6.500245072,(Microcavia_shiptoni:0.08454405717,Microcavia_australis:0.08454405717):6.415700515):10.43290634):15.59175438,(Carterodon_sulcidens:16.46585771,((((Mesomys_hispidus:14.5170866,Makalata_didelphoides:14.51708445):0.1535293614,Myocastor_coypus:14.67061401):0.5674216486,Proechimys_guyannensis:15.23803494):0.7343019591,(Trinomys_albispinus:15.5033088,(Clyomys_laticeps:5.241493317,Euryzygomatomys_spinosus:5.241493079):10.26181548):0.4690285772):0.4935210512):16.05904975):35.34809363,(((((Dipodomys_ordii:4.980152409,Dipodomys_compactus:4.980152409):0.8070699177,Dipodomys_panamintinus:5.787221678):20.90180832,(((Thomomys_townsendii:2.080759613,Thomomys_bottae:2.080760343):7.618077709,(Geomys_bursarius:7.340430343,Orthogeomys_hispidus:7.340430342):2.358406818):14.71349242,Chaetodipus_californicus:24.41233087):2.276700914):22.47345664,(Castor_fiber:5.321646349,Castor_canadensis:5.321646349):43.84084565):14.324933,(((Prometheomys_schaposchnikowi:16.53769526,(Dicrostonyx_groenlandicus:15.31526905,((Ondatra_zibethicus:8.070037634,Neofiber_alleni:8.070037634):7.081413251,(Lemmus_lemmus:14.42120783,(((Blanfordimys_afghanus:11.41664081,Ellobius_talpinus:11.41664321):0.2741766148,(Arvicola_sapidus:2.156966065,Arvicola_amphibius:2.156966065):9.53385176):0.8376777222,Myodes_glareolus:12.52849626):1.892714):0.7302384766):0.163821455):1.222424489):20.3074444,((((((Loxodontomys_micropus:12.5934959,Graomys_domorum:12.59349705):4.382462479,Geoxus_valdivianus:16.97595695):0.8829617202,Neotomys_ebriosus:17.85892096):1.279182756,((Hylaeamys_yunganus:13.03459527,Handleyomys_alfaroi:13.03459784):1.404505418,(Oligoryzomys_longicaudatus:13.73264758,(Holochilus_chacarius:10.72020817,Nesoryzomys_indefessus:10.72020806):3.012441091):0.7064522834):4.699001886):0.3073512366,(((Akodon_aerosus:9.301581947,Necromys_obscurus:9.301583092):3.367355274,(Oxymycterus_dasytrichus:3.626061308,Oxymycterus_quaestor:3.626060078):9.042879032):1.915978948,Scapteromys_tumidus:14.58491671):4.860536812):7.640851104,(Sigmodon_hispidus:23.47244853,(((Wilfredomys_oenax:9.189839907,((Ichthyomys_hydrobates:1.861869535,Ichthyomys_stolzmanni:1.861869535):6.864169987,(Chibchanomys_orcesi:4.536471958,Rheomys_underwoodi:4.536471872):4.189567278):0.4638001561):0.6076024329,Neusticomys_oyapocki:9.797440968):1.383955124,Anotomys_leander:11.18139609):12.2910513):3.613858096):9.758833892):13.14849633,((Baiyankamys_habbema:26.95037747,((Crunomys_fallax:1.280758893,Crunomys_melanius:1.280758894):17.50018609,(((Bunomys_andrewsi:5.667499941,Bunomys_penitus:5.667499862):3.51173604,(Rattus_tanezumi:8.310194778,((Rattus_marmosurus:4.561128327,(Rattus_praetor:4.314213662,Rattus_morotaiensis:4.31421452):0.2469145988):3.253616544,Rattus_norvegicus:7.8147452):0.4954496421):0.8690414043):6.6042215,(((Echiothrix_leucura:0.2330429447,Echiothrix_centrosa:0.2330429447):0.1073880335,Melasmothrix_naso:0.34043111):10.54283969,Waiomys_mamasae:10.88327311):4.900187207):2.997485329):8.169430502):2.157170862,((((Crossomys_moncktoni:4.819873503,(Hydromys_hussoni:2.468432849,Parahydromys_asper:2.46843285):2.351439994):5.714472138,(((Tateomys_rhinogradoides:0.9659612051,Tateomys_macrocercus:0.9659612051):2.458940601,((Leptomys_ernstmayri:0.9888613705,Leptomys_elegans:0.9888613705):0.8705846032,Leptomys_signatus:1.859445644):1.565456162):6.75667814,((Pseudohydromys_eleanorae:4.070788629,Pseudohydromys_murinus:4.070788959):3.231502017,Pseudohydromys_fuscus:7.302290975):2.879290289):0.3527633879):8.742482145,((Chrotomys_silaceus:5.069639863,(Chrotomys_whiteheadi:0.9046287029,(Chrotomys_mindorensis:0.4043742772,Chrotomys_gonzalesi:0.4043742772):0.5002544257):4.165009841):8.32768979,((Apomys_banahao:4.757289121,(Apomys_datae:1.421996133,Apomys_abrae:1.421996133):3.33529424):3.175342071,(Apomys_hylocetes:0.09862882737,Apomys_littoralis:0.09862882737):7.834003255):5.464696551):5.879496351):9.374254701,((Malacomys_edwardsi:10.38775229,Malacomys_cansdalei:10.38775426):16.50544331,((Colomys_goslingi:10.20512042,Myomyscus_verreauxii:10.20511976):15.18433181,(((Mus_minutoides:7.083666171,Mus_mattheyi:7.083667391):8.580401305,(Mus_cervicolor:9.247322012,Mus_musculus:9.247321052):6.416747611):1.511724643,Mus_pahari:17.17579301):8.213655602):1.503747318):1.757884449):0.4564653154):20.88609035):13.493797):4.38557):8.976398):10.174779,((Potamogale_velox:17.06571303,Micropotamogale_lamottei:17.06571224):45.19831154,(Limnogale_mergulus:34.13147371,((Tenrec_ecaudatus:16.14850604,Hemicentetes_semispinosus:16.14850604):7.677260814,(Setifer_setosus:3.879725866,Echinops_telfairi:3.879725866):19.94603839):10.30570868):28.13254382):24.76014914);(((Potamogale_velox:29.56505459,Micropotamogale_lamottei:29.56504687):29.49895833,(Limnogale_mergulus:35.43646964,((Tenrec_ecaudatus:11.51716902,Hemicentetes_semispinosus:11.5171688):17.77146557,(Setifer_setosus:8.164502807,Echinops_telfairi:8.164502807):21.12413179):6.147834597):23.62755034):25.81251585,(((Uropsilus_soricipes:40.02634845,((Desmana_moschata:13.23970521,Galemys_pyrenaicus:13.23970521):19.11132884,(((Scaptonyx_fusicaudus:19.56251311,Dymecodon_pilirostris:19.56251022):7.896282077,((Parascaptor_leucura:7.793054409,Mogera_wogura:7.793055018):6.803527565,Talpa_europaea:14.59658171):12.86221235):1.343548547,Condylura_cristata:28.80234345):3.548690895):7.675325402):29.87123247,((Myosorex_zinki:33.28023911,(Scutisorex_somereni:19.01832489,(Crocidura_russula:14.23306613,Suncus_murinus:14.23306787):4.78525934):14.26191247):12.6871789,((((Sorex_cinereus:7.656600584,Sorex_palustris:7.656600177):12.78997982,(Sorex_coronatus:4.378607456,Sorex_arcticus:4.378607456):16.06797121):9.233547809,Blarina_brevicauda:29.68012729):3.113164585,(((Neomys_fodiens:5.671865986,(Neomys_teres:3.360866864,Neomys_anomalus:3.360866864):2.310998543):11.09468633,(Episoriculus_caudatus:15.31136042,(Nectogale_elegans:9.500789608,(Chimarrogale_himalayica:5.721542804,Chimarrogale_platycephalus:5.721541357):3.779245645):5.810570808):1.455192191):11.75566291,Anourosorex_squamipes:28.52221509):4.271074377):13.17412955):23.93018782):13.89719868,(((((Kerodon_rupestris:9.38206031,Hydrochoerus_hydrochaeris:9.382058639):4.319125635,Dolichotis_salinicola:13.70118316):5.054717714,((Microcavia_shiptoni:0.5088975008,Microcavia_niata:0.5088975008):8.803548356,Microcavia_australis:9.312445856):9.443453626):18.84137426,((((Clyomys_laticeps:6.214744253,Euryzygomatomys_spinosus:6.214743278):10.95824671,Trinomys_albispinus:17.17299026):1.230873537,((Myocastor_coypus:17.21836844,(Mesomys_hispidus:16.54099177,Makalata_didelphoides:16.54098954):0.6773763965):0.3828831157,Proechimys_guyannensis:17.60125109):0.8026125232):1.078029144,Carterodon_sulcidens:19.48189294):18.1153833):28.28017513,(((((Dipodomys_ordii:4.713344807,Dipodomys_compactus:4.713344807):1.397114031,Dipodomys_panamintinus:6.110457692):18.44545783,(((Thomomys_townsendii:2.721887727,Thomomys_bottae:2.721888872):8.232568151,(Geomys_bursarius:8.249262905,Orthogeomys_hispidus:8.249260451):2.705194609):11.14022795,Chaetodipus_californicus:22.09468498):2.461232991):24.97032,(Castor_fiber:5.32901906,Castor_canadensis:5.32901906):44.19722594):11.90534,(((((((Mus_pahari:15.42296583,((Mus_mattheyi:6.868340284,Mus_minutoides:6.868340922):7.401425376,(Mus_musculus:8.697612089,Mus_cervicolor:8.697611449):5.572154307):1.1531988):7.755002878,(Myomyscus_verreauxii:9.700060526,Colomys_goslingi:9.700060526):13.4779085):1.574498416,(Malacomys_edwardsi:7.211324415,Malacomys_cansdalei:7.211324414):17.54114654):1.249102765,Baiyankamys_habbema:26.00157095):0.8228735695,((((Crossomys_moncktoni:4.809462107,((Echiothrix_leucura:0.3069086285,Echiothrix_centrosa:0.3069086285):3.498359226,(Hydromys_hussoni:1.846864181,Parahydromys_asper:1.846864213):1.958403706):1.004193997):4.916599225,(((Pseudohydromys_fuscus:1.025480187,Pseudohydromys_eleanorae:1.025480187):4.982869172,Pseudohydromys_murinus:6.008351851):2.510917459,((Leptomys_signatus:4.604480947,Leptomys_elegans:4.604480947):0.534239076,Leptomys_ernstmayri:5.138719384):3.380548712):1.206791318):7.464079203,(Tateomys_rhinogradoides:0.408245225,Tateomys_macrocercus:0.408245225):16.78189496):0.6408165007,((((Apomys_banahao:1.262644523,Apomys_littoralis:1.262644395):3.917415981,(Apomys_abrae:2.447498369,Apomys_datae:2.447498369):2.732562583):2.024832743,Apomys_hylocetes:7.204893696):5.995279634,(Chrotomys_silaceus:4.558389337,(Chrotomys_whiteheadi:0.958054116,(Chrotomys_mindorensis:0.4097942839,Chrotomys_gonzalesi:0.4097942839):0.5482595126):3.600334422):8.641783035):4.630782044):8.993489686):0.959574743,((Crunomys_melanius:4.179982264,Crunomys_fallax:4.179983862):14.55912338,(((Rattus_marmosurus:7.475720879,(((Rattus_praetor:3.731961429,Rattus_morotaiensis:3.731961238):2.683022728,Rattus_norvegicus:6.414983869):0.7011061671,Rattus_tanezumi:7.116090005):0.3596308434):1.100347427,(Bunomys_andrewsi:4.085229823,Bunomys_penitus:4.085228353):4.490838932):6.927287869,(Waiomys_mamasae:10.38014179,Melasmothrix_naso:10.38014115):5.123212822):3.23575052):9.044913714):23.22297421,((Prometheomys_schaposchnikowi:18.65644652,(Dicrostonyx_groenlandicus:16.32605824,((Ondatra_zibethicus:8.061352148,Neofiber_alleni:8.061352148):7.420607349,(Lemmus_lemmus:15.24718183,(((Ellobius_talpinus:11.62193912,Blanfordimys_afghanus:11.6219397):0.4106917894,(Arvicola_sapidus:2.570382408,Arvicola_amphibius:2.570382694):9.46224822):1.339722405,Myodes_glareolus:13.37235275):1.874828225):0.2347774657):0.8440977974):2.330387511):16.06176061,(((Scapteromys_tumidus:14.03301021,((Oxymycterus_dasytrichus:3.399853138,Oxymycterus_quaestor:3.399853194):9.658565322,(Necromys_obscurus:10.20382571,Akodon_aerosus:10.20382553):2.854593184):0.9745906351):5.113577663,(((Hylaeamys_yunganus:12.96973323,Handleyomys_alfaroi:12.96973323):1.258409239,(Oligoryzomys_longicaudatus:13.39083986,(Holochilus_chacarius:10.59028104,Nesoryzomys_indefessus:10.59028004):2.800557846):0.837305014):4.186121943,(Neotomys_ebriosus:17.89550401,((Graomys_domorum:12.56089075,Loxodontomys_micropus:12.56089103):3.759563438,Geoxus_valdivianus:16.32045396):1.575051):0.5187587451):0.7323230867):4.266481225,(Sigmodon_hispidus:20.60610606,((Neusticomys_oyapocki:8.020548536,((Anotomys_leander:6.30678053,Wilfredomys_oenax:6.306780816):0.2795884679,Chibchanomys_orcesi:6.586368455):1.43417805):0.1987785173,((Ichthyomys_stolzmanni:0.919597609,Ichthyomys_hydrobates:0.9195977807):4.782178969,Rheomys_underwoodi:5.701777436):2.517549617):12.3867773):2.806963607):11.30513832):16.28879612):10.424579):4.445873):17.917379):1.081712);((((Uropsilus_soricipes:42.64045767,((Condylura_cristata:28.32254137,((Dymecodon_pilirostris:18.81698252,Scaptonyx_fusicaudus:18.81697929):7.55953005,((Parascaptor_leucura:9.7187476,Mogera_wogura:9.718748117):3.196554684,Talpa_europaea:12.91530374):13.4612088):1.946030744):5.256993417,(Galemys_pyrenaicus:15.61532917,Desmana_moschata:15.61532917):17.96420691):9.060926437):30.37201155,(((Blarina_brevicauda:31.46168613,((Sorex_cinereus:9.212122985,Sorex_palustris:9.212122856):9.849936175,(Sorex_coronatus:4.066999487,Sorex_arcticus:4.066999066):14.99506071):12.39962894):3.338835022,(Anourosorex_squamipes:31.12980655,((Episoriculus_caudatus:16.32126709,(Nectogale_elegans:10.98381959,(Chimarrogale_himalayica:6.432248567,Chimarrogale_platycephalus:6.432247274):4.551573287):5.337446848):0.9969102517,(Neomys_fodiens:9.311394575,(Neomys_teres:2.301503641,Neomys_anomalus:2.301503641):7.009888672):8.006783732):13.8116276):3.670717507):11.75150429,(Myosorex_zinki:36.93194673,((Suncus_murinus:16.54100728,Crocidura_russula:16.54100835):2.828189174,Scutisorex_somereni:19.36919506):17.56275103):9.620083232):26.46044476):11.17017008,(((((Kerodon_rupestris:11.17183596,Hydrochoerus_hydrochaeris:11.17183596):2.821338972,Dolichotis_salinicola:13.99317494):2.09930506,(Microcavia_australis:5.105471422,(Microcavia_niata:2.434905577,Microcavia_shiptoni:2.434905577):2.670565109):10.98700857):17.74000267,(Carterodon_sulcidens:19.13724206,((Trinomys_albispinus:15.80500407,(Clyomys_laticeps:5.452029152,Euryzygomatomys_spinosus:5.452028907):10.35297271):1.02886016,((Myocastor_coypus:15.16053819,(Makalata_didelphoides:14.7686561,Mesomys_hispidus:14.76865904):0.3918808608):0.8792186509,Proechimys_guyannensis:16.03975782):0.7941059234):2.303376843):14.69524208):33.21504331,((((Dipodomys_panamintinus:4.69732488,(Dipodomys_compactus:4.063132252,Dipodomys_ordii:4.063132252):0.6341921197):20.35298957,(((Thomomys_townsendii:2.662966318,Thomomys_bottae:2.662965471):7.919592739,(Geomys_bursarius:7.85025925,Orthogeomys_hispidus:7.850260605):2.7322993):12.70022972,Chaetodipus_californicus:23.28278827):1.767523976):27.78103516,(Castor_fiber:4.604996613,Castor_canadensis:4.604996613):48.22634825):13.17508271,(((Prometheomys_schaposchnikowi:17.34881822,(Dicrostonyx_groenlandicus:14.79627455,((Ondatra_zibethicus:6.580501404,Neofiber_alleni:6.580501404):7.612023083,(Lemmus_lemmus:14.12320081,(((Ellobius_talpinus:11.22143715,Blanfordimys_afghanus:11.22143687):0.5984294316,(Arvicola_sapidus:2.581670123,Arvicola_amphibius:2.581670123):9.238194789):1.067456766,Myodes_glareolus:12.88732057):1.235876907):0.06932475998):0.6037508708):2.552543695):16.66317924,(((((Handleyomys_alfaroi:11.9892411,Hylaeamys_yunganus:11.9892411):2.260559041,((Nesoryzomys_indefessus:10.08002443,Holochilus_chacarius:10.08002476):3.673809464,Oligoryzomys_longicaudatus:13.75383422):0.4959650858):4.652769291,(((Graomys_domorum:11.73460586,Loxodontomys_micropus:11.73460586):4.967051345,Geoxus_valdivianus:16.70165442):1.369218066,Neotomys_ebriosus:18.07087672):0.8316909957):0.2657505292,(Scapteromys_tumidus:14.26065936,((Oxymycterus_dasytrichus:3.294403511,Oxymycterus_quaestor:3.294403233):9.275610141,(Akodon_aerosus:8.816419608,Necromys_obscurus:8.816420748):3.75359154):1.690645846):4.907658798):4.881664298,(Sigmodon_hispidus:19.00545638,((Chibchanomys_orcesi:5.780323066,(Rheomys_underwoodi:4.688032528,(Wilfredomys_oenax:2.797858284,Anotomys_leander:2.797858284):1.890174634):1.092290706):1.67647813,((Ichthyomys_hydrobates:4.550033044,Ichthyomys_stolzmanni:4.550033322):2.341488323,Neusticomys_oyapocki:6.891521089):0.565281248):11.54865543):5.04452677):9.962017083):13.1178377,(((Crunomys_melanius:0.06445818414,Crunomys_fallax:0.06445818414):17.24802396,((((Rattus_norvegicus:6.245255173,(Rattus_morotaiensis:3.53004291,Rattus_praetor:3.530043583):2.715211473):0.5167873824,(Rattus_tanezumi:3.355000309,Rattus_marmosurus:3.355000221):3.407042334):2.358253867,(Bunomys_penitus:3.81552658,Bunomys_andrewsi:3.815526814):5.304770194):4.961313048,((Melasmothrix_naso:10.66084934,Waiomys_mamasae:10.6608508):0.423224413,(Tateomys_rhinogradoides:4.440567346,Tateomys_macrocercus:4.440567346):6.643509042):2.997535218):3.2308756):10.05755109,((((Echiothrix_leucura:5.228163202,Echiothrix_centrosa:5.228163202):9.903724351,((((Pseudohydromys_murinus:0.8546420354,Pseudohydromys_eleanorae:0.8546420354):0.9531341005,Pseudohydromys_fuscus:1.807776136):5.206664912,((Leptomys_ernstmayri:0.1616871575,Leptomys_elegans:0.1616871575):0.08828460506,Leptomys_signatus:0.2499717626):6.764468559):0.147268777,((Hydromys_hussoni:2.222877901,Parahydromys_asper:2.222877872):2.342530046,Crossomys_moncktoni:4.565409088):2.596301795):7.970175498):2.086900154,(((Apomys_hylocetes:4.8744741,Apomys_littoralis:4.874475271):2.610970844,(Apomys_banahao:4.43217644,(Apomys_abrae:1.401594301,Apomys_datae:1.401594301):3.030583163):3.053269822):4.821490858,(Chrotomys_silaceus:6.737320486,(Chrotomys_whiteheadi:1.021719415,(Chrotomys_mindorensis:0.3691252318,Chrotomys_gonzalesi:0.3691252318):0.6525941828):5.715602827):5.569615609):4.911848832):9.903724498,(((Myomyscus_verreauxii:7.33886215,Colomys_goslingi:7.338862735):15.82233267,(Mus_pahari:15.51167859,((Mus_mattheyi:7.228088612,Mus_minutoides:7.228089461):7.56129627,(Mus_musculus:8.935540588,Mus_cervicolor:8.935539416):5.853843738):0.722294265):7.649516343):1.694110463,(Baiyankamys_habbema:16.48232559,(Malacomys_edwardsi:11.28978023,Malacomys_cansdalei:11.28978024):5.192545642):8.372982153):2.267202273):0.247525682):19.75979872):18.876562):1.041132):17.135119):6.229015,((Potamogale_velox:18.26650827,Micropotamogale_lamottei:18.26650828):33.51202832,(Limnogale_mergulus:35.93566879,((Tenrec_ecaudatus:20.22386734,Hemicentetes_semispinosus:20.22386734):6.377545375,(Setifer_setosus:4.894154543,Echinops_telfairi:4.894154543):21.70725817):9.334256828):15.84287704):38.63311571);((((((Condylura_cristata:26.95660346,((Dymecodon_pilirostris:18.22938939,Scaptonyx_fusicaudus:18.22938939):8.652482585,((Parascaptor_leucura:9.162068334,Mogera_wogura:9.162066066):5.507966731,Talpa_europaea:14.67003382):12.21183846):0.07473349992):4.037225097,(Galemys_pyrenaicus:11.96627309,Desmana_moschata:11.96627309):19.02755764):12.58391145,Uropsilus_soricipes:43.57772976):32.8876299,((((Suncus_murinus:14.90381769,Crocidura_russula:14.90381831):5.437027589,Scutisorex_somereni:20.34084715):15.16580877,Myosorex_zinki:35.50665455):9.54407839,((((Episoriculus_caudatus:16.75701923,(Nectogale_elegans:11.9981726,(Chimarrogale_platycephalus:4.982758359,Chimarrogale_himalayica:4.982757707):7.015413622):4.75884849):0.9152476111,(Neomys_fodiens:9.141196333,(Neomys_teres:2.471198729,Neomys_anomalus:2.471198729):6.669996673):8.531069948):14.57953557,Anourosorex_squamipes:32.25180309):4.546982646,(Blarina_brevicauda:33.96355041,((Sorex_arcticus:4.030366453,Sorex_coronatus:4.030366764):15.41152544,(Sorex_palustris:7.066797069,Sorex_cinereus:7.066796758):12.37509669):14.521661):2.835233463):8.251949188):31.41462597):13.4606029,(((((Kerodon_rupestris:11.25365594,Hydrochoerus_hydrochaeris:11.25365594):3.600667278,Dolichotis_salinicola:14.8543258):2.930436091,((Microcavia_shiptoni:0.6481877611,Microcavia_australis:0.6481877611):6.144309346,Microcavia_niata:6.792496079):10.99226334):15.54766559,((((Clyomys_laticeps:4.620883392,Euryzygomatomys_spinosus:4.620883135):9.993567088,Trinomys_albispinus:14.61445099):2.313514673,(((Makalata_didelphoides:14.6849557,Mesomys_hispidus:14.68495492):0.8137768621,Myocastor_coypus:15.49873384):0.2116261039,Proechimys_guyannensis:15.7103601):1.217606336):1.2614249,Carterodon_sulcidens:18.189388):15.14303459):40.54458647,(((((((Apomys_hylocetes:7.373485109,((Apomys_banahao:4.625538021,(Apomys_abrae:1.418111469,Apomys_datae:1.418111469):3.207426552):1.282319659,Apomys_littoralis:5.907859053):1.465627093):4.421587329,(Chrotomys_silaceus:4.238287518,(Chrotomys_whiteheadi:1.187379577,(Chrotomys_mindorensis:0.6287179257,Chrotomys_gonzalesi:0.6287179257):0.5586616513):3.050907026):7.556786108):5.527258572,(((((Pseudohydromys_murinus:0.9920685333,Pseudohydromys_fuscus:0.9920685333):2.766471656,Pseudohydromys_eleanorae:3.758540981):4.204616491,((Leptomys_elegans:0.9399355034,Leptomys_signatus:0.9399355034):1.864230244,Leptomys_ernstmayri:2.804165443):5.158991146):0.9914727586,((Parahydromys_asper:2.808534355,Hydromys_hussoni:2.808534051):2.886121051,Crossomys_moncktoni:5.694654797):3.259973026):6.246379667,(Tateomys_rhinogradoides:0.3538730945,Tateomys_macrocercus:0.3538730945):14.84713623):2.12132166):8.679784821,((Malacomys_edwardsi:10.21236187,Malacomys_cansdalei:10.21236492):13.42567025,((((Mus_musculus:9.584130805,Mus_cervicolor:9.584129952):3.510349019,(Mus_mattheyi:5.699192624,Mus_minutoides:5.699194149):7.395284608):1.545061788,Mus_pahari:14.6395442):7.27522311,(Myomyscus_verreauxii:10.5935723,Colomys_goslingi:10.59357535):11.32119035):1.723271293):2.364079725):0.4170563119,((Crunomys_melanius:5.594553977,Crunomys_fallax:5.594553062):11.7487651,(((Echiothrix_leucura:0.08657155139,Echiothrix_centrosa:0.08657155139):14.21232213,((Bunomys_andrewsi:4.779471141,Bunomys_penitus:4.779471079):4.266817729,(Rattus_tanezumi:6.894225588,(Rattus_norvegicus:6.505450799,(Rattus_morotaiensis:4.316329734,(Rattus_praetor:4.022666319,Rattus_marmosurus:4.022666168):0.2936637196):2.189120912):0.388775003):2.152063512):5.252605523):0.7065131731,((Melasmothrix_naso:3.222604476,Baiyankamys_habbema:3.222605391):7.39695354,Waiomys_mamasae:10.61955893):4.385846946):2.337911069):9.075852423):20.29149836,((Prometheomys_schaposchnikowi:17.53208823,(Dicrostonyx_groenlandicus:15.0079137,((Ondatra_zibethicus:7.826443445,Neofiber_alleni:7.826443445):6.563429709,(Lemmus_lemmus:14.03533889,(((Ellobius_talpinus:11.37668235,Blanfordimys_afghanus:11.37668251):0.454901578,(Arvicola_sapidus:2.57802797,Arvicola_amphibius:2.578027971):9.253554964):0.6874100934,Myodes_glareolus:12.5189933):1.516346396):0.3545342686):0.6180383412):2.524175924):16.3252863,(((Scapteromys_tumidus:13.19030255,((Necromys_obscurus:10.23187378,Akodon_aerosus:10.23187351):2.535306204,(Oxymycterus_dasytrichus:3.518753235,Oxymycterus_quaestor:3.51875345):9.248424865):0.4231236457):5.404627897,(((Handleyomys_alfaroi:12.14410625,Hylaeamys_yunganus:12.14410652):2.715581231,(Oligoryzomys_longicaudatus:13.3327844,(Nesoryzomys_indefessus:10.02334967,Holochilus_chacarius:10.02334823):3.30943509):1.526902809):3.513335961,(Neotomys_ebriosus:17.16494421,((Graomys_domorum:11.75551458,Loxodontomys_micropus:11.75551625):4.584994189,Geoxus_valdivianus:16.34051033):0.8244349553):1.208078526):0.2219084098):5.770890257,(((Anotomys_leander:10.80752908,(Rheomys_underwoodi:9.568826006,Neusticomys_oyapocki:9.568826005):1.238703881):7.008530614,(((Ichthyomys_hydrobates:0.2629666606,Ichthyomys_stolzmanni:0.2629666606):8.062365839,Chibchanomys_orcesi:8.325333467):0.7841585146,Wilfredomys_oenax:9.109490073):8.70656962):0.9774893581,Sigmodon_hispidus:18.79355174):5.572272463):9.49155248):12.8532958):24.818211,((((Dipodomys_compactus:5.710271342,Dipodomys_ordii:5.710271342):0.8752304953,Dipodomys_panamintinus:6.585501837):24.85635529,(((Thomomys_townsendii:4.137176241,Thomomys_bottae:4.137176439):9.955473528,(Geomys_bursarius:9.607737184,Orthogeomys_hispidus:9.607738273):4.484913178):15.00256944,Chaetodipus_californicus:29.09522138):2.346634954):26.91115761,(Castor_fiber:5.281457742,Castor_canadensis:5.281457742):53.07154452):13.17584587):2.348141):16.04897):0.175453,((Potamogale_velox:19.14709701,Micropotamogale_lamottei:19.14709701):27.60227173,(Limnogale_mergulus:34.97267928,((Tenrec_ecaudatus:15.551898,Hemicentetes_semispinosus:15.551898):9.518602587,(Setifer_setosus:8.816814384,Echinops_telfairi:8.816814384):16.2536862):9.902176925):11.77668681):43.35206476);(((Potamogale_velox:34.39385646,Micropotamogale_lamottei:34.39385037):27.0727636,(Limnogale_mergulus:50.92741831,((Tenrec_ecaudatus:22.54732009,Hemicentetes_semispinosus:22.54732009):8.696288861,(Setifer_setosus:3.583059796,Echinops_telfairi:3.583059796):27.66054916):19.68380601):10.53919901):29.81193498,(((Uropsilus_soricipes:42.91950241,((Galemys_pyrenaicus:18.93449516,Desmana_moschata:18.93449516):12.06672189,(Condylura_cristata:28.83592391,((Talpa_europaea:14.1015705,(Parascaptor_leucura:9.148779327,Mogera_wogura:9.148779172):4.952788639):14.67920494,(Dymecodon_pilirostris:19.02534977,Scaptonyx_fusicaudus:19.0253529):9.755423137):0.05514984395):2.165292519):11.91828223):29.47896118,(((Scutisorex_somereni:19.04790752,(Crocidura_russula:15.1639778,Suncus_murinus:15.16397749):3.883928252):16.41288237,Myosorex_zinki:35.46079029):9.5591534,((((Neomys_fodiens:8.377896411,(Neomys_teres:3.653822681,Neomys_anomalus:3.653822681):4.724073731):12.12430382,(Episoriculus_caudatus:17.30894222,(Nectogale_elegans:11.71387813,(Chimarrogale_platycephalus:4.598035578,Chimarrogale_himalayica:4.598036797):7.115841704):5.5950641):3.193258945):9.64900373,Anourosorex_squamipes:30.151208):5.390813298,(((Sorex_arcticus:3.113777116,Sorex_coronatus:3.113777178):15.41641884,(Sorex_cinereus:7.112399303,Sorex_palustris:7.112399615):11.41779578):12.66321495,Blarina_brevicauda:31.19341084):4.348610167):9.477919241):27.37852084):14.02217977,(((((Kerodon_rupestris:9.586604465,Hydrochoerus_hydrochaeris:9.586604464):1.947923492,Dolichotis_salinicola:11.53453031):5.128041729,(Microcavia_niata:4.061479102,(Microcavia_shiptoni:1.000756535,Microcavia_australis:1.000756535):3.060721784):12.60109032):18.08455847,(((Trinomys_albispinus:17.67481005,(Euryzygomatomys_spinosus:6.700478096,Clyomys_laticeps:6.700477575):10.97433457):0.2663301557,((Myocastor_coypus:15.42925218,(Makalata_didelphoides:15.17458358,Mesomys_hispidus:15.17458538):0.2546678739):1.494317222,Proechimys_guyannensis:16.92356938):1.01757107):0.6713926176,Carterodon_sulcidens:18.61253414):16.13459559):32.23701884,((((Dipodomys_panamintinus:5.191900549,(Dipodomys_compactus:4.475294861,Dipodomys_ordii:4.475294861):0.7166062582):18.87653708,(((Thomomys_townsendii:3.496785334,Thomomys_bottae:3.496785335):8.3536756,(Geomys_bursarius:8.358438674,Orthogeomys_hispidus:8.358438999):3.492020796):8.75810856,Chaetodipus_californicus:20.60857031):3.45986708):20.61178015,(Castor_fiber:4.636493175,Castor_canadensis:4.636493175):40.04372257):14.99517567,(((((Crunomys_fallax:0.06013088616,Crunomys_melanius:0.06013088616):17.82270486,(((Rattus_marmosurus:7.322707614,(Bunomys_andrewsi:5.119611304,Bunomys_penitus:5.119611183):2.203096888):1.186805161,(Rattus_tanezumi:6.649887648,(Rattus_norvegicus:6.433320598,(Rattus_praetor:3.922514053,Rattus_morotaiensis:3.922514083):2.510804718):0.2165683595):1.859625248):5.925868157,(Waiomys_mamasae:10.29425796,Melasmothrix_naso:10.29425945):4.141119744):3.447453718):6.288169063,Baiyankamys_habbema:24.17100603):2.213185883,((((Crossomys_moncktoni:6.154174264,(Parahydromys_asper:2.773049388,Hydromys_hussoni:2.773049084):3.38112384):2.797024807,(((Leptomys_ernstmayri:3.704976164,Leptomys_signatus:3.704976164):1.111878625,Leptomys_elegans:4.816852961):3.385610668,((Pseudohydromys_murinus:0.07980907359,Pseudohydromys_fuscus:0.07980907359):4.620179538,Pseudohydromys_eleanorae:4.699988641):3.502475902):0.748733613):9.810436875,(((Apomys_hylocetes:2.894105231,Apomys_littoralis:2.894105171):5.698525517,(Apomys_banahao:4.702501886,(Apomys_datae:1.134112566,Apomys_abrae:1.134112566):3.568388192):3.890129899):4.04751871,(Chrotomys_silaceus:5.110116088,(Chrotomys_whiteheadi:1.403514849,(Chrotomys_mindorensis:0.8753986626,Chrotomys_gonzalesi:0.8753986626):0.5281161868):3.706600325):7.530035716):6.121483835):6.925397783,((((Mus_pahari:14.47840425,((Mus_mattheyi:6.648335431,Mus_minutoides:6.64833665):7.44794971,(Mus_cervicolor:9.627242798,Mus_musculus:9.627244017):4.469043928):0.3821153949):9.144074731,(Myomyscus_verreauxii:7.969416344,Colomys_goslingi:7.96941543):15.65306173):0.5480516194,(Malacomys_edwardsi:7.461216392,Malacomys_cansdalei:7.461215478):16.70931211):0.8793228548,((Tateomys_rhinogradoides:2.518936766,Tateomys_macrocercus:2.518936766):21.12226395,(Echiothrix_leucura:0.8839366297,Echiothrix_centrosa:0.8839366297):22.75726135):1.40865183):0.6371799638):0.6971575146):23.72055126,((Prometheomys_schaposchnikowi:17.36093548,(Dicrostonyx_groenlandicus:13.8351565,((Ondatra_zibethicus:9.080662652,Neofiber_alleni:9.080662652):4.409373783,(Lemmus_lemmus:13.18829097,(((Ellobius_talpinus:11.29771824,Blanfordimys_afghanus:11.29771933):0.3106916556,(Arvicola_sapidus:1.982310491,Arvicola_amphibius:1.982310491):9.626101038):0.4184570771,Myodes_glareolus:12.02686833):1.161422092):0.3017465544):0.3451197101):3.525777705):19.36605552,((((((Graomys_domorum:11.17412815,Loxodontomys_micropus:11.17413032):4.406526229,Geoxus_valdivianus:15.58065424):1.986897597,Neotomys_ebriosus:17.56755252):1.183951644,((Handleyomys_alfaroi:13.19312542,Hylaeamys_yunganus:13.19312569):2.972938674,(Oligoryzomys_longicaudatus:14.4331155,(Nesoryzomys_indefessus:11.25978142,Holochilus_chacarius:11.25978061):3.173334625):1.732948586):2.585440425):0.1908384566,(Scapteromys_tumidus:12.99211343,((Necromys_obscurus:9.284393493,Akodon_aerosus:9.284395153):2.625047326,(Oxymycterus_dasytrichus:3.305875261,Oxymycterus_quaestor:3.305874363):8.603567137):1.082673692):5.950227724):6.704624585,(Sigmodon_hispidus:20.309749,((Ichthyomys_stolzmanni:2.222682125,Ichthyomys_hydrobates:2.222682125):11.95672736,((Neusticomys_oyapocki:8.13375129,(Chibchanomys_orcesi:3.380299406,Rheomys_underwoodi:3.380299625):4.753450252):1.535813784,(Wilfredomys_oenax:2.133529883,Anotomys_leander:2.133529882):7.536035464):4.50984495):6.130341147):5.337216466):11.08002309):13.3777611):9.570634):7.308765):19.436477):4.857933);(((((((((Parascaptor_leucura:10.99146828,Mogera_wogura:10.99146831):2.803426093,Talpa_europaea:13.79489606):12.44388067,(Dymecodon_pilirostris:24.22069379,Scaptonyx_fusicaudus:24.22069448):2.018080873):1.216000008,Condylura_cristata:27.45477743):3.866011431,(Galemys_pyrenaicus:16.55533663,Desmana_moschata:16.55533663):14.76545188):12.83352731,Uropsilus_soricipes:44.1543117):28.78418641,(((((Neomys_fodiens:7.688254941,(Neomys_teres:1.408888663,Neomys_anomalus:1.408888663):6.279365589):9.945535211,(Episoriculus_caudatus:15.77310244,(Nectogale_elegans:11.33919312,(Chimarrogale_himalayica:7.165598529,Chimarrogale_platycephalus:7.165599218):4.173594937):4.433906911):1.860688397):13.04575848,Anourosorex_squamipes:30.67954829):5.158007136,(Blarina_brevicauda:33.44829849,((Sorex_cinereus:8.613256254,Sorex_palustris:8.613257872):15.72237021,(Sorex_arcticus:4.056953369,Sorex_coronatus:4.056953368):20.27867661):9.112665003):2.389256936):17.10356175,((Scutisorex_somereni:21.17599382,(Crocidura_russula:16.56623588,Suncus_murinus:16.56623591):4.609755498):21.67272545,Myosorex_zinki:42.84871961):10.09239826):19.99738161):7.251625043,(((((Kerodon_rupestris:8.456922242,Hydrochoerus_hydrochaeris:8.456919634):3.40522517,Dolichotis_salinicola:11.86214741):3.356037223,(Microcavia_shiptoni:8.864552885,(Microcavia_australis:5.706117317,Microcavia_niata:5.706117317):3.158435569):6.353629665):19.55798732,(((Trinomys_albispinus:15.18669762,(Euryzygomatomys_spinosus:5.24135274,Clyomys_laticeps:5.241353521):9.945345144):1.014500629,(Proechimys_guyannensis:15.60184051,(Myocastor_coypus:14.85930136,(Mesomys_hispidus:14.46868681,Makalata_didelphoides:14.46868889):0.3906155976):0.7425364855):0.5993585778):1.143372373,Carterodon_sulcidens:17.34457245):17.43160003):31.26614414,(((((Dipodomys_ordii:4.081162251,Dipodomys_compactus:4.081162251):1.208220682,Dipodomys_panamintinus:5.289382315):18.20627829,(((Thomomys_bottae:4.010570296,Thomomys_townsendii:4.010570605):8.070424368,(Geomys_bursarius:8.622451438,Orthogeomys_hispidus:8.62244986):3.458546784):8.237376308,Chaetodipus_californicus:20.31837236):3.177290096):19.90273781,(Castor_fiber:3.960206172,Castor_canadensis:3.960206172):39.43819193):15.78366744,(((Prometheomys_schaposchnikowi:19.65736695,(Dicrostonyx_groenlandicus:15.71234231,((Ondatra_zibethicus:7.633984303,Neofiber_alleni:7.633984303):7.758840428,(Lemmus_lemmus:14.81906164,(((Blanfordimys_afghanus:11.34918925,Ellobius_talpinus:11.34919013):1.322917255,(Arvicola_sapidus:3.369339286,Arvicola_amphibius:3.36933843):9.302770099):0.4620261963,Myodes_glareolus:13.13413387):1.684926917):0.5737625193):0.3195190035):3.945023504):16.30659447,((((Neotomys_ebriosus:18.4244457,((Loxodontomys_micropus:11.36539379,Graomys_domorum:11.36539407):5.86833236,Geoxus_valdivianus:17.23372729):1.190718416):0.6041436242,((Oligoryzomys_longicaudatus:14.12892591,(Holochilus_chacarius:10.37278748,Nesoryzomys_indefessus:10.37278731):3.756138283):1.090309832,(Handleyomys_alfaroi:12.60472922,Hylaeamys_yunganus:12.60472688):2.614507118):3.809352759):0.2556428147,(((Oxymycterus_quaestor:3.307449585,Oxymycterus_dasytrichus:3.307449757):10.09800444,(Akodon_aerosus:9.251093352,Necromys_obscurus:9.251091268):4.15436296):0.3565743687,Scapteromys_tumidus:13.76202859):5.522201693):4.919127423,(Sigmodon_hispidus:22.15091802,((((Ichthyomys_hydrobates:3.243884809,Ichthyomys_stolzmanni:3.243884952):0.8559089204,Rheomys_underwoodi:4.099793586):1.512626264,(Wilfredomys_oenax:2.462651849,Chibchanomys_orcesi:2.462651849):3.149768287):3.826003859,(Neusticomys_oyapocki:6.080544083,Anotomys_leander:6.080543227):3.357880483):12.71248989):2.052443543):11.76060371):13.68365015,(((((Echiothrix_leucura:5.250201258,Echiothrix_centrosa:5.250201258):10.08109649,((Chrotomys_silaceus:4.984590156,(Chrotomys_whiteheadi:1.696304443,(Chrotomys_mindorensis:0.9706734025,Chrotomys_gonzalesi:0.9706734025):0.725631041):3.288286351):8.107990281,((Apomys_hylocetes:5.393038953,Apomys_littoralis:5.393038634):2.378185592,((Apomys_abrae:1.40794951,Apomys_datae:1.40794951):3.820973962,Apomys_banahao:5.22892248):2.542301394):5.321355252):2.238717306):2.921103866,(((Parahydromys_asper:2.751840285,Hydromys_hussoni:2.751839965):3.062221372,Crossomys_moncktoni:5.814062296):3.191440069,(((Pseudohydromys_eleanorae:0.7764563729,Pseudohydromys_fuscus:0.7764563729):5.237267075,Pseudohydromys_murinus:6.013723448):2.63921059,((Leptomys_signatus:0.4706182332,Leptomys_elegans:0.4706182332):6.058114614,Leptomys_ernstmayri:6.528732208):2.124201509):0.3525674336):9.246899742):10.23780598,(((Malacomys_edwardsi:10.84038677,Malacomys_cansdalei:10.84038677):14.94918628,((Mus_pahari:15.76196194,((Mus_musculus:10.33006514,Mus_cervicolor:10.33006386):4.572993486,(Mus_mattheyi:7.035966073,Mus_minutoides:7.035966713):7.867089352):0.8589058798):9.067351867,(Myomyscus_verreauxii:8.515472052,Colomys_goslingi:8.515472052):16.3138424):0.9602589231):0.8036657907,(Baiyankamys_habbema:17.44970508,(Tateomys_rhinogradoides:8.351010358,Tateomys_macrocercus:8.351010358):9.098696643):9.143531812):1.896968745):0.7231084596,((Crunomys_melanius:2.003828886,Crunomys_fallax:2.003828822):17.90196643,(((Bunomys_andrewsi:5.853516543,Bunomys_penitus:5.853515073):3.713545016,(Rattus_tanezumi:8.005282186,((Rattus_morotaiensis:4.478958199,(Rattus_praetor:3.621274417,Rattus_marmosurus:3.621274673):0.8576850284):1.550865526,Rattus_norvegicus:6.029825165):1.975456798):1.56177816):5.855988425,(Waiomys_mamasae:10.74027632,Melasmothrix_naso:10.74027568):4.68277229):4.482746387):9.307520094):20.43428625):9.534443):6.860257):14.147793):7.142562,((Potamogale_velox:21.09584995,Micropotamogale_lamottei:21.09584995):29.73928021,(Limnogale_mergulus:39.85831464,((Tenrec_ecaudatus:13.30473713,Hemicentetes_semispinosus:13.30473713):5.510838101,(Setifer_setosus:2.328389549,Echinops_telfairi:2.328389549):16.48718419):21.04273991):10.97681752):36.49753286);(((Potamogale_velox:17.55466096,Micropotamogale_lamottei:17.5546618):40.37400578,(Limnogale_mergulus:38.53354216,((Tenrec_ecaudatus:13.96106904,Hemicentetes_semispinosus:13.96106853):6.41826578,(Setifer_setosus:3.84352165,Echinops_telfairi:3.84352165):16.53581062):18.15420784):19.39512408):30.38793808,(((((Galemys_pyrenaicus:15.86505933,Desmana_moschata:15.86505933):11.83508829,(Condylura_cristata:24.22659864,((Talpa_europaea:13.26164482,(Mogera_wogura:7.109159099,Parascaptor_leucura:7.109158277):6.152485992):8.749288463,(Dymecodon_pilirostris:17.9145612,Scaptonyx_fusicaudus:17.9145612):4.096369889):2.215665632):3.473548429):10.10422613,Uropsilus_soricipes:37.80437758):30.30092608,((((Suncus_murinus:12.73195203,Crocidura_russula:12.73195293):5.628058798,Scutisorex_somereni:18.36000896):15.30632353,Myosorex_zinki:33.66633554):8.196853631,((((Sorex_cinereus:7.104913691,Sorex_palustris:7.104912265):10.33062152,(Sorex_arcticus:3.493794287,Sorex_coronatus:3.493794287):13.94173791):11.43014208,Blarina_brevicauda:28.86567762):3.694212658,(Anourosorex_squamipes:29.26228068,((Neomys_fodiens:4.279906388,(Neomys_teres:1.241871111,Neomys_anomalus:1.241871111):3.038035277):12.7448018,(Episoriculus_caudatus:13.96632949,(Nectogale_elegans:10.41596355,(Chimarrogale_himalayica:4.687502073,Chimarrogale_platycephalus:4.687500976):5.728463672):3.550367496):3.058377883):12.23757002):3.297608169):9.303299221):26.24210983):9.09318207,(((((Kerodon_rupestris:8.452067918,Hydrochoerus_hydrochaeris:8.452067918):4.153670089,Dolichotis_salinicola:12.60573801):2.711062349,((Microcavia_shiptoni:0.3370563862,Microcavia_australis:0.3370563862):8.064680671,Microcavia_niata:8.40173638):6.915061943):14.35573253,(((Trinomys_albispinus:14.06358866,(Euryzygomatomys_spinosus:4.702656386,Clyomys_laticeps:4.702655934):9.360931827):0.2720573358,((Myocastor_coypus:12.82978372,(Mesomys_hispidus:12.28889014,Makalata_didelphoides:12.28889263):0.5408924502):0.5881531295,Proechimys_guyannensis:13.41793586):0.9177084696):0.8483133449,Carterodon_sulcidens:15.18395822):14.48857555):31.99296327,((((((Waiomys_mamasae:9.706093375,Melasmothrix_naso:9.706093375):3.364078898,((Bunomys_andrewsi:4.641058396,Bunomys_penitus:4.641057414):3.428691615,(Rattus_tanezumi:6.567752975,(((Rattus_praetor:3.163400944,Rattus_marmosurus:3.163401168):0.3085843984,Rattus_morotaiensis:3.471984444):2.164079475,Rattus_norvegicus:5.636065041):0.9316877371):1.50199726):5.000422264):2.88419348,(Crunomys_melanius:5.882545306,Crunomys_fallax:5.882547269):10.07182115):8.359066212,(((((Hydromys_hussoni:2.173119615,Parahydromys_asper:2.173119699):1.472130545,Crossomys_moncktoni:3.645249123):4.518830609,(((Pseudohydromys_fuscus:3.644789342,(Pseudohydromys_eleanorae:1.951287603,Pseudohydromys_murinus:1.951287716):1.693502299):1.920188928,Baiyankamys_habbema:5.564979641):2.394601632,(Leptomys_signatus:2.504229732,(Leptomys_elegans:1.275386804,Leptomys_ernstmayri:1.275386804):1.228842928):5.455351936):0.2044998582):6.639116541,(((Tateomys_rhinogradoides:4.362064843,Tateomys_macrocercus:4.362064843):4.326637859,(Chrotomys_silaceus:3.510791156,(Chrotomys_whiteheadi:0.943205817,(Chrotomys_mindorensis:0.6312619319,Chrotomys_gonzalesi:0.6312619319):0.3119438851):2.567585816):5.177913229):2.782200832,(Apomys_hylocetes:6.205737178,(Apomys_banahao:3.740092874,((Apomys_littoralis:1.60434007,Apomys_datae:1.60434007):0.07701321163,Apomys_abrae:1.681353422):2.058739592):2.465643154):5.265169889):3.332292317):8.882426186,(((Mus_pahari:13.99432128,((Mus_mattheyi:5.457850875,Mus_minutoides:5.457851856):8.065590953,(Mus_cervicolor:8.657276376,Mus_musculus:8.657276657):4.866167554):0.4708776317):6.445041913,((Echiothrix_leucura:2.662289053,Echiothrix_centrosa:2.662289053):12.81517426,(Myomyscus_verreauxii:8.571874821,Colomys_goslingi:8.571874822):6.905588766):4.961899888):1.716427999,(Malacomys_edwardsi:5.543427792,Malacomys_cansdalei:5.543427792):16.6123634):1.529833647):0.6278085265):19.34086302,((Prometheomys_schaposchnikowi:16.46064812,(Dicrostonyx_groenlandicus:13.26877777,((Ondatra_zibethicus:6.406398291,Neofiber_alleni:6.406398291):6.644931805,(Lemmus_lemmus:13.0230618,(((Ellobius_talpinus:10.89847931,Blanfordimys_afghanus:10.89847802):0.7700113323,(Arvicola_sapidus:2.981541878,Arvicola_amphibius:2.981543174):8.686946693):0.663187728,Myodes_glareolus:12.33167682):0.6913847228):0.02826666216):0.2174465549):3.191871396):16.9850319,(((Scapteromys_tumidus:11.54621266,((Oxymycterus_dasytrichus:3.598153604,Oxymycterus_quaestor:3.598154045):6.889134768,(Necromys_obscurus:8.142237731,Akodon_aerosus:8.142237266):2.345049939):1.058926754):5.907501039,(((Hylaeamys_yunganus:11.35237125,Handleyomys_alfaroi:11.35237099):2.289713275,(Oligoryzomys_longicaudatus:12.36780739,(Nesoryzomys_indefessus:9.477720086,Holochilus_chacarius:9.477720294):2.890087299):1.274275848):3.65479699,(Neotomys_ebriosus:16.4113728,(Geoxus_valdivianus:15.48063889,(Graomys_domorum:11.43260143,Loxodontomys_micropus:11.43260081):4.04803896):0.9307339176):0.885506667):0.1568357076):4.96185748,((Wilfredomys_oenax:11.47000769,Sigmodon_hispidus:11.47000665):8.119955643,((Neusticomys_oyapocki:9.230370347,Rheomys_underwoodi:9.230369959):0.5190305175,((Ichthyomys_hydrobates:3.479993953,Ichthyomys_stolzmanni:3.479993953):5.14496488,(Anotomys_leander:6.683027163,Chibchanomys_orcesi:6.683026644):1.941932968):1.124442836):9.840562697):2.825610964):11.0301034):10.20862757):16.81019,((((Dipodomys_ordii:4.975549093,Dipodomys_compactus:4.975549093):1.881653054,Dipodomys_panamintinus:6.857202476):19.48810535,(((Thomomys_townsendii:3.858697064,Thomomys_bottae:3.858698375):7.140191327,(Geomys_bursarius:7.254527554,Orthogeomys_hispidus:7.254527389):3.744362968):14.12057715,Chaetodipus_californicus:25.11946801):1.225841302):22.82476336,(Castor_fiber:3.376746726,Castor_canadensis:3.376746726):45.79332938):11.29442389):1.201007):15.532977):11.118134);((((((Desmana_moschata:13.71043418,Galemys_pyrenaicus:13.71043418):17.62160371,(Condylura_cristata:26.24913044,((Talpa_europaea:15.1664014,(Mogera_wogura:8.62670682,Parascaptor_leucura:8.62670448):6.539696457):9.982102163,(Dymecodon_pilirostris:16.57613971,Scaptonyx_fusicaudus:16.57613972):8.572363074):1.100628575):5.082908068):11.38392985,Uropsilus_soricipes:42.71596713):31.66480594,(((Scutisorex_somereni:20.30865933,(Crocidura_russula:16.15778191,Suncus_murinus:16.1577816):4.150876494):19.49250104,Myosorex_zinki:39.80116129):4.269676603,((((Episoriculus_caudatus:16.27316339,(Nectogale_elegans:9.482922991,(Chimarrogale_platycephalus:5.243278162,Chimarrogale_himalayica:5.2432777):4.239644059):6.790242557):4.333042985,(Neomys_fodiens:8.500030228,(Neomys_teres:3.937459182,Neomys_anomalus:3.937459182):4.562571046):12.1061743):11.53928779,Anourosorex_squamipes:32.14549048):3.653347661,(((Sorex_coronatus:5.588258998,Sorex_arcticus:5.588259583):17.93193107,(Sorex_palustris:8.410788101,Sorex_cinereus:8.410787485):15.10940187):8.88269402,Blarina_brevicauda:32.40288368):3.395954455):8.271997604):30.30993209):12.28203246,(((((Kerodon_rupestris:8.317898313,Hydrochoerus_hydrochaeris:8.317898065):2.98710231,Dolichotis_salinicola:11.30499815):3.563974421,(Microcavia_niata:3.475951012,(Microcavia_shiptoni:1.517486257,Microcavia_australis:1.517486257):1.958464755):11.39302131):16.64523035,(Carterodon_sulcidens:16.96334157,(((Euryzygomatomys_spinosus:6.854853867,Clyomys_laticeps:6.854853867):8.265217711,Trinomys_albispinus:15.12007282):1.344228906,((Myocastor_coypus:13.05921326,(Mesomys_hispidus:12.3629822,Makalata_didelphoides:12.36298096):0.6962315573):2.456747432,Proechimys_guyannensis:15.51595871):0.948340782):0.4990403402):14.55086432):32.87355389,((((((Baiyankamys_habbema:17.95448531,(Echiothrix_leucura:1.90800788,Echiothrix_centrosa:1.90800788):16.04647636):8.085561731,(((((Mus_cervicolor:10.4211042,Mus_musculus:10.42110432):3.380395292,(Mus_minutoides:6.954421602,Mus_mattheyi:6.954420679):6.847076354):2.077108127,Mus_pahari:15.87860516):7.810216874,(Myomyscus_verreauxii:10.96838845,Colomys_goslingi:10.96838844):12.72043728):1.043088473,(Malacomys_edwardsi:9.682867698,Malacomys_cansdalei:9.682869234):15.04904281):1.308133947):1.447294276,(((((Leptomys_elegans:1.262085819,Leptomys_signatus:1.262085819):0.5933557282,Leptomys_ernstmayri:1.855441547):6.698117976,((Tateomys_rhinogradoides:0.8753600268,Tateomys_macrocercus:0.8753600268):5.716379478,(Pseudohydromys_fuscus:2.300370839,(Pseudohydromys_eleanorae:0.6690994692,Pseudohydromys_murinus:0.6690994692):1.631271063):4.291368358):1.961820019):0.3157624572,((Parahydromys_asper:3.218578587,Hydromys_hussoni:3.218578433):1.569728409,Crossomys_moncktoni:4.788306535):4.081014832):8.451966374,((Apomys_hylocetes:7.501026707,((Apomys_littoralis:1.244768925,Apomys_banahao:1.244768987):3.731982213,(Apomys_abrae:1.315187781,Apomys_datae:1.315187781):3.661564648):2.524274585):5.521092096,(Chrotomys_silaceus:5.03398608,(Chrotomys_whiteheadi:1.209887943,(Chrotomys_mindorensis:0.6465176141,Chrotomys_gonzalesi:0.6465176141):0.5633706361):3.824097829):7.988133645):4.299169245):10.16605099):0.08810051833,((((Rattus_tanezumi:7.621388695,(Rattus_norvegicus:7.356349674,((Rattus_marmosurus:1.957161305,Rattus_praetor:1.957161121):2.191169482,Rattus_morotaiensis:4.148329558):3.208020331):0.2650384984):1.037965486,(Bunomys_andrewsi:4.984226345,Bunomys_penitus:4.984227083):3.675127528):6.111196743,(Waiomys_mamasae:11.61232963,Melasmothrix_naso:11.61232902):3.15822074):2.23316121,(Crunomys_melanius:4.263047312,Crunomys_fallax:4.263047312):12.74066427):10.57173093):22.27707665,((Prometheomys_schaposchnikowi:17.18786085,(Dicrostonyx_groenlandicus:15.63918546,((Ondatra_zibethicus:8.200181486,Neofiber_alleni:8.200181486):6.77538376,(Lemmus_lemmus:14.3987088,(((Ellobius_talpinus:11.80094242,Blanfordimys_afghanus:11.80094049):0.7160589848,(Arvicola_sapidus:2.082734551,Arvicola_amphibius:2.082734551):10.43426575):1.459019424,Myodes_glareolus:13.97601835):0.4226882513):0.5768567197):0.6636196887):1.548675637):16.79432273,((Sigmodon_hispidus:19.51104884,(((Neusticomys_oyapocki:5.241273901,((Ichthyomys_stolzmanni:1.275567509,Ichthyomys_hydrobates:1.275567509):0.5417540752,Chibchanomys_orcesi:1.817321612):3.423953636):2.702957775,Rheomys_underwoodi:7.944231346):7.788300983,(Anotomys_leander:1.184229387,Wilfredomys_oenax:1.184229387):14.54830239):3.778514864):4.877711292,((((Oligoryzomys_longicaudatus:13.52871718,(Holochilus_chacarius:9.385020803,Nesoryzomys_indefessus:9.385021599):4.143694457):0.668311659,(Hylaeamys_yunganus:12.32787652,Handleyomys_alfaroi:12.32787542):1.869150676):4.274367892,(Neotomys_ebriosus:17.79860503,(Geoxus_valdivianus:17.29308687,(Graomys_domorum:11.29039063,Loxodontomys_micropus:11.29038733):6.002697614):0.5055181563):0.6727895084):0.09051967875,(Scapteromys_tumidus:14.21380339,((Oxymycterus_quaestor:3.493332979,Oxymycterus_dasytrichus:3.493333226):7.752010916,(Akodon_aerosus:9.094161221,Necromys_obscurus:9.094160781):2.151183993):2.9684587):4.348111811):5.826844382):9.593425699):15.87033286):11.704978,(((Dipodomys_panamintinus:6.771932293,(Dipodomys_ordii:5.559671517,Dipodomys_compactus:5.559671517):1.212262148):17.82233263,(((Thomomys_bottae:2.858325917,Thomomys_townsendii:2.858325307):8.20363874,(Geomys_bursarius:9.21611107,Orthogeomys_hispidus:9.216111833):1.845852976):11.98428325,Chaetodipus_californicus:23.04624684):1.548018386):17.16199385,(Castor_fiber:4.59525591,Castor_canadensis:4.59525591):37.16101003):19.80125006):2.830261):22.275036):3.069007,((Potamogale_velox:13.81939335,Micropotamogale_lamottei:13.81939335):42.28962661,(Limnogale_mergulus:39.68095307,((Tenrec_ecaudatus:14.65933637,Hemicentetes_semispinosus:14.65933415):18.73629823,(Setifer_setosus:3.394762663,Echinops_telfairi:3.394762663):30.00086748):6.285319811):16.42807446):33.62277035);((((((((Dymecodon_pilirostris:18.68202344,Scaptonyx_fusicaudus:18.68202344):5.10445493,(Talpa_europaea:12.91640015,(Parascaptor_leucura:9.423388815,Mogera_wogura:9.423389357):3.493010483):10.87008135):2.177648359,Condylura_cristata:25.96412844):3.028339586,(Galemys_pyrenaicus:15.37087335,Desmana_moschata:15.37087335):13.62159582):9.418769242,Uropsilus_soricipes:38.41124753):30.86659584,(((((Episoriculus_caudatus:13.89290119,(Nectogale_elegans:9.63641784,(Chimarrogale_himalayica:4.757546524,Chimarrogale_platycephalus:4.757547038):4.87887337):4.256480324):2.409383358,(Neomys_fodiens:8.132287792,(Neomys_teres:3.828570165,Neomys_anomalus:3.828570165):4.303717628):8.169995327):14.39108803,Anourosorex_squamipes:30.69337314):3.531954297,(((Sorex_coronatus:3.672694475,Sorex_arcticus:3.672694189):16.74678693,(Sorex_palustris:4.433080579,Sorex_cinereus:4.433080835):15.98640063):10.69669688,Blarina_brevicauda:31.11617885):3.10914544):8.397946733,(Myosorex_zinki:34.00410638,((Crocidura_russula:14.95593753,Suncus_murinus:14.95593582):4.213953096,Scutisorex_somereni:19.16988977):14.83421718):8.619167503):26.65456493):8.52917249,(((((Kerodon_rupestris:7.182974274,Hydrochoerus_hydrochaeris:7.182974273):4.111481957,Dolichotis_salinicola:11.29445373):5.689704933,(Microcavia_niata:5.280957905,(Microcavia_shiptoni:0.5448268436,Microcavia_australis:0.5448268436):4.736131312):11.7032005):17.41044055,(Carterodon_sulcidens:17.59224098,((((Mesomys_hispidus:14.41634905,Makalata_didelphoides:14.41634929):0.2431527719,Myocastor_coypus:14.6595026):1.007531924,Proechimys_guyannensis:15.66703409):1.439641326,(Trinomys_albispinus:16.32796533,(Euryzygomatomys_spinosus:6.388878402,Clyomys_laticeps:6.388878151):9.939086927):0.7787100136):0.4855638834):16.80235923):34.70294603,(((((((Waiomys_mamasae:11.34423351,Melasmothrix_naso:11.34423223):4.14303073,(((Rattus_marmosurus:4.064050251,Rattus_tanezumi:4.06405022):4.01990951,(Rattus_norvegicus:6.974289947,(Rattus_praetor:4.31464083,Rattus_morotaiensis:4.314640925):2.65965036):1.109668413):1.203374938,(Bunomys_penitus:5.364530884,Bunomys_andrewsi:5.364529706):3.922805186):6.19993008):2.744763473,(Crunomys_melanius:0.3792900695,Crunomys_fallax:0.3792900695):17.85273732):7.036072166,(Echiothrix_leucura:5.138608786,Echiothrix_centrosa:5.138608786):20.12949364):2.991354932,(((Baiyankamys_habbema:16.59470653,((((Leptomys_elegans:0.1920807081,Leptomys_signatus:0.1920807081):4.136901567,Leptomys_ernstmayri:4.328982657):2.921272539,((Pseudohydromys_fuscus:4.017283303,Pseudohydromys_murinus:4.017283144):0.7445996582,Pseudohydromys_eleanorae:4.761882835):2.488371407):2.127356055,(Crossomys_moncktoni:6.838479925,(Hydromys_hussoni:2.449659689,(Parahydromys_asper:1.908626803,(Tateomys_rhinogradoides:0.5164934879,Tateomys_macrocercus:0.5164934879):1.392133315):0.5410330769):4.388819791):2.539129096):7.217095915):1.132825117,((Chrotomys_silaceus:4.805267051,(Chrotomys_whiteheadi:0.5745590256,(Chrotomys_mindorensis:0.2742892549,Chrotomys_gonzalesi:0.2742892549):0.3002697388):4.2307093):7.156710916,(((Apomys_banahao:4.909685405,(Apomys_datae:1.81893523,Apomys_abrae:1.81893523):3.090750907):0.9010404935,Apomys_littoralis:5.810727268):1.057133457,Apomys_hylocetes:6.867859928):5.094121383):5.765551449):10.37493376,((Malacomys_edwardsi:11.7260415,Malacomys_cansdalei:11.7260415):13.8538136,((Colomys_goslingi:9.45387091,Myomyscus_verreauxii:9.45387091):14.83752443,(((Mus_mattheyi:6.806584067,Mus_minutoides:6.806582793):8.662037831,(Mus_cervicolor:9.655797622,Mus_musculus:9.655797526):5.812823734):1.78122463,Mus_pahari:17.24984461):7.041548273):1.288461898):2.522609982):0.1569881593):20.06803973,((Prometheomys_schaposchnikowi:18.07585884,(Dicrostonyx_groenlandicus:16.30043224,((Ondatra_zibethicus:6.506124334,Neofiber_alleni:6.506124334):8.451676296,(Lemmus_lemmus:14.74148013,(((Blanfordimys_afghanus:11.0416532,Ellobius_talpinus:11.04165393):0.3467038206,(Arvicola_sapidus:1.459948831,Arvicola_amphibius:1.459948831):9.928408978):1.664755532,Myodes_glareolus:13.05311233):1.688370441):0.2163182248):1.342631888):1.775425478):17.00674608,((Sigmodon_hispidus:20.07291196,((Ichthyomys_hydrobates:1.844645127,Ichthyomys_stolzmanni:1.844645324):10.5983602,(Anotomys_leander:10.05858379,((Chibchanomys_orcesi:5.642030438,(Wilfredomys_oenax:3.466157439,Rheomys_underwoodi:3.46615668):2.175872634):0.6526053523,Neusticomys_oyapocki:6.294634385):3.763949965):2.384420133):7.629909165):5.661564528,(((((Loxodontomys_micropus:12.84076154,Graomys_domorum:12.84076266):4.046361076,Geoxus_valdivianus:16.88712233):1.078681974,Neotomys_ebriosus:17.96580514):1.017525891,((Hylaeamys_yunganus:12.89491655,Handleyomys_alfaroi:12.89491796):2.267052609,(Oligoryzomys_longicaudatus:14.17078818,(Holochilus_chacarius:9.958169563,Nesoryzomys_indefessus:9.958167231):4.212619745):0.9911815371):3.821361289):0.1894216878,(((Akodon_aerosus:9.565172529,Necromys_obscurus:9.565172528):2.852279486,(Oxymycterus_dasytrichus:3.857007083,Oxymycterus_quaestor:3.857006886):8.560445213):2.045514324,Scapteromys_tumidus:14.46296465):4.709788101):6.561724861):9.348127726):13.24489119):17.459505,((((Dipodomys_ordii:4.621705192,Dipodomys_compactus:4.621705192):1.283237908,Dipodomys_panamintinus:5.904942253):21.9417348,(((Thomomys_townsendii:3.529450167,Thomomys_bottae:3.529451692):7.476266863,(Geomys_bursarius:7.997088575,Orthogeomys_hispidus:7.99708888):3.00862998):15.03839879,Chaetodipus_californicus:26.04411395):1.802560217):22.54729168,(Castor_fiber:3.687463948,Castor_canadensis:3.687463948):46.70650258):15.39303877):3.310541):8.709494):10.363596,((Potamogale_velox:26.34003463,Micropotamogale_lamottei:26.34003464):36.59902984,(Limnogale_mergulus:34.2053853,((Tenrec_ecaudatus:20.20730974,Hemicentetes_semispinosus:20.20731189):6.794368908,(Setifer_setosus:4.065742576,Echinops_telfairi:4.065742576):22.93593877):7.203703958):28.73365761):25.23156653);(((Potamogale_velox:28.48625787,Micropotamogale_lamottei:28.48627058):30.6940411,(Limnogale_mergulus:37.89181682,((Tenrec_ecaudatus:15.94290316,Hemicentetes_semispinosus:15.94290315):9.333366564,(Setifer_setosus:8.648903685,Echinops_telfairi:8.648903685):16.62736858):12.61554431):21.28850781):35.89927792,(((Uropsilus_soricipes:45.24378263,((Galemys_pyrenaicus:12.33410964,Desmana_moschata:12.33411298):19.40054894,(((Scaptonyx_fusicaudus:19.795103,Dymecodon_pilirostris:19.795103):3.511327838,(Talpa_europaea:12.62921924,(Parascaptor_leucura:9.77255543,Mogera_wogura:9.772555563):2.856665682):10.67720792):2.452992212,Condylura_cristata:25.75942372):5.975235872):13.50912071):29.00943705,((Myosorex_zinki:34.41259595,(Scutisorex_somereni:23.8021736,(Crocidura_russula:18.05767056,Suncus_murinus:18.05767232):5.744502712):10.61042602):12.34473631,((((Neomys_fodiens:7.682251428,(Neomys_teres:1.286476465,Neomys_anomalus:1.286476465):6.395775631):11.7984973,(Episoriculus_caudatus:17.49948113,(Nectogale_elegans:12.14193703,(Chimarrogale_platycephalus:5.083082475,Chimarrogale_himalayica:5.083083811):7.058853216):5.35754143):1.981268798):11.09923287,Anourosorex_squamipes:30.57998093):3.901339064,(Blarina_brevicauda:32.80422425,((Sorex_cinereus:8.526440395,Sorex_palustris:8.526441697):13.97145515,(Sorex_arcticus:3.734518367,Sorex_coronatus:3.734518533):18.76337884):10.30632771):1.677095074):12.27601227):27.49588341):11.93123631,(((((Kerodon_rupestris:9.300405614,Hydrochoerus_hydrochaeris:9.300405359):2.866242311,Dolichotis_salinicola:12.16664792):6.642086425,(Microcavia_australis:4.590491551,(Microcavia_shiptoni:2.051088522,Microcavia_niata:2.051088522):2.539403029):14.2182428):15.88371951,((((Myocastor_coypus:14.79425438,(Mesomys_hispidus:14.42267732,Makalata_didelphoides:14.42267579):0.3715798691):0.5467470009,Proechimys_guyannensis:15.34100315):0.8688260656,((Euryzygomatomys_spinosus:4.749294717,Clyomys_laticeps:4.749295738):9.797467126,Trinomys_albispinus:14.54676184):1.663065355):1.700288211,Carterodon_sulcidens:17.91011822):16.78233641):35.33677982,(((((((Tateomys_rhinogradoides:3.854806759,Tateomys_macrocercus:3.854806759):10.74596844,(Echiothrix_leucura:0.07059672351,Echiothrix_centrosa:0.07059672351):14.53017782):9.504493535,((Baiyankamys_habbema:22.76198089,(Malacomys_edwardsi:8.304143082,Malacomys_cansdalei:8.304141657):14.45783921):1.008268204,((Mus_pahari:15.29014952,((Mus_mattheyi:6.437648698,Mus_minutoides:6.437648128):8.036284672,(Mus_musculus:8.713448453,Mus_cervicolor:8.713447312):5.76048603):0.8162167512):6.804890464,(Myomyscus_verreauxii:6.76011295,Colomys_goslingi:6.760112664):15.33492704):1.675207947):0.335019577):1.065272283,(((Chrotomys_silaceus:3.849049895,(Chrotomys_whiteheadi:0.6731496857,(Chrotomys_mindorensis:0.3861752634,Chrotomys_gonzalesi:0.3861752634):0.2869744222):3.175899639):6.892968781,((Apomys_banahao:5.125706089,(Apomys_datae:2.241637796,Apomys_abrae:2.241637796):2.884069377):2.907983319,(Apomys_littoralis:0.5601225609,Apomys_hylocetes:0.5601223898):7.473566675):2.70832904):5.659528191,((Crossomys_moncktoni:3.823025673,(Parahydromys_asper:2.496235201,Hydromys_hussoni:2.496235173):1.326790472):3.938872949,((Leptomys_signatus:2.232422821,(Leptomys_ernstmayri:2.226278458,Leptomys_elegans:2.226278458):0.006144179769):4.198353852,((Pseudohydromys_eleanorae:0.2409605653,Pseudohydromys_murinus:0.2409605653):1.155624832,Pseudohydromys_fuscus:1.396585112):5.034191432):1.33112309):8.639647216):8.768993498):0.2123190094,(((Waiomys_mamasae:9.88173525,Melasmothrix_naso:9.881736106):4.719402843,((Bunomys_andrewsi:4.775722029,Bunomys_penitus:4.77572317):3.557559685,(Rattus_marmosurus:7.141661565,((Rattus_norvegicus:5.725989039,(Rattus_morotaiensis:3.379947668,Rattus_praetor:3.379947611):2.346041885):0.4756980712,Rattus_tanezumi:6.201687681):0.9399745117):1.191620776):6.267855695):2.677827067,(Crunomys_fallax:3.726913124,Crunomys_melanius:3.726913979):13.55205061):8.103895154):22.65491155,((Prometheomys_schaposchnikowi:18.71087777,(Dicrostonyx_groenlandicus:16.62569124,((Ondatra_zibethicus:9.035206949,Neofiber_alleni:9.035206949):6.383861662,(Lemmus_lemmus:15.23247753,(((Blanfordimys_afghanus:12.0349778,Ellobius_talpinus:12.03497746):0.4851473313,(Arvicola_sapidus:2.700188131,Arvicola_amphibius:2.70018813):9.819935547):0.9413591527,Myodes_glareolus:13.46148134):1.770994443):0.1865913666):1.206622913):2.085185676):18.74534164,((Sigmodon_hispidus:22.16404927,((Ichthyomys_stolzmanni:6.128591024,Ichthyomys_hydrobates:6.128591225):14.69689341,((Anotomys_leander:6.581394228,Chibchanomys_orcesi:6.5813948):1.97783938,((Rheomys_underwoodi:5.191198791,Wilfredomys_oenax:5.191200015):0.9915494893,Neusticomys_oyapocki:6.182747997):2.376484676):12.26624882):1.338569181):4.785994517,((((Akodon_aerosus:9.478070953,Necromys_obscurus:9.478068008):2.900687298,(Oxymycterus_quaestor:3.421541686,Oxymycterus_dasytrichus:3.421540771):8.957214163):1.630374241,Scapteromys_tumidus:14.00913049):6.647538336,(((Geoxus_valdivianus:16.398153,(Graomys_domorum:12.11961479,Loxodontomys_micropus:12.11961511):4.278535922):2.332682996,Neotomys_ebriosus:18.73083214):1.500071383,((Oligoryzomys_longicaudatus:14.51333612,(Nesoryzomys_indefessus:11.2931109,Holochilus_chacarius:11.29310936):3.220227333):0.8413793252,(Handleyomys_alfaroi:13.38977174,Hylaeamys_yunganus:13.38977174):1.964945988):4.876188221):0.4257649919):6.293376902):10.50617273):10.58155468):15.301414,((((Dipodomys_compactus:5.002070933,Dipodomys_ordii:5.002070375):1.010778769,Dipodomys_panamintinus:6.012849145):20.74374458,(((Thomomys_bottae:4.231414502,Thomomys_townsendii:4.231414688):7.591632759,(Geomys_bursarius:9.744058039,Orthogeomys_hispidus:9.744059339):2.078989964):12.52582308,Chaetodipus_californicus:24.34887257):2.407722266):24.21611814,(Castor_fiber:3.907663374,Castor_canadensis:3.907663374):47.06505592):12.36648271):6.690046):16.15521):8.895162);((((Uropsilus_soricipes:39.61899792,((Condylura_cristata:27.65841083,((Talpa_europaea:13.58018724,(Mogera_wogura:8.721572612,Parascaptor_leucura:8.721573839):4.858613735):11.48453774,(Dymecodon_pilirostris:20.42791381,Scaptonyx_fusicaudus:20.4279138):4.636812429):2.593687049):3.956978433,(Desmana_moschata:12.63077344,Galemys_pyrenaicus:12.63077344):18.98461582):8.003597621):30.13918571,(((((Sorex_arcticus:3.81839245,Sorex_coronatus:3.818392113):14.88096647,(Sorex_cinereus:7.145940489,Sorex_palustris:7.145941409):11.55341794):8.974923555,Blarina_brevicauda:27.67427935):4.347060725,(Anourosorex_squamipes:29.64996959,((Episoriculus_caudatus:14.79515944,(Nectogale_elegans:9.911128907,(Chimarrogale_himalayica:5.561868507,Chimarrogale_platycephalus:5.561869121):4.349259787):4.884029492):2.704602577,(Neomys_fodiens:6.952899968,(Neomys_teres:1.394532784,Neomys_anomalus:1.394532784):5.55836657):10.54686328):12.15020941):2.371369255):11.38966524,(Myosorex_zinki:34.71666886,(Scutisorex_somereni:19.14348716,(Crocidura_russula:14.82847998,Suncus_murinus:14.82848213):4.315006868):15.57317956):8.694339209):26.34716882):9.434581363,(((((Kerodon_rupestris:9.216458416,Hydrochoerus_hydrochaeris:9.216457211):4.034462815,Dolichotis_salinicola:13.25092123):1.323668902,(Microcavia_shiptoni:6.901968414,(Microcavia_australis:4.573643747,Microcavia_niata:4.573643747):2.328324185):7.672619791):18.58465387,(Carterodon_sulcidens:18.26651606,((Trinomys_albispinus:15.55612114,(Euryzygomatomys_spinosus:6.066570946,Clyomys_laticeps:6.066571428):9.489549712):1.128447114,((Myocastor_coypus:14.59593411,(Makalata_didelphoides:13.5300687,Mesomys_hispidus:13.53006851):1.065866332):0.5186624022,Proechimys_guyannensis:15.11459527):1.569971736):1.581947565):14.89272722):36.64763801,((((Dipodomys_panamintinus:5.629963488,(Dipodomys_ordii:3.64185455,Dipodomys_compactus:3.64185455):1.988108175):20.3403114,(((Thomomys_bottae:3.374701872,Thomomys_townsendii:3.374702892):7.825665979,(Geomys_bursarius:8.213713921,Orthogeomys_hispidus:8.213712399):2.98665469):12.71636904,Chaetodipus_californicus:23.91673594):2.053536622):20.70272608,(Castor_fiber:4.323442377,Castor_canadensis:4.323442377):42.34955494):17.24261273,(((((Crunomys_melanius:1.051597757,Crunomys_fallax:1.051597757):16.13416542,(((Bunomys_andrewsi:5.063397236,Bunomys_penitus:5.063395837):3.426837984,(Rattus_tanezumi:6.831431585,(Rattus_norvegicus:6.423538389,((Rattus_praetor:3.837117093,Rattus_morotaiensis:3.837118026):0.1537830005,Rattus_marmosurus:3.990899861):2.432638354):0.4078919121):1.658803723):5.397656275,(Melasmothrix_naso:9.654503233,Waiomys_mamasae:9.654501192):4.233387767):3.297874126):10.38218792,(((((Crossomys_moncktoni:5.515187507,(Hydromys_hussoni:2.522733705,Parahydromys_asper:2.522733793):2.992455434):2.126650914,(((Leptomys_ernstmayri:2.398210281,Leptomys_signatus:2.398210281):1.94947344,Leptomys_elegans:4.347682556):3.255634408,(Pseudohydromys_fuscus:2.545723962,(Pseudohydromys_eleanorae:1.387251235,Pseudohydromys_murinus:1.387251439):1.158472873):5.057593497):0.03852195249):6.604689347,(Echiothrix_leucura:1.042718754,Echiothrix_centrosa:1.042718754):13.20381133):1.688430231,((Chrotomys_silaceus:4.831558769,(Chrotomys_whiteheadi:1.329103182,(Chrotomys_mindorensis:0.3434971317,Chrotomys_gonzalesi:0.3434971317):0.9856057589):3.502455296):7.423598226,(Apomys_hylocetes:6.063510361,((Apomys_banahao:3.858693671,Apomys_littoralis:3.858692272):0.6380897837,(Apomys_abrae:1.742487552,Apomys_datae:1.742487552):2.754295669):1.566727139):6.191645468):3.679804181):11.17171721,(((Mus_pahari:15.09631343,((Mus_minutoides:6.56740733,Mus_mattheyi:6.567407913):7.513850384,(Mus_musculus:10.33072556,Mus_cervicolor:10.33072422):3.750532443):1.015055025):8.137948085,(Myomyscus_verreauxii:8.605922086,Colomys_goslingi:8.605923835):14.62833769):1.502607551,(Malacomys_edwardsi:7.270154259,Malacomys_cansdalei:7.270153676):17.46671365):2.369812515):0.4612729158):5.987630714,((Tateomys_rhinogradoides:0.4425884713,Tateomys_macrocercus:0.4425884713):21.81919777,Baiyankamys_habbema:22.26178458):11.29379839):13.46133958,((Prometheomys_schaposchnikowi:18.2990741,(Dicrostonyx_groenlandicus:14.24232808,((Ondatra_zibethicus:6.277942383,Neofiber_alleni:6.277942383):6.994235057,(Lemmus_lemmus:13.06521952,(((Ellobius_talpinus:11.06271317,Blanfordimys_afghanus:11.06271434):0.07389709441,(Arvicola_sapidus:2.711541865,Arvicola_amphibius:2.711541865):8.425069711):0.7587380954,Myodes_glareolus:11.89534967):1.169867285):0.2069628313):0.9701485427):4.056747557):15.32226582,(((((Handleyomys_alfaroi:12.05215541,Hylaeamys_yunganus:12.05215374):2.108062561,((Holochilus_chacarius:10.43086136,Nesoryzomys_indefessus:10.43086287):3.206713378,Oligoryzomys_longicaudatus:13.6375739):0.5226423954):5.05728341,(((Graomys_domorum:11.52357141,Loxodontomys_micropus:11.52356965):5.515454434,Geoxus_valdivianus:17.0390242):1.877232922,Neotomys_ebriosus:18.9162574):0.3012414693):0.0946493193,(Scapteromys_tumidus:14.23953952,((Oxymycterus_quaestor:4.13747024,Oxymycterus_dasytrichus:4.137471274):9.399761035,(Akodon_aerosus:9.82913611,Necromys_obscurus:9.829135552):3.708095333):0.7023069548):5.072609821):4.293985793,(Sigmodon_hispidus:21.29028202,(((Wilfredomys_oenax:0.8197340681,Rheomys_underwoodi:0.8197340961):7.068247495,(Neusticomys_oyapocki:7.393709266,((Ichthyomys_stolzmanni:4.091522226,Ichthyomys_hydrobates:4.091523903):0.04091663646,Chibchanomys_orcesi:4.132441658):3.261268335):0.4942729684):12.50406821,Anotomys_leander:20.39204949):0.8982319644):2.315853675):10.01520569):13.3955783):16.898694):5.891271):9.385883):5.153461,((Potamogale_velox:15.42032909,Micropotamogale_lamottei:15.42033113):34.46032749,(Limnogale_mergulus:37.43030102,((Tenrec_ecaudatus:23.47218957,Hemicentetes_semispinosus:23.47218504):6.870329516,(Setifer_setosus:6.038387676,Echinops_telfairi:6.038387676):24.30413821):7.087784426):12.45035533):34.46557136);((((((Condylura_cristata:25.37310737,((Dymecodon_pilirostris:20.95630277,Scaptonyx_fusicaudus:20.95629988):3.603126533,((Parascaptor_leucura:7.872540939,Mogera_wogura:7.872538138):4.770400239,Talpa_europaea:12.64293916):11.91648986):0.8136792226):4.124999892,(Galemys_pyrenaicus:11.22005701,Desmana_moschata:11.22005701):18.27805377):12.38239195,Uropsilus_soricipes:41.8805047):26.0288257,((((Crocidura_russula:14.14646698,Suncus_murinus:14.14646649):3.754872375,Scutisorex_somereni:17.90133944):12.45128286,Myosorex_zinki:30.35262346):11.90282015,((((Episoriculus_caudatus:14.8169451,(Nectogale_elegans:11.80321298,(Chimarrogale_platycephalus:4.93139833,Chimarrogale_himalayica:4.931399197):6.871813786):3.01373301):3.092208288,(Neomys_fodiens:7.980241915,(Neomys_teres:3.10252887,Neomys_anomalus:3.10252887):4.877713045):9.928909736):10.50061412,Anourosorex_squamipes:28.40976779):5.494729911,(Blarina_brevicauda:32.21062954,((Sorex_coronatus:4.446678665,Sorex_arcticus:4.446678954):14.95579498,(Sorex_palustris:6.793330537,Sorex_cinereus:6.793330683):12.60914238):12.80815715):1.693866045):8.350947067):25.65388072):20.15318931,(((((Kerodon_rupestris:8.817359854,Hydrochoerus_hydrochaeris:8.817360065):3.781833805,Dolichotis_salinicola:12.59919387):2.655103445,((Microcavia_australis:6.676348041,Microcavia_niata:6.676348041):2.286578226,Microcavia_shiptoni:8.962926267):6.291373379):13.38001861,((((Euryzygomatomys_spinosus:2.432648615,Clyomys_laticeps:2.432649038):9.536698263,Trinomys_albispinus:11.96934794):0.9277316977,(((Makalata_didelphoides:11.5992161,Mesomys_hispidus:11.59921752):0.2429682805,Myocastor_coypus:11.84218565):0.3904984836,Proechimys_guyannensis:12.23268421):0.6643948683):1.576428744,Carterodon_sulcidens:14.47350732):14.16080818):41.33296678,((((Prometheomys_schaposchnikowi:15.50787172,(Dicrostonyx_groenlandicus:12.62726887,((Ondatra_zibethicus:6.57352564,Neofiber_alleni:6.57352564):5.826106012,(Lemmus_lemmus:11.99881626,(((Arvicola_sapidus:2.239711906,Arvicola_amphibius:2.239711905):8.266031547,(Ellobius_talpinus:9.881032064,Blanfordimys_afghanus:9.881033711):0.6247112855):0.9188542535,Myodes_glareolus:11.42459832):0.5742177322):0.4008162137):0.2276375464):2.880601574):17.54911335,((Sigmodon_hispidus:21.9174694,(Chibchanomys_orcesi:16.53393619,((((Ichthyomys_stolzmanni:2.358960306,Ichthyomys_hydrobates:2.358960204):4.967816445,(Wilfredomys_oenax:2.702757952,Anotomys_leander:2.702757952):4.624019057):0.5952292305,Neusticomys_oyapocki:7.922005468):1.944995796,Rheomys_underwoodi:9.867000749):6.666933801):5.383531764):2.715823416,((Scapteromys_tumidus:13.7064993,((Necromys_obscurus:8.912242247,Akodon_aerosus:8.912242838):2.10651955,(Oxymycterus_dasytrichus:3.961838779,Oxymycterus_quaestor:3.961838779):7.056923069):2.687740001):4.923724429,(((Hylaeamys_yunganus:11.57024832,Handleyomys_alfaroi:11.57024637):2.585428598,(Oligoryzomys_longicaudatus:13.50521962,(Holochilus_chacarius:10.14994611,Nesoryzomys_indefessus:10.14994714):3.355272514):0.6504553164):3.996542904,(Neotomys_ebriosus:16.25779489,((Graomys_domorum:11.94877898,Loxodontomys_micropus:11.94877937):3.859287676,Geoxus_valdivianus:15.80806869):0.4497253963):1.894425584):0.4780076616):6.003064711):8.423691742):11.14153831,((Tateomys_rhinogradoides:0.5700752384,Tateomys_macrocercus:0.5700752384):30.65577357,((((((Apomys_banahao:5.207692134,(Apomys_abrae:1.716713347,Apomys_datae:1.716713347):3.490980483):2.859011746,(Apomys_hylocetes:0.3717417402,Apomys_littoralis:0.3717417402):7.694962958):3.118432212,(Chrotomys_silaceus:4.341317905,(Chrotomys_whiteheadi:1.482114908,(Chrotomys_mindorensis:1.077135789,Chrotomys_gonzalesi:1.077135789):0.4049791192):2.859203874):6.843817835):4.606119143,(((Crossomys_moncktoni:4.095486813,(Hydromys_hussoni:2.61023585,Parahydromys_asper:2.61023585):1.485250085):3.722354435,(((Pseudohydromys_murinus:0.3869778053,Pseudohydromys_fuscus:0.386977776):3.324374209,Pseudohydromys_eleanorae:3.711352044):3.060802683,(Leptomys_ernstmayri:4.162091411,(Leptomys_signatus:1.372370263,Leptomys_elegans:1.372370263):2.789722318):2.610062438):1.04568547):7.338825633,(Echiothrix_leucura:3.443205662,Echiothrix_centrosa:3.443205662):11.71346058):0.6345915709):9.83364141,((Malacomys_edwardsi:11.67903416,Malacomys_cansdalei:11.67903562):11.99915412,((Mus_pahari:14.19799721,((Mus_musculus:9.02195606,Mus_cervicolor:9.021954598):4.550022256,(Mus_mattheyi:6.56026139,Mus_minutoides:6.560259343):7.011717219):0.6260197673):7.565976498,(Colomys_goslingi:9.152295025,Myomyscus_verreauxii:9.152295318):12.61167722):1.914215165):1.946708302):0.342106554,(((Melasmothrix_naso:10.49110682,Waiomys_mamasae:10.49110448):4.13929039,(((Bunomys_andrewsi:3.441961008,Bunomys_penitus:3.441960832):4.503085432,(Rattus_tanezumi:6.666394046,(Rattus_norvegicus:6.013911263,(Rattus_marmosurus:3.743525843,(Rattus_morotaiensis:3.568153619,Rattus_praetor:3.568152976):0.1753729841):2.270386589):0.6524817602):1.278652131):2.561424354,Baiyankamys_habbema:10.50646951):4.123926532):2.147734817,(Crunomys_fallax:1.081366421,Crunomys_melanius:1.081366421):15.69676648):9.188872285):5.258847717):12.97266742):23.158841,((((Dipodomys_ordii:6.088326919,Dipodomys_compactus:6.088326919):0.452193237,Dipodomys_panamintinus:6.540519227):19.43499769,(((Thomomys_bottae:3.808864947,Thomomys_townsendii:3.808864779):7.552265203,(Geomys_bursarius:9.342389666,Orthogeomys_hispidus:9.342390412):2.018740501):12.92350466,Chaetodipus_californicus:24.2846326):1.690882273):27.19008708,(Castor_fiber:3.979352717,Castor_canadensis:3.979352717):49.18625835):14.19173393):2.609934):18.095214):0.597201,((Potamogale_velox:11.95588158,Micropotamogale_lamottei:11.95588158):40.6254972,(Limnogale_mergulus:30.20612668,((Tenrec_ecaudatus:15.71681948,Hemicentetes_semispinosus:15.71681947):7.824055851,(Setifer_setosus:4.64269568,Echinops_telfairi:4.64269568):18.89817965):6.665251351):22.37524255):36.07832922);((((Uropsilus_soricipes:39.70394459,((Condylura_cristata:25.28983361,((Talpa_europaea:12.341758,(Parascaptor_leucura:8.005179461,Mogera_wogura:8.00517684):4.336580596):9.650696649,(Dymecodon_pilirostris:15.9790848,Scaptonyx_fusicaudus:15.9790848):6.013368959):3.297379851):4.457875965,(Desmana_moschata:14.69777011,Galemys_pyrenaicus:14.69777011):15.04994094):9.956232952):35.98151162,(((((Sorex_palustris:5.685861926,Sorex_cinereus:5.685861602):14.92952145,(Sorex_coronatus:4.353070673,Sorex_arcticus:4.353069407):16.26231156):10.54103483,Blarina_brevicauda:31.15641865):4.18231437,(((Episoriculus_caudatus:16.17406683,(Nectogale_elegans:11.40840157,(Chimarrogale_platycephalus:5.820853304,Chimarrogale_himalayica:5.820853009):5.587547382):4.765666735):3.484744958,(Neomys_fodiens:8.627241861,(Neomys_teres:4.633219697,Neomys_anomalus:4.633219697):3.994022164):11.03156993):13.9254442,Anourosorex_squamipes:33.5842501):1.754474792):10.56889193,(Myosorex_zinki:35.17384001,(Scutisorex_somereni:21.33851066,(Suncus_murinus:15.11230522,Crocidura_russula:15.11230864):6.226203666):13.83533024):10.73378299):29.77781379):3.956171317,(((((Kerodon_rupestris:9.948159551,Hydrochoerus_hydrochaeris:9.948159551):2.549682725,Dolichotis_salinicola:12.49784228):3.982902671,((Microcavia_niata:3.552493737,Microcavia_australis:3.552493737):6.502842371,Microcavia_shiptoni:10.05533611):6.425409333):15.06198515,(Carterodon_sulcidens:15.83853942,(((Euryzygomatomys_spinosus:4.66870728,Clyomys_laticeps:4.668705799):9.443648462,Trinomys_albispinus:14.11235574):0.8455717598,(Proechimys_guyannensis:14.15842989,(Myocastor_coypus:13.78695674,(Mesomys_hispidus:13.31573054,Makalata_didelphoides:13.31573153):0.4712252075):0.3714729315):0.7994975863):0.8806131541):15.70418944):35.77352552,(((((Crunomys_fallax:1.346958182,Crunomys_melanius:1.346958182):17.75939216,((Melasmothrix_naso:9.868669011,Waiomys_mamasae:9.868667511):5.471220237,((((Rattus_norvegicus:1.585252031,Rattus_marmosurus:1.585252211):4.795462529,(Rattus_praetor:3.650157868,Rattus_morotaiensis:3.650157529):2.730556766):0.6263421985,Rattus_tanezumi:7.007056458):1.072896003,(Bunomys_andrewsi:5.315664665,Bunomys_penitus:5.315664965):2.764288126):7.259937177):3.766461097):8.121956785,((((Echiothrix_leucura:1.20665162,Echiothrix_centrosa:1.20665162):13.91879789,((Crossomys_moncktoni:5.270663516,(Parahydromys_asper:2.022751308,Hydromys_hussoni:2.022751188):3.247909507):2.432309575,((Leptomys_ernstmayri:4.737167271,(Leptomys_elegans:0.4544408544,Leptomys_signatus:0.4544408544):4.282725516):2.389059523,(Pseudohydromys_eleanorae:4.697709962,(Pseudohydromys_murinus:1.418945807,Pseudohydromys_fuscus:1.418945852):3.278762309):2.428516592):0.5767453961):7.422477928):2.095344095,(((Chrotomys_silaceus:5.002662252,(Chrotomys_whiteheadi:1.093447739,(Chrotomys_mindorensis:0.6359675284,Chrotomys_gonzalesi:0.6359675284):0.4574802111):3.909214813):6.264385478,Baiyankamys_habbema:11.26704773):1.717323275,(Apomys_hylocetes:7.88497863,((Apomys_banahao:1.451776367,Apomys_littoralis:1.451776247):3.849124035,(Apomys_datae:1.798719264,Apomys_abrae:1.798719264):3.502178738):2.584080208):5.099392795):4.2364208):9.0357319,((((((Mus_cervicolor:9.835442593,Mus_musculus:9.835444395):4.76487086,(Mus_mattheyi:5.688583165,Mus_minutoides:5.688583766):8.91173119):0.6898058031,Mus_pahari:15.29011926):7.661868238,(Myomyscus_verreauxii:8.167678302,Colomys_goslingi:8.167676201):14.78431129):1.646446473,(Malacomys_edwardsi:11.15508348,Malacomys_cansdalei:11.15508138):13.44335229):0.7200081721,(Tateomys_rhinogradoides:0.08113872744,Tateomys_macrocercus:0.08113872744):25.23730467):0.9380815644):0.9717849265):21.48650186,((Prometheomys_schaposchnikowi:17.58820092,(Dicrostonyx_groenlandicus:15.83312448,((Ondatra_zibethicus:8.836579138,Neofiber_alleni:8.836579138):6.110112506,(Lemmus_lemmus:13.92898202,(((Ellobius_talpinus:12.95023,Blanfordimys_afghanus:12.95022789):0.1117091139,(Arvicola_sapidus:2.176299714,Arvicola_amphibius:2.176299714):10.88563821):0.4965418392,Myodes_glareolus:13.55848068):0.3705022653):1.017709925):0.8864328355):1.755076741):20.26862992,(((Scapteromys_tumidus:15.65985051,((Oxymycterus_quaestor:4.642529404,Oxymycterus_dasytrichus:4.642529436):8.942764573,(Necromys_obscurus:10.39065123,Akodon_aerosus:10.39064976):3.194643453):2.074556046):5.314569728,(((Hylaeamys_yunganus:13.00256699,Handleyomys_alfaroi:13.00256638):3.353109219,((Nesoryzomys_indefessus:10.594962,Holochilus_chacarius:10.59496203):4.383915956,Oligoryzomys_longicaudatus:14.97887728):1.37679865):4.141880992,((Geoxus_valdivianus:18.83439964,(Graomys_domorum:14.40983849,Loxodontomys_micropus:14.40983895):4.424559934):0.515321791,Neotomys_ebriosus:19.34971768):1.147836624):0.476863068):5.578364974,(((((Ichthyomys_stolzmanni:1.123015287,Ichthyomys_hydrobates:1.123015165):1.777794523,(Wilfredomys_oenax:1.799088971,Anotomys_leander:1.799088665):1.101721144):1.313159856,Rheomys_underwoodi:4.213969757):6.533726021,(Neusticomys_oyapocki:9.177292165,Chibchanomys_orcesi:9.177293661):1.570401109):11.49405283,Sigmodon_hispidus:22.24174883):4.311038801):11.30404654):10.85798504):16.824891,((((Dipodomys_compactus:3.263087303,Dipodomys_ordii:3.263087303):2.064674437,Dipodomys_panamintinus:5.327761101):20.70802963,(((Thomomys_townsendii:3.597678327,Thomomys_bottae:3.597679764):7.763290632,(Geomys_bursarius:9.27168171,Orthogeomys_hispidus:9.271682988):2.089289007):12.79327632,Chaetodipus_californicus:24.15424543):1.881543062):24.65858687,(Castor_fiber:2.573163575,Castor_canadensis:2.573163575):48.1212118):14.84532259):1.776548):12.325342):19.483386,((Potamogale_velox:31.29995417,Micropotamogale_lamottei:31.29996037):33.95939963,(Limnogale_mergulus:45.8111528,((Tenrec_ecaudatus:21.24345834,Hemicentetes_semispinosus:21.24345679):9.03287959,(Setifer_setosus:6.749692989,Echinops_telfairi:6.749692989):23.52664494):15.5348127):19.44821869):33.86560428);(((Potamogale_velox:19.23292348,Micropotamogale_lamottei:19.23292348):34.41736744,(Limnogale_mergulus:36.89484553,((Tenrec_ecaudatus:12.90556549,Hemicentetes_semispinosus:12.90556633):8.619678586,(Setifer_setosus:2.657984618,Echinops_telfairi:2.657984618):18.86726156):15.36959767):16.75545128):31.14005936,(((((Galemys_pyrenaicus:15.7962753,Desmana_moschata:15.7962753):13.26209825,(((Talpa_europaea:12.62755459,(Parascaptor_leucura:9.604999682,Mogera_wogura:9.604999304):3.022555098):12.53958132,(Scaptonyx_fusicaudus:18.44322163,Dymecodon_pilirostris:18.44322163):6.723918046):1.310477623,Condylura_cristata:26.47761385):2.580760653):10.39600173,Uropsilus_soricipes:39.45437686):32.72957272,(((((Sorex_cinereus:7.627155844,Sorex_palustris:7.627155844):11.85830851,(Sorex_coronatus:5.244058917,Sorex_arcticus:5.244059546):14.24140525):11.53102159,Blarina_brevicauda:31.01648661):3.194648933,(Anourosorex_squamipes:30.76367539,((Neomys_fodiens:8.309588832,(Neomys_teres:3.436765757,Neomys_anomalus:3.436765757):4.872823074):9.565995572,(Episoriculus_caudatus:15.68336236,(Nectogale_elegans:9.410865662,(Chimarrogale_platycephalus:4.902064935,Chimarrogale_himalayica:4.902064621):4.508803556):6.272494502):2.192219808):12.88809162):3.447462312):12.09151416,(Myosorex_zinki:35.26251132,(Scutisorex_somereni:19.06567942,(Crocidura_russula:15.16276533,Suncus_murinus:15.16276326):3.90291396):16.19683505):11.04013678):25.88129928):4.753244476,(((((Kerodon_rupestris:6.529866006,Hydrochoerus_hydrochaeris:6.529865031):3.53994499,Dolichotis_salinicola:10.06981075):4.824287536,((Microcavia_shiptoni:4.025136352,Microcavia_niata:4.025136352):1.730689263,Microcavia_australis:5.755826102):9.138272429):17.44266687,((((Myocastor_coypus:14.1961115,(Mesomys_hispidus:12.6016743,Makalata_didelphoides:12.60167333):1.59443647):0.5352058352,Proechimys_guyannensis:14.73131768):0.9144473314,(Trinomys_albispinus:14.76973948,(Euryzygomatomys_spinosus:5.900342842,Clyomys_laticeps:5.900344377):8.869396637):0.8760247037):1.011777995,Carterodon_sulcidens:16.65754169):15.6792225):32.07934747,(((((((((Parahydromys_asper:2.670754148,Hydromys_hussoni:2.67075425):2.312758234,Crossomys_moncktoni:4.983513649):3.51021885,(((Leptomys_elegans:0.1781242593,Leptomys_signatus:0.1781242593):2.593925893,Leptomys_ernstmayri:2.77204993):5.043501361,(Pseudohydromys_fuscus:6.636289453,(Pseudohydromys_eleanorae:1.594899152,Pseudohydromys_murinus:1.59489893):5.041392202):1.179259398):0.6781814301):4.56301555,Baiyankamys_habbema:13.05674624):4.677236059,(((Apomys_hylocetes:5.551336065,Apomys_littoralis:5.551337332):1.195046013,((Apomys_datae:1.781031003,Apomys_abrae:1.781031003):2.491626639,Apomys_banahao:4.272657294):2.473725703):6.545634329,(Chrotomys_silaceus:4.598634339,(Chrotomys_whiteheadi:0.7880269886,(Chrotomys_mindorensis:0.4968011795,Chrotomys_gonzalesi:0.4968011795):0.2912258408):3.810605767):8.693383652):4.441965515):8.649087752,(((((Mus_mattheyi:6.8198138,Mus_minutoides:6.819814116):7.74874533,(Mus_musculus:9.483888594,Mus_cervicolor:9.483888909):5.08467196):0.9084058261,Mus_pahari:15.47696416):7.588119794,(Colomys_goslingi:9.113113627,Myomyscus_verreauxii:9.113113944):13.95197001):1.998269824,(Malacomys_edwardsi:11.6055898,Malacomys_cansdalei:11.6055898):13.45776683):1.319713359):0.6623479359,(((Melasmothrix_naso:10.74780034,Waiomys_mamasae:10.74779876):4.886992907,((((((Rattus_praetor:4.343352624,Rattus_morotaiensis:4.34335104):3.369327137,Rattus_norvegicus:7.712677861):0.3527048846,Rattus_tanezumi:8.065383981):1.37575855,((Bunomys_penitus:4.438008994,Bunomys_andrewsi:4.438009754):2.94939539,Rattus_marmosurus:7.387405304):2.053737198):3.049275924,(Echiothrix_leucura:4.842802802,Echiothrix_centrosa:4.842802802):7.647614417):2.779204413,(Tateomys_rhinogradoides:2.64098799,Tateomys_macrocercus:2.64098799):12.62863393):0.365170669):3.868229017,(Crunomys_melanius:2.978578408,Crunomys_fallax:2.978578408):16.52444228):7.542393441):21.05174776,((Prometheomys_schaposchnikowi:17.23854028,(Dicrostonyx_groenlandicus:14.07400621,((Ondatra_zibethicus:7.777751188,Neofiber_alleni:7.777751188):6.077639407,(Lemmus_lemmus:13.83474677,(((Blanfordimys_afghanus:12.37739014,Ellobius_talpinus:12.37738957):0.09961989118,(Arvicola_sapidus:1.844654395,Arvicola_amphibius:1.844654395):10.63235452):0.3285143361,Myodes_glareolus:12.80552408):1.029222662):0.02064363103):0.2186153543):3.164533437):17.89454216,(((((((Ichthyomys_hydrobates:0.5124130076,Ichthyomys_stolzmanni:0.5124129216):4.283997286,(Wilfredomys_oenax:4.575238188,Neusticomys_oyapocki:4.575238762):0.2211717042):1.524641435,Chibchanomys_orcesi:6.321053363):3.974009818,Rheomys_underwoodi:10.29506089):3.038551535,Anotomys_leander:13.33361472):8.91820791,Sigmodon_hispidus:22.25182349):5.043036164,((Scapteromys_tumidus:14.12996317,((Oxymycterus_quaestor:3.678971591,Oxymycterus_dasytrichus:3.678972681):9.5326623,(Necromys_obscurus:8.766077127,Akodon_aerosus:8.766075866):4.445559287):0.9183293334):5.654315839,((Neotomys_ebriosus:18.3555972,(Geoxus_valdivianus:17.06619388,(Loxodontomys_micropus:12.41619303,Graomys_domorum:12.41619343):4.649998444):1.289406193):1.239549769,(((Holochilus_chacarius:10.37567754,Nesoryzomys_indefessus:10.37567611):4.187831435,Oligoryzomys_longicaudatus:14.56350669):1.626329839,(Hylaeamys_yunganus:13.76338982,Handleyomys_alfaroi:13.76338982):2.426446704):3.40531148):0.1891307135):7.510580645):7.838224394):12.96408051):13.431924,(((Dipodomys_panamintinus:5.36224779,(Dipodomys_compactus:4.794221497,Dipodomys_ordii:4.794221497):0.5680259984):17.1577945,(((Thomomys_townsendii:3.894356616,Thomomys_bottae:3.894356615):6.738934286,(Geomys_bursarius:8.65379306,Orthogeomys_hispidus:8.653793107):1.97949764):9.473418961,Chaetodipus_californicus:20.10670986):2.413333058):21.58776745,(Castor_fiber:2.732167644,Castor_canadensis:2.732167644):41.37564427):17.42131108):2.88702):12.521088):7.853166);((((Uropsilus_soricipes:47.18153042,((Condylura_cristata:30.22013386,(((Mogera_wogura:9.743768591,Parascaptor_leucura:9.743771648):5.262913714,Talpa_europaea:15.00668098):11.21182432,(Scaptonyx_fusicaudus:19.68043503,Dymecodon_pilirostris:19.68043503):6.538073328):4.001628896):7.647790396,(Galemys_pyrenaicus:23.07048838,Desmana_moschata:23.07048838):14.79743893):9.31360651):32.77300978,((Myosorex_zinki:41.31660726,(Scutisorex_somereni:19.78750838,(Suncus_murinus:15.00831462,Crocidura_russula:15.00831632):4.779194781):21.52909854):10.69593726,((Anourosorex_squamipes:35.8175966,((Neomys_fodiens:5.992250927,(Neomys_teres:1.958348311,Neomys_anomalus:1.958348311):4.033900918):13.48351726,(Episoriculus_caudatus:18.40761247,(Nectogale_elegans:12.13456914,(Chimarrogale_himalayica:7.336483572,Chimarrogale_platycephalus:7.336482214):4.798085564):6.273045678):1.068154017):16.34182604):3.400293317,(((Sorex_palustris:7.270415826,Sorex_cinereus:7.270415929):14.94815722,(Sorex_arcticus:4.238437002,Sorex_coronatus:4.238437036):17.98013581):13.87853877,Blarina_brevicauda:36.0971142):3.120775896):12.7946546):27.94199467):21.50525473,(((((Kerodon_rupestris:9.52396854,Hydrochoerus_hydrochaeris:9.52396854):2.373356001,Dolichotis_salinicola:11.89732404):4.584603084,((Microcavia_shiptoni:4.343627588,Microcavia_niata:4.343627588):2.270026599,Microcavia_australis:6.613655191):9.868273086):16.93651918,(Carterodon_sulcidens:17.56903985,((Trinomys_albispinus:16.43013699,(Euryzygomatomys_spinosus:7.902957133,Clyomys_laticeps:7.902957132):8.52717935):0.4364224428,(Proechimys_guyannensis:15.63016753,(Myocastor_coypus:14.83678655,(Mesomys_hispidus:14.65055099,Makalata_didelphoides:14.65055124):0.1862359452):0.7933802217):1.236392148):0.7024816777):15.84940847):34.16317889,((((((Waiomys_mamasae:10.50157087,Melasmothrix_naso:10.50157185):3.993000588,(((Rattus_norvegicus:7.99702518,(Rattus_morotaiensis:4.267278364,Rattus_praetor:4.267277971):3.729746062):0.4821136346,Rattus_tanezumi:8.479137405):1.045461947,((Bunomys_andrewsi:4.03651065,Bunomys_penitus:4.036510979):4.162337145,Rattus_marmosurus:8.198847796):1.325751622):4.969972365):5.25436572,(Crunomys_fallax:3.434243267,Crunomys_melanius:3.434242284):16.31469345):9.573170055,((((Tateomys_rhinogradoides:2.12835019,Tateomys_macrocercus:2.12835019):14.50142607,(((Crossomys_moncktoni:5.750133272,(Hydromys_hussoni:2.449912158,Parahydromys_asper:2.449912323):3.300220949):4.494892805,((Leptomys_ernstmayri:3.162401396,(Leptomys_signatus:0.4036924227,Leptomys_elegans:0.4036924227):2.758709301):6.663209148,((Pseudohydromys_murinus:1.424218573,Pseudohydromys_fuscus:1.424218766):7.115593462,Pseudohydromys_eleanorae:8.539809673):1.285797922):0.4194145489):2.999120029,Baiyankamys_habbema:13.24414207):3.385632977):1.246566506,((Chrotomys_silaceus:3.961428526,(Chrotomys_whiteheadi:1.269242745,(Chrotomys_mindorensis:0.7802012154,Chrotomys_gonzalesi:0.7802012154):0.4890412016):2.692185454):9.749145135,(((Apomys_banahao:5.922846604,(Apomys_abrae:1.159797083,Apomys_datae:1.159797083):4.763048865):0.6157168387,Apomys_littoralis:6.538562754):0.6699998431,Apomys_hylocetes:7.208562598):6.502009425):4.165771926):11.10341288,((Echiothrix_leucura:2.054685761,Echiothrix_centrosa:2.054685761):26.14256142,(((Mus_pahari:17.89846176,((Mus_cervicolor:9.080085178,Mus_musculus:9.080082557):7.352494034,(Mus_mattheyi:6.777252651,Mus_minutoides:6.777251012):9.655328201):1.465883531):7.118454414,(Myomyscus_verreauxii:8.992892347,Colomys_goslingi:8.992891037):16.0240256):0.688518689,(Malacomys_edwardsi:11.92111091,Malacomys_cansdalei:11.92111419):13.78432264):2.491811666):0.7825109505):0.3423467999):24.09269836,((Prometheomys_schaposchnikowi:18.60774034,(Dicrostonyx_groenlandicus:15.83694978,((Ondatra_zibethicus:9.15848468,Neofiber_alleni:9.15848468):6.154183468,(Lemmus_lemmus:15.08271949,(((Ellobius_talpinus:12.68128731,Blanfordimys_afghanus:12.68128838):0.3920677047,(Arvicola_sapidus:2.693529399,Arvicola_amphibius:2.693529399):10.37982751):0.9621400607,Myodes_glareolus:14.03549665):1.047225929):0.2299458835):0.524282582):2.770789293):22.0358768,(((Scapteromys_tumidus:15.52961248,((Oxymycterus_dasytrichus:4.852716186,Oxymycterus_quaestor:4.85271524):10.02924122,(Necromys_obscurus:10.49310322,Akodon_aerosus:10.49310575):4.388850873):0.6476564925):6.718051693,(((Handleyomys_alfaroi:14.35823358,Hylaeamys_yunganus:14.35823231):2.099064743,(Oligoryzomys_longicaudatus:15.02849714,(Holochilus_chacarius:11.62042112,Nesoryzomys_indefessus:11.62041965):3.408078545):1.428798968):4.965181895,(Neotomys_ebriosus:19.79019017,((Graomys_domorum:13.42818279,Loxodontomys_micropus:13.42818004):5.792264311,Geoxus_valdivianus:19.22044678):0.5697449595):1.632288818):0.8251820346):6.589157145,(Sigmodon_hispidus:23.53985301,((Ichthyomys_hydrobates:15.6041078,Ichthyomys_stolzmanni:15.60410842):4.057839775,(Chibchanomys_orcesi:17.43480961,((Neusticomys_oyapocki:8.557472252,(Rheomys_underwoodi:3.303072903,Anotomys_leander:3.303074164):5.254400768):8.672852862,Wilfredomys_oenax:17.23032527):0.2044854445):2.227134806):3.877907332):5.296966097):11.80679835):12.77120149):12.283297,(((Dipodomys_panamintinus:5.246809689,(Dipodomys_ordii:3.999950411,Dipodomys_compactus:3.999950411):1.246859277):19.91131352,(((Thomomys_bottae:3.858606256,Thomomys_townsendii:3.858605438):7.824399828,(Geomys_bursarius:8.509150327,Orthogeomys_hispidus:8.50915049):3.173853955):10.56729556,Chaetodipus_californicus:22.25030132):2.907823365):20.78269925,(Castor_fiber:4.225291427,Castor_canadensis:4.225291427):41.71553414):19.75729443):1.88352):33.878173):9.859368,((Potamogale_velox:20.85954028,Micropotamogale_lamottei:20.85954392):53.65584942,(Limnogale_mergulus:52.40858436,((Tenrec_ecaudatus:23.10093812,Hemicentetes_semispinosus:23.10093812):14.75866512,(Setifer_setosus:4.431575023,Echinops_telfairi:4.431575023):33.42802822):14.54897893):22.10680388):36.80376836);((((((Desmana_moschata:14.02094879,Galemys_pyrenaicus:14.02094879):12.73037566,(((Talpa_europaea:12.81242644,(Mogera_wogura:7.97557892,Parascaptor_leucura:7.975579414):4.836846906):8.867090764,(Dymecodon_pilirostris:17.91386269,Scaptonyx_fusicaudus:17.91386269):3.765652416):0.7144960302,Condylura_cristata:22.39401089):4.357314044):7.135538651,Uropsilus_soricipes:33.88686531):31.43833348,(((Blarina_brevicauda:26.06728985,((Sorex_cinereus:5.787572292,Sorex_palustris:5.787572071):11.91887814,(Sorex_coronatus:3.231187029,Sorex_arcticus:3.231186782):14.4752644):8.360837685):1.149320292,(((Episoriculus_caudatus:13.9028173,(Nectogale_elegans:9.293529213,(Chimarrogale_himalayica:4.963455159,Chimarrogale_platycephalus:4.963455158):4.330073066):4.609285616):1.569837337,(Neomys_fodiens:7.601902951,(Neomys_teres:3.806655875,Neomys_anomalus:3.806655875):3.795249548):7.870748719):10.62163596,Anourosorex_squamipes:26.09428788):1.122322022):11.49044217,(((Suncus_murinus:12.6015699,Crocidura_russula:12.60157106):2.624621545,Scutisorex_somereni:15.22619097):13.33011341,Myosorex_zinki:28.55630114):10.15074867):26.61813586):10.70992497,(((((Kerodon_rupestris:8.407046544,Hydrochoerus_hydrochaeris:8.407045849):2.629015118,Dolichotis_salinicola:11.03605935):4.534830458,((Microcavia_niata:0.4711927511,Microcavia_shiptoni:0.4711927511):3.731444792,Microcavia_australis:4.20263708):11.36825296):15.52741172,(Carterodon_sulcidens:15.89680294,(((Myocastor_coypus:13.62573449,(Makalata_didelphoides:13.39543921,Mesomys_hispidus:13.39544047):0.2302928935):0.904269288,Proechimys_guyannensis:14.53000286):0.807865742,((Clyomys_laticeps:4.568701523,Euryzygomatomys_spinosus:4.568702682):10.17786416,Trinomys_albispinus:14.74656962):0.5913005982):0.5589336264):15.20149768):31.56492534,(((((Dipodomys_ordii:3.252806082,Dipodomys_compactus:3.252806082):1.553926794,Dipodomys_panamintinus:4.806732427):17.54308397,(((Thomomys_bottae:3.076756363,Thomomys_townsendii:3.076756664):6.217133258,(Geomys_bursarius:7.39101268,Orthogeomys_hispidus:7.39101253):1.902875892):11.37941798,Chaetodipus_californicus:20.67330671):1.676508641):21.26424876,(Castor_fiber:2.768110728,Castor_canadensis:2.768110728):40.84596688):16.56007839,(((Prometheomys_schaposchnikowi:17.80842622,(Dicrostonyx_groenlandicus:16.77338918,((Ondatra_zibethicus:5.840966778,Neofiber_alleni:5.840966778):9.584198167,(Lemmus_lemmus:15.015425,(((Ellobius_talpinus:11.91634318,Blanfordimys_afghanus:11.91634374):0.4493551232,(Arvicola_sapidus:3.058542614,Arvicola_amphibius:3.058542898):9.307156253):0.6226348535,Myodes_glareolus:12.98833684):2.027090707):0.4097416506):1.348220602):1.035038119):18.24229406,(((Scapteromys_tumidus:14.00527507,((Oxymycterus_quaestor:4.028192315,Oxymycterus_dasytrichus:4.028191012):8.401130816,(Necromys_obscurus:9.250502951,Akodon_aerosus:9.250504084):3.178819499):1.575954375):5.796718991,(((Hylaeamys_yunganus:11.93713374,Handleyomys_alfaroi:11.93713442):2.178136493,(Oligoryzomys_longicaudatus:13.75237975,(Holochilus_chacarius:11.51628373,Nesoryzomys_indefessus:11.51628611):2.236094598):0.3628923025):5.390729436,(Neotomys_ebriosus:17.47873809,((Graomys_domorum:12.00590668,Loxodontomys_micropus:12.00590328):4.707654002,Geoxus_valdivianus:16.71355927):0.7651802421):2.027262652):0.2959933131):6.254803112,((Rheomys_underwoodi:7.440184788,(((Ichthyomys_stolzmanni:1.044681572,Ichthyomys_hydrobates:1.044681798):0.7041126704,(Neusticomys_oyapocki:1.719459968,(Anotomys_leander:0.2586899725,Wilfredomys_oenax:0.2586899725):1.460769853):0.02933455786):3.303688208,Chibchanomys_orcesi:5.05248296):2.387702677):14.68933158,Sigmodon_hispidus:22.12951807):3.927281084):9.993922822):11.47001376,(((((((Rattus_norvegicus:7.153593353,(Rattus_praetor:4.392081592,Rattus_morotaiensis:4.392081962):2.761511112):0.4617930626,(Rattus_tanezumi:7.360770131,Rattus_marmosurus:7.360769607):0.2546154809):1.104334648,(Bunomys_penitus:4.712834034,Bunomys_andrewsi:4.712834775):4.006886382):1.566451145,(Echiothrix_leucura:0.1109350088,Echiothrix_centrosa:0.1109350088):10.17523677):4.403223415,(Waiomys_mamasae:10.84030304,Melasmothrix_naso:10.84030211):3.849090825):3.090778929,(Crunomys_fallax:2.985149133,Crunomys_melanius:2.98514904):14.79502591):10.22643809,(((((Chrotomys_silaceus:5.534973329,(Chrotomys_whiteheadi:1.809905192,(Chrotomys_mindorensis:1.382076285,Chrotomys_gonzalesi:1.382076285):0.427828907):3.725069063):5.821044519,(Apomys_hylocetes:6.884550843,((Apomys_datae:0.7976453141,Apomys_abrae:0.7976453141):4.074281163,(Apomys_littoralis:4.590877089,Apomys_banahao:4.590876934):0.2810497902):2.012624056):4.471469509):0.9960063226,(Tateomys_rhinogradoides:8.261009258,Tateomys_macrocercus:8.261009258):4.091016488):4.372163157,(((Hydromys_hussoni:2.7379131,Parahydromys_asper:2.7379131):2.716313135,Crossomys_moncktoni:5.45422747):3.407582743,((Leptomys_signatus:4.64240824,(Leptomys_ernstmayri:0.5344952189,Leptomys_elegans:0.5344952189):4.107912403):3.757443379,((Pseudohydromys_fuscus:2.236669264,Pseudohydromys_murinus:2.236669573):2.811460855,Pseudohydromys_eleanorae:5.04812947):3.351720295):0.4619589026):7.862378074):10.97313254,((((Colomys_goslingi:8.276339421,Myomyscus_verreauxii:8.276339421):16.73840201,(Mus_pahari:16.6209901,((Mus_mattheyi:7.230104579,Mus_minutoides:7.230105197):8.194510815,(Mus_musculus:9.278149526,Mus_cervicolor:9.278151998):6.146464632):1.196374088):8.393752289):1.083656932,(Malacomys_edwardsi:8.545040061,Malacomys_cansdalei:8.54504037):17.55335741):0.8501687261,Baiyankamys_habbema:26.94856619):0.7487537054):0.3092903658):19.51412403):12.653406):2.489095):13.371898):5.494387,((Potamogale_velox:19.54310369,Micropotamogale_lamottei:19.54310417):35.56028348,(Limnogale_mergulus:36.29679757,((Tenrec_ecaudatus:16.9883148,Hemicentetes_semispinosus:16.9883148):6.719838865,(Setifer_setosus:6.35173595,Echinops_telfairi:6.35173595):17.35641771):12.58864213):18.80659613):26.42612082);(((Potamogale_velox:26.00129956,Micropotamogale_lamottei:26.00129774):26.54362046,(Limnogale_mergulus:34.40470008,((Tenrec_ecaudatus:23.315921,Hemicentetes_semispinosus:23.315921):2.342309521,(Setifer_setosus:6.11952017,Echinops_telfairi:6.11952017):19.53870957):8.746467735):18.14022255):34.66897653,(((Uropsilus_soricipes:37.3640423,((Desmana_moschata:10.25601592,Galemys_pyrenaicus:10.25601592):15.22735946,((((Parascaptor_leucura:7.355947488,Mogera_wogura:7.355948354):4.382728369,Talpa_europaea:11.73867586):9.135483578,(Dymecodon_pilirostris:18.86404047,Scaptonyx_fusicaudus:18.86404047):2.010120121):0.3015994487,Condylura_cristata:21.17576004):4.307616779):11.88066606):31.82677294,(((Scutisorex_somereni:20.03894474,(Crocidura_russula:13.63752728,Suncus_murinus:13.63752953):6.401417801):16.89639023,Myosorex_zinki:36.93533496):8.630844147,((((Sorex_arcticus:3.930532809,Sorex_coronatus:3.930532521):13.3393478,(Sorex_palustris:5.54555577,Sorex_cinereus:5.545555655):11.72432545):11.22572217,Blarina_brevicauda:28.49560647):5.797541924,(Anourosorex_squamipes:31.06912067,((Episoriculus_caudatus:13.56977912,(Nectogale_elegans:10.53734431,(Chimarrogale_platycephalus:5.535375888,Chimarrogale_himalayica:5.535376175):5.001970155):3.03243365):1.471763417,(Neomys_fodiens:7.621951472,(Neomys_teres:3.445186287,Neomys_anomalus:3.445186287):4.176765184):7.419589622):16.02757959):3.224025213):11.27303293):23.62463354):13.07729818,(((((Kerodon_rupestris:11.26915492,Hydrochoerus_hydrochaeris:11.26915521):3.415670585,Dolichotis_salinicola:14.68482551):6.306709735,(Microcavia_australis:5.983591289,(Microcavia_niata:0.5901703823,Microcavia_shiptoni:0.5901703823):5.393420338):15.00794651):17.40539261,(Carterodon_sulcidens:21.63810052,((Proechimys_guyannensis:17.96139293,(Myocastor_coypus:16.43747919,(Mesomys_hispidus:15.03423987,Makalata_didelphoides:15.03424385):1.403235055):1.523916164):2.967179977,(Trinomys_albispinus:19.82219831,(Euryzygomatomys_spinosus:4.47731168,Clyomys_laticeps:4.477312447):15.34488501):1.10637474):0.709527748):16.75882904):31.04757222,((((Dipodomys_panamintinus:4.796841531,(Dipodomys_compactus:3.661522746,Dipodomys_ordii:3.661522746):1.135318491):19.90864457,(((Thomomys_bottae:3.194733358,Thomomys_townsendii:3.194732917):7.461761501,(Geomys_bursarius:7.650690859,Orthogeomys_hispidus:7.650690374):3.005804925):12.0348415,Chaetodipus_californicus:22.69133474):2.014150038):20.72194441,(Castor_fiber:5.192981334,Castor_canadensis:5.192981334):40.23445549):16.18708118,(((Prometheomys_schaposchnikowi:16.52616317,(Dicrostonyx_groenlandicus:14.67995788,((Ondatra_zibethicus:10.24319693,Neofiber_alleni:10.24319693):3.780546685,(Lemmus_lemmus:13.9681237,(((Ellobius_talpinus:11.27019742,Blanfordimys_afghanus:11.27019748):0.3449110929,(Arvicola_sapidus:2.481540335,Arvicola_amphibius:2.48154061):9.13356906):1.417550639,Myodes_glareolus:13.03265811):0.9354658705):0.05561883747):0.656214817):1.846204467):19.35595506,((((Rheomys_underwoodi:11.36248568,(Anotomys_leander:6.118114259,((Ichthyomys_stolzmanni:0.7339987202,Ichthyomys_hydrobates:0.7339987477):1.366851505,Wilfredomys_oenax:2.100850253):4.017262905):5.244370044):0.7881529191,(Chibchanomys_orcesi:7.6703797,Neusticomys_oyapocki:7.670380334):4.480257247):9.579628623,Sigmodon_hispidus:21.73026714):4.863252799,((Scapteromys_tumidus:13.37730783,((Oxymycterus_quaestor:3.24537312,Oxymycterus_dasytrichus:3.245373588):8.807630519,(Necromys_obscurus:8.818914955,Akodon_aerosus:8.818916056):3.234088876):1.324302075):5.796686408,(((Oligoryzomys_longicaudatus:13.77250065,(Holochilus_chacarius:10.61070884,Nesoryzomys_indefessus:10.61070873):3.161792245):0.5586221865,(Hylaeamys_yunganus:11.80437579,Handleyomys_alfaroi:11.80437962):2.526745008):4.295426633,(Neotomys_ebriosus:17.58751387,((Loxodontomys_micropus:12.14662293,Graomys_domorum:12.14662255):4.462162434,Geoxus_valdivianus:16.60878691):0.9787299941):1.039035482):0.5474448845):7.419523576):9.288599594):10.68395018,(((((Echiothrix_leucura:0.8944268317,Echiothrix_centrosa:0.8944268317):13.93929011,((Crossomys_moncktoni:4.654022655,(Hydromys_hussoni:2.085710489,Parahydromys_asper:2.085710488):2.568311564):3.846390415,((Pseudohydromys_eleanorae:5.693314843,(Pseudohydromys_fuscus:5.421992654,Pseudohydromys_murinus:5.421993258):0.2713232441):2.556043641,((Leptomys_signatus:2.007159389,Leptomys_elegans:2.007159389):4.895880826,Leptomys_ernstmayri:6.90303931):1.346320682):0.2510533194):6.333305443):1.167456318,((((Apomys_abrae:1.677470118,Apomys_datae:1.677470118):3.294279557,(Apomys_littoralis:1.910819228,Apomys_banahao:1.910819257):3.060930477):2.167289341,Apomys_hylocetes:7.139040615):5.986252245,(Chrotomys_silaceus:5.253574552,(Chrotomys_whiteheadi:0.9942020778,(Chrotomys_mindorensis:0.6473342144,Chrotomys_gonzalesi:0.6473342144):0.3468678634):4.259371267):7.871714295):2.875883811):9.76546721,((Tateomys_rhinogradoides:3.250547018,Tateomys_macrocercus:3.250547018):21.89653195,((Malacomys_edwardsi:8.564752074,Malacomys_cansdalei:8.564752075):15.47102885,((Mus_pahari:15.86625447,((Mus_musculus:9.868217736,Mus_cervicolor:9.868218912):4.558305033,(Mus_minutoides:6.308825057,Mus_mattheyi:6.308826265):8.117698887):1.439730525):6.65225841,(Colomys_goslingi:7.674490592,Myomyscus_verreauxii:7.674491799):14.84402114):1.51726835):1.111296532):0.6195621059):0.8933363094,(((Crunomys_fallax:1.190576959,Crunomys_melanius:1.190576959):15.98584928,(((Bunomys_penitus:4.769022365,Bunomys_andrewsi:4.769021973):3.397687927,(Rattus_marmosurus:7.305315361,(Rattus_tanezumi:6.844564843,(Rattus_norvegicus:6.523604962,(Rattus_morotaiensis:3.250085341,Rattus_praetor:3.250083652):3.273521311):0.3209581521):0.4607517039):0.861394326):6.835119445,(Melasmothrix_naso:10.3006629,Waiomys_mamasae:10.30065898):4.70116798):2.174598616):6.1540068,Baiyankamys_habbema:23.33043268):3.329545008):19.90609069):15.048421):7.830017):12.823591):4.945819);(((Potamogale_velox:32.53745002,Micropotamogale_lamottei:32.53745813):27.6430136,(Limnogale_mergulus:34.21934234,((Tenrec_ecaudatus:19.63272923,Hemicentetes_semispinosus:19.63272951):0.4017757688,(Setifer_setosus:4.182524536,Echinops_telfairi:4.182524536):15.85198074):14.18483598):25.96111696):32.43865556,(((((Desmana_moschata:14.06540739,Galemys_pyrenaicus:14.06540739):16.73404321,(((Scaptonyx_fusicaudus:21.24909393,Dymecodon_pilirostris:21.24909393):4.502653398,((Parascaptor_leucura:8.361114082,Mogera_wogura:8.361113522):3.739888789,Talpa_europaea:12.10100017):13.65074848):0.4782543882,Condylura_cristata:26.23000468):4.569448239):8.791483665,Uropsilus_soricipes:39.59093757):33.62845708,((Myosorex_zinki:37.28123868,(Scutisorex_somereni:24.59666072,(Suncus_murinus:16.65542857,Crocidura_russula:16.65542561):7.941235768):12.68457896):13.10969368,((((Neomys_fodiens:7.335753848,(Neomys_teres:2.603081374,Neomys_anomalus:2.603081374):4.732671156):11.83430667,(Episoriculus_caudatus:16.97377841,(Nectogale_elegans:11.29928737,(Chimarrogale_himalayica:5.715931887,Chimarrogale_platycephalus:5.715931886):5.583353503):5.674492694):2.196281121):14.29580093,Anourosorex_squamipes:33.46586049):5.837218532,(Blarina_brevicauda:33.84472738,((Sorex_coronatus:4.874836113,Sorex_arcticus:4.874835454):17.63461807,(Sorex_cinereus:9.207791711,Sorex_palustris:9.207791909):13.30165924):11.33527616):5.458353926):11.08785074):22.82845075):16.34074427,(((((Kerodon_rupestris:11.52842257,Hydrochoerus_hydrochaeris:11.52842317):4.445070749,Dolichotis_salinicola:15.97349332):6.057450496,(Microcavia_niata:6.212323881,(Microcavia_shiptoni:2.330232651,Microcavia_australis:2.330232651):3.882091231):15.81861812):19.55723003,(((((Mesomys_hispidus:18.41160638,Makalata_didelphoides:18.41160668):0.5125605238,Myocastor_coypus:18.92416841):0.5612019904,Proechimys_guyannensis:19.4853694):1.366981479,((Euryzygomatomys_spinosus:5.341153911,Clyomys_laticeps:5.341153911):13.9656514,Trinomys_albispinus:19.30680379):1.545545062):1.230350873,Carterodon_sulcidens:22.08270124):19.50547411):34.7484025,((((Prometheomys_schaposchnikowi:19.3639346,(Dicrostonyx_groenlandicus:15.66380462,((Ondatra_zibethicus:6.675278768,Neofiber_alleni:6.675278768):8.852023758,(Lemmus_lemmus:15.41885897,(((Blanfordimys_afghanus:12.34993936,Ellobius_talpinus:12.34993906):0.7419389543,(Arvicola_sapidus:2.040023406,Arvicola_amphibius:2.040023406):11.05185401):0.5582912414,Myodes_glareolus:13.65016775):1.768691513):0.1084442177):0.1364992468):3.700130489):20.09352661,(((((Akodon_aerosus:9.454392764,Necromys_obscurus:9.454391625):5.021041535,(Oxymycterus_dasytrichus:3.803626157,Oxymycterus_quaestor:3.803625004):10.6718109):1.588382457,Scapteromys_tumidus:16.06381861):6.385075776,(((Geoxus_valdivianus:18.75509563,(Graomys_domorum:12.5494603,Loxodontomys_micropus:12.5494606):6.205636227):1.670465642,Neotomys_ebriosus:20.42556517):1.412799494,((Oligoryzomys_longicaudatus:15.66439454,(Holochilus_chacarius:11.73902958,Nesoryzomys_indefessus:11.73902955):3.925364997):1.519072131,(Hylaeamys_yunganus:13.74195969,Handleyomys_alfaroi:13.74195939):3.441505215):4.654895861):0.6105294285):4.835960229,(Sigmodon_hispidus:21.97269053,((Ichthyomys_hydrobates:9.385271326,Ichthyomys_stolzmanni:9.385270727):2.365143073,(((Wilfredomys_oenax:4.816214226,Anotomys_leander:4.816214226):4.544376994,Chibchanomys_orcesi:9.36059242):1.402086658,(Rheomys_underwoodi:7.744080901,Neusticomys_oyapocki:7.744080901):3.018596678):0.9877350217):10.22227583):5.312160193):12.17261019):11.4674509,((((Echiothrix_leucura:2.950217921,Echiothrix_centrosa:2.950217921):22.72253973,(((Mus_pahari:16.79241895,((Mus_minutoides:6.862814851,Mus_mattheyi:6.862815773):8.045916913,(Mus_musculus:9.234785055,Mus_cervicolor:9.234782904):5.673946309):1.883686254):6.404181431,(Myomyscus_verreauxii:8.023207189,Colomys_goslingi:8.023206882):15.17339318):1.929210791,(Malacomys_edwardsi:9.63271346,Malacomys_cansdalei:9.632710387):15.4930977):0.5469480224):0.967478603,((((Apomys_banahao:4.799963454,(Apomys_abrae:1.665406066,(Apomys_datae:0.06487939401,Apomys_littoralis:0.06487939401):1.600526672):3.13455705):2.576061502,Apomys_hylocetes:7.376024925):6.385603374,(Chrotomys_silaceus:5.056666942,(Chrotomys_whiteheadi:1.154740872,(Chrotomys_mindorensis:0.5663333002,Chrotomys_gonzalesi:0.5663333002):0.5884075721):3.901927299):8.704961049):4.23283212,(((Hydromys_hussoni:2.465151514,Parahydromys_asper:2.465151484):3.389800997,Crossomys_moncktoni:5.854951865):2.132767424,((Leptomys_signatus:2.395795657,(Leptomys_elegans:2.007904197,Leptomys_ernstmayri:2.007904197):0.3878911526):5.232739666,((Pseudohydromys_murinus:1.367781656,Pseudohydromys_fuscus:1.367781656):0.1543584281,Pseudohydromys_eleanorae:1.52213993):6.106395085):0.3591839674):10.00674162):8.645774911):0.9619359137,(((Melasmothrix_naso:10.73612961,Waiomys_mamasae:10.73613207):5.492983955,((Baiyankamys_habbema:12.91511755,(Tateomys_rhinogradoides:2.016543639,Tateomys_macrocercus:2.016543639):10.89857484):2.571623172,((Bunomys_andrewsi:5.841957366,Bunomys_penitus:5.841958287):3.167841763,(((Rattus_marmosurus:3.793403605,(Rattus_morotaiensis:3.528444896,Rattus_praetor:3.528445019):0.2649585254):2.529102589,Rattus_norvegicus:6.322507424):0.3872879404,Rattus_tanezumi:6.709794405):2.300004662):6.476943747):0.7423737592):2.626827595,(Crunomys_melanius:1.670391966,Crunomys_fallax:1.670391659):17.18555073):8.746229778):23.32273792):21.440871,(((Dipodomys_panamintinus:6.017328999,(Dipodomys_ordii:4.376228191,Dipodomys_compactus:4.376228191):1.641100444):22.23706026,(((Thomomys_bottae:5.451390915,Thomomys_townsendii:5.451392553):7.848667819,(Geomys_bursarius:9.446625864,Orthogeomys_hispidus:9.446624498):3.853433054):13.79679771,Chaetodipus_californicus:27.0968559):1.157533727):27.8035176,(Castor_fiber:4.926134122,Castor_canadensis:4.926134122):51.13177128):16.30789141):3.970792):13.223536):3.059005);(((Potamogale_velox:22.79744057,Micropotamogale_lamottei:22.7974397):38.45436555,(Limnogale_mergulus:48.1947803,((Tenrec_ecaudatus:14.43565721,Hemicentetes_semispinosus:14.43565721):6.581364688,(Setifer_setosus:7.335691648,Echinops_telfairi:7.335691648):13.68133025):27.1777584):13.05703163):37.18318301,(((Uropsilus_soricipes:50.01637344,((Galemys_pyrenaicus:14.5780024,Desmana_moschata:14.5780024):20.01064471,(((Talpa_europaea:15.58084382,(Mogera_wogura:9.923387188,Parascaptor_leucura:9.923387157):5.65745382):14.64501381,(Scaptonyx_fusicaudus:25.94181609,Dymecodon_pilirostris:25.94181609):4.284040153):0.05935053726,Condylura_cristata:30.28520494):4.303442172):15.42772009):29.65786537,(((((Sorex_palustris:8.360323333,Sorex_cinereus:8.360323436):18.21870564,(Sorex_coronatus:4.070461742,Sorex_arcticus:4.070461846):22.50856932):9.020048276,Blarina_brevicauda:35.59908187):5.150554049,(((Episoriculus_caudatus:18.81966004,(Nectogale_elegans:11.21745908,(Chimarrogale_platycephalus:4.860816608,Chimarrogale_himalayica:4.860814874):6.356641087):7.602203041):1.482070109,(Neomys_fodiens:10.12014816,(Neomys_teres:2.808503292,Neomys_anomalus:2.808503292):7.311645909):10.18158511):14.57062761,Anourosorex_squamipes:34.8723588):5.877272951):15.49596294,(Myosorex_zinki:45.35070545,(Scutisorex_somereni:25.29863077,(Suncus_murinus:18.41228182,Crocidura_russula:18.41227984):6.886351726):20.05207607):10.89488647):23.4286351):8.862691721,(((((Kerodon_rupestris:7.338022547,Hydrochoerus_hydrochaeris:7.338023594):3.851951137,Dolichotis_salinicola:11.18997368):5.98848911,((Microcavia_shiptoni:1.091001507,Microcavia_australis:1.091001507):2.54802914,Microcavia_niata:3.639030647):13.53943241):18.79561149,(Carterodon_sulcidens:19.30045192,((Trinomys_albispinus:17.16986153,(Clyomys_laticeps:3.855719107,Euryzygomatomys_spinosus:3.855718322):13.31414206):0.6197299943,((Myocastor_coypus:14.2884302,(Mesomys_hispidus:13.68895726,Makalata_didelphoides:13.6889583):0.5994734638):1.279513981,Proechimys_guyannensis:15.56794392):2.221647871):1.51086074):16.67362046):32.79318594,(((Baiyankamys_habbema:37.62458909,((((((Mus_pahari:17.08207043,((Mus_minutoides:8.055106611,Mus_mattheyi:8.055105291):8.451726489,(Mus_cervicolor:11.53563988,Mus_musculus:11.53564266):4.971189118):0.5752400319):8.652711497,(Myomyscus_verreauxii:10.71845356,Colomys_goslingi:10.71845356):15.01632975):0.7246977704,(Echiothrix_leucura:6.203833178,Echiothrix_centrosa:6.203833178):20.2556479):1.312735295,(Malacomys_edwardsi:8.674274895,Malacomys_cansdalei:8.674276285):19.09794148):2.718977639,(((Chrotomys_silaceus:5.856538655,(Chrotomys_whiteheadi:0.9092899958,(Chrotomys_mindorensis:0.7735676518,Chrotomys_gonzalesi:0.7735676518):0.135722344):4.947249354):8.996587195,(Apomys_hylocetes:9.645104085,(Apomys_littoralis:6.516290912,(Apomys_banahao:5.774828464,(Apomys_datae:1.372984702,Apomys_abrae:1.372984702):4.401842928):0.741462587):3.128813174):5.208024891):5.475778415,(((Parahydromys_asper:2.17879984,Hydromys_hussoni:2.17879984):1.991558564,Crossomys_moncktoni:4.170358404):5.049300685,((Leptomys_signatus:1.030918111,(Leptomys_elegans:0.3996467983,Leptomys_ernstmayri:0.3996467983):0.6312713127):7.341724866,((Pseudohydromys_eleanorae:2.462758254,Pseudohydromys_fuscus:2.462758566):3.636370062,Pseudohydromys_murinus:6.09912689):2.273513308):0.847018196):11.10924653):10.16228836):0.5010367349,((Crunomys_melanius:0.9812596976,Crunomys_fallax:0.9812596976):18.76173295,((((Rattus_marmosurus:3.768033772,Rattus_tanezumi:3.768033932):5.35742111,((Rattus_morotaiensis:4.55560772,Rattus_praetor:4.555609005):4.237300614,Rattus_norvegicus:8.792909021):0.332546334):1.040680033,(Bunomys_penitus:3.870983355,Bunomys_andrewsi:3.870983287):6.295151893):5.565299624,(Waiomys_mamasae:11.64026662,((Tateomys_rhinogradoides:0.7414941977,Tateomys_macrocercus:0.7414941977):3.662944633,Melasmothrix_naso:4.404437789):7.235826749):4.09116825):4.011554303):11.24923948):6.632356923):14.96693895,((Prometheomys_schaposchnikowi:17.71860344,(Dicrostonyx_groenlandicus:15.30664215,((Ondatra_zibethicus:7.608438872,Neofiber_alleni:7.608438872):7.407041206,(Lemmus_lemmus:14.2318669,(((Ellobius_talpinus:11.60531972,Blanfordimys_afghanus:11.60532148):0.3682684126,(Arvicola_sapidus:1.953929919,Arvicola_amphibius:1.953929631):10.01965735):0.4816108942,Myodes_glareolus:12.45519846):1.776667587):0.7836123087):0.2911626432):2.411961004):21.5815246,(((Scapteromys_tumidus:14.0832763,((Oxymycterus_dasytrichus:3.465215648,Oxymycterus_quaestor:3.465215896):9.989664237,(Akodon_aerosus:10.04562148,Necromys_obscurus:10.04561906):3.409261374):0.6283943147):6.451529332,(((Handleyomys_alfaroi:12.98151377,Hylaeamys_yunganus:12.98151204):2.828016882,((Holochilus_chacarius:10.68134364,Nesoryzomys_indefessus:10.68134537):3.967987546,Oligoryzomys_longicaudatus:14.64933205):1.160196295):4.168315655,(Neotomys_ebriosus:18.78287299,((Graomys_domorum:12.62032339,Loxodontomys_micropus:12.62032224):5.100722278,Geoxus_valdivianus:17.72104501):1.061826457):1.19497274):0.5569604812):7.243904976,(Sigmodon_hispidus:22.22872519,(Chibchanomys_orcesi:12.9984075,((Rheomys_underwoodi:9.502543626,Neusticomys_oyapocki:9.5025423):2.533667754,((Ichthyomys_stolzmanni:1.79738564,Ichthyomys_hydrobates:1.797385698):4.718460881,(Wilfredomys_oenax:6.332354021,Anotomys_leander:6.332352695):0.1834930773):5.520365435):0.9621977568):9.230315769):5.549982824):11.52141875):13.29139904):15.561462,((((Dipodomys_compactus:4.012439316,Dipodomys_ordii:4.012439316):1.946901839,Dipodomys_panamintinus:5.959342251):22.79380246,(((Thomomys_townsendii:4.633827857,Thomomys_bottae:4.633829504):8.283931173,(Geomys_bursarius:10.08777029,Orthogeomys_hispidus:10.08776956):2.829987825):13.59995071,Chaetodipus_californicus:26.51770974):2.235436061):24.83277074,(Castor_fiber:5.734241809,Castor_canadensis:5.734241809):47.85167675):14.56708045):0.614279):19.769683):9.898056);(((Potamogale_velox:13.61212741,Micropotamogale_lamottei:13.61212741):35.32515279,(Limnogale_mergulus:36.32043607,((Tenrec_ecaudatus:18.28989555,Hemicentetes_semispinosus:18.28989556):6.732980948,(Setifer_setosus:13.34371328,Echinops_telfairi:13.34371328):11.67916036):11.29756186):12.6168447):39.07934008,(((((Desmana_moschata:13.34717277,Galemys_pyrenaicus:13.34717277):17.13222598,(((Scaptonyx_fusicaudus:20.93830683,Dymecodon_pilirostris:20.93831021):4.320762718,(Talpa_europaea:14.9913443,(Mogera_wogura:9.987202952,Parascaptor_leucura:9.98720285):5.004139421):10.26772727):0.1721759435,Condylura_cristata:25.43124667):5.04815343):13.83941704,Uropsilus_soricipes:44.31881579):30.65752678,((Myosorex_zinki:37.52689704,(Scutisorex_somereni:21.75767344,(Suncus_murinus:15.46616393,Crocidura_russula:15.46616663):6.291509848):15.76922299):14.71741151,((((Sorex_arcticus:4.729393457,Sorex_coronatus:4.729393794):18.78044311,(Sorex_cinereus:8.572993042,Sorex_palustris:8.572995002):14.9368423):11.62844458,Blarina_brevicauda:35.13827945):3.202793796,(((Episoriculus_caudatus:17.49859654,(Nectogale_elegans:11.15237255,(Chimarrogale_himalayica:5.870708842,Chimarrogale_platycephalus:5.870707828):5.281664389):6.346225671):3.237412144,(Neomys_fodiens:7.545366225,(Neomys_teres:2.584391456,Neomys_anomalus:2.584391456):4.960974769):13.19064381):11.54846718,Anourosorex_squamipes:32.28447857):6.05659637):13.90323368):22.73203666):8.233358288,(((((Kerodon_rupestris:9.652783456,Hydrochoerus_hydrochaeris:9.652783989):3.106723363,Dolichotis_salinicola:12.75950948):4.626950202,(Microcavia_shiptoni:6.622867417,(Microcavia_niata:5.466565939,Microcavia_australis:5.466565939):1.156300679):10.763592):18.81841855,(((Trinomys_albispinus:18.17933699,(Euryzygomatomys_spinosus:4.117463219,Clyomys_laticeps:4.117462686):14.0618759):0.5608455233,(((Mesomys_hispidus:15.2510531,Makalata_didelphoides:15.25105417):0.06292264643,Myocastor_coypus:15.31397748):0.5952008358,Proechimys_guyannensis:15.9091768):2.831008452):1.373455931,Carterodon_sulcidens:20.11363924):16.09123634):29.59713944,(((((Dipodomys_compactus:3.914486031,Dipodomys_ordii:3.914486031):1.207749657,Dipodomys_panamintinus:5.122235534):18.43397168,(((Thomomys_bottae:2.234961263,Thomomys_townsendii:2.234961263):7.542797289,(Geomys_bursarius:7.38972799,Orthogeomys_hispidus:7.389729061):2.388030868):11.48865163,Chaetodipus_californicus:21.26640911):2.289797487):24.5687639,(Castor_fiber:5.229103521,Castor_canadensis:5.229103521):42.89587035):15.18069513,(((((Tateomys_rhinogradoides:2.890720794,Tateomys_macrocercus:2.890720794):21.33020138,(((Colomys_goslingi:8.579383114,Myomyscus_verreauxii:8.579383113):13.59187496,(((Mus_cervicolor:8.512028221,Mus_musculus:8.512028786):5.626750469,(Mus_minutoides:5.696876448,Mus_mattheyi:5.696875316):8.441901957):0.9313650099,Mus_pahari:15.07014228):7.101114654):0.890134343,(Malacomys_edwardsi:8.385082516,Malacomys_cansdalei:8.385081383):14.67631046):1.159528709):1.425556648,((((Chrotomys_silaceus:4.877607022,(Chrotomys_whiteheadi:1.455313535,(Chrotomys_mindorensis:0.9924662669,Chrotomys_gonzalesi:0.9924662669):0.4628472682):3.42229462):7.367697716,(((Apomys_datae:0.9356910083,Apomys_abrae:0.9356910083):3.490684706,(Apomys_littoralis:1.12611666,Apomys_banahao:1.126116618):3.300258417):2.952470072,Apomys_hylocetes:7.378844654):4.866462068):1.983924815,Baiyankamys_habbema:14.22922955):1.065009866,((((Parahydromys_asper:2.04837324,Hydromys_hussoni:2.048373523):3.168667744,Crossomys_moncktoni:5.217041551):3.531435304,(((Leptomys_elegans:0.9360362611,Leptomys_signatus:0.9360362611):0.5692667139,Leptomys_ernstmayri:1.505302975):6.794513842,((Pseudohydromys_eleanorae:0.9222510712,Pseudohydromys_fuscus:0.9222513261):2.571167052,Pseudohydromys_murinus:3.493418406):4.806398014):0.4486590473):3.760480716,(Echiothrix_leucura:0.4290243848,Echiothrix_centrosa:0.4290243848):12.07993032):2.785284426):10.35223807):0.4695611474,((((((Rattus_praetor:3.669774296,Rattus_morotaiensis:3.669774353):2.136494681,Rattus_norvegicus:5.806268921):0.2982222711,Rattus_tanezumi:6.104491107):1.735806407,((Bunomys_penitus:4.266439528,Bunomys_andrewsi:4.266440378):0.2107857558,Rattus_marmosurus:4.477224179):3.363072286):6.575390017,(Melasmothrix_naso:10.24927597,Waiomys_mamasae:10.24927398):4.16641165):2.153390999,(Crunomys_fallax:4.027848853,Crunomys_melanius:4.027848003):12.54123089):9.546962853):22.38430162,((Prometheomys_schaposchnikowi:16.41857571,(Dicrostonyx_groenlandicus:14.71953089,((Ondatra_zibethicus:6.795456658,Neofiber_alleni:6.795456658):6.956232542,(Lemmus_lemmus:13.3466217,(((Blanfordimys_afghanus:11.46003809,Ellobius_talpinus:11.46003968):0.5156388259,(Arvicola_sapidus:2.083299106,Arvicola_amphibius:2.08329937):9.892378605):0.955765745,Myodes_glareolus:12.93144451):0.4151750783):0.4050693466):0.9678445886):1.699043766):16.34714199,((((Ichthyomys_hydrobates:0.0135094921,Ichthyomys_stolzmanni:0.0135094921):7.126016753,((Anotomys_leander:3.616178672,Rheomys_underwoodi:3.616177458):3.30385904,(Neusticomys_oyapocki:6.008899467,Chibchanomys_orcesi:6.008898181):0.9111382108):0.2194889716):12.43937983,Sigmodon_hispidus:19.5789081):3.128815309,(Wilfredomys_oenax:20.71517444,((((Necromys_obscurus:8.293162788,Akodon_aerosus:8.293163607):3.329488907,(Oxymycterus_quaestor:3.283479482,Oxymycterus_dasytrichus:3.283478664):8.339171712):1.202219707,Scapteromys_tumidus:12.82487008):5.744794159,(((Geoxus_valdivianus:15.89661875,(Graomys_domorum:11.80437065,Loxodontomys_micropus:11.80436959):4.092249427):1.602499058,Neotomys_ebriosus:17.49911913):0.7142659408,(((Nesoryzomys_indefessus:10.21700572,Holochilus_chacarius:10.21700828):2.945748302,Oligoryzomys_longicaudatus:13.16275342):0.3382611696,(Hylaeamys_yunganus:11.70097494,Handleyomys_alfaroi:11.70097574):1.800041436):4.712369247):0.3562791693):2.145509399):1.992546521):10.05799964):15.73463176):14.805307):2.496354):17.407713):4.806898);((((((((Episoriculus_caudatus:15.98793679,(Nectogale_elegans:9.446539718,(Chimarrogale_himalayica:4.143744337,Chimarrogale_platycephalus:4.143745328):5.30279373):6.54139939):2.4199448,(Neomys_fodiens:6.745174997,(Neomys_teres:3.304374137,Neomys_anomalus:3.304374137):3.44080086):11.66270759):13.00258317,Anourosorex_squamipes:31.41046411):4.026130959,(((Sorex_coronatus:4.65124418,Sorex_arcticus:4.651244147):21.87649468,(Sorex_cinereus:9.322644434,Sorex_palustris:9.322643442):17.2050944):7.874715586,Blarina_brevicauda:34.40245097):1.034144286):11.84912661,(Myosorex_zinki:37.91063851,(Scutisorex_somereni:20.67068561,(Suncus_murinus:17.30998249,Crocidura_russula:17.3099819):3.360704962):17.23994762):9.375085809):24.24367636,(Uropsilus_soricipes:41.38298037,((Galemys_pyrenaicus:13.62677672,Desmana_moschata:13.62677672):18.41975799,(Condylura_cristata:26.34313794,(((Parascaptor_leucura:10.31462735,Mogera_wogura:10.31462725):3.384300708,Talpa_europaea:13.69893093):12.18116878,(Scaptonyx_fusicaudus:21.49125204,Dymecodon_pilirostris:21.49125204):4.388847662):0.4630395633):5.703397091):9.336463503):30.14640115):7.710642095,(((((Kerodon_rupestris:7.962204717,Hydrochoerus_hydrochaeris:7.962206637):4.387472135,Dolichotis_salinicola:12.34967603):4.37514608,(Microcavia_shiptoni:10.14793022,(Microcavia_niata:5.463568076,Microcavia_australis:5.463568076):4.684362144):6.576893534):18.73277115,(((Trinomys_albispinus:15.02263471,(Euryzygomatomys_spinosus:5.966839941,Clyomys_laticeps:5.966839667):9.055795589):2.493972386,((Myocastor_coypus:14.87970076,(Mesomys_hispidus:14.85432752,Makalata_didelphoides:14.85432889):0.02537387432):1.25594138,Proechimys_guyannensis:16.13564488):1.380963586):0.8299609087,Carterodon_sulcidens:18.34656772):17.11102773):34.01478512,((((Prometheomys_schaposchnikowi:17.71478823,(Dicrostonyx_groenlandicus:15.97521629,((Ondatra_zibethicus:8.754184615,Neofiber_alleni:8.754184615):6.570687183,(Lemmus_lemmus:14.24851379,(((Arvicola_sapidus:2.826438089,Arvicola_amphibius:2.826438089):9.519248849,(Blanfordimys_afghanus:11.27085011,Ellobius_talpinus:11.2708501):1.074837697):0.6570234693,Myodes_glareolus:13.00271268):1.245800503):1.076360888):0.6503453518):1.739569347):18.1941457,((((Rheomys_underwoodi:10.45267335,(Neusticomys_oyapocki:9.655495559,(Ichthyomys_stolzmanni:0.8471133421,Ichthyomys_hydrobates:0.8471133421):8.808381958):0.7971783387):7.005792291,(Chibchanomys_orcesi:3.520815323,(Anotomys_leander:1.530014048,Wilfredomys_oenax:1.53001402):1.990801275):13.93765003):2.857308567,Sigmodon_hispidus:20.31577322):4.69913113,((((Akodon_aerosus:9.883743247,Necromys_obscurus:9.883742669):2.746848566,(Oxymycterus_dasytrichus:3.870642217,Oxymycterus_quaestor:3.870642216):8.759948242):1.693294613,Scapteromys_tumidus:14.32388651):4.964710852,(((Hylaeamys_yunganus:13.69198405,Handleyomys_alfaroi:13.69198344):1.040108662,((Holochilus_chacarius:10.65169687,Nesoryzomys_indefessus:10.65169777):2.895613138,Oligoryzomys_longicaudatus:13.54730915):1.184782378):4.196010473,(((Graomys_domorum:12.11439051,Loxodontomys_micropus:12.11439004):4.726544932,Geoxus_valdivianus:16.84093388):0.9171037374,Neotomys_ebriosus:17.75803906):1.170063485):0.3604938392):5.726309243):10.89402714):11.22198018,(((Crunomys_melanius:2.06732797,Crunomys_fallax:2.067327971):15.90644486,((Waiomys_mamasae:9.932452752,Melasmothrix_naso:9.932453331):4.15485943,((Tateomys_rhinogradoides:3.00138093,Tateomys_macrocercus:3.00138093):10.05938771,(((Rattus_tanezumi:4.261982012,Rattus_marmosurus:4.261982099):2.847785718,((Rattus_praetor:3.566013413,Rattus_morotaiensis:3.566013905):2.996836594,Rattus_norvegicus:6.562850383):0.5469178393):0.9941726494,(Bunomys_andrewsi:4.356731204,Bunomys_penitus:4.356732073):3.747208799):4.956828636):1.026542673):3.886462681):7.332943819,((Baiyankamys_habbema:23.37811624,(((((Mus_minutoides:6.480717074,Mus_mattheyi:6.480715914):7.679730398,(Mus_cervicolor:8.977762892,Mus_musculus:8.977761154):5.182686114):0.8552893116,Mus_pahari:15.01573513):6.601090879,(Myomyscus_verreauxii:8.275544208,Colomys_goslingi:8.275545656):13.34128325):0.9166003048,(Malacomys_edwardsi:9.028093438,Malacomys_cansdalei:9.028093439):13.50533751):0.8446901287):0.6567428732,(((Crossomys_moncktoni:5.483866888,(Parahydromys_asper:3.645210675,Hydromys_hussoni:3.645210531):1.838656502):2.883646128,(((Leptomys_elegans:0.3750891063,Leptomys_ernstmayri:0.3750891063):6.626310185,Leptomys_signatus:7.00139987):1.152831568,((Pseudohydromys_fuscus:0.9192508973,Pseudohydromys_murinus:0.9192506076):2.382848858,Pseudohydromys_eleanorae:3.302098161):4.852130901):0.2132828806):7.818558082,(((Echiothrix_leucura:0.4652437254,Echiothrix_centrosa:0.4652437254):9.129662206,(Chrotomys_silaceus:5.202835716,(Chrotomys_whiteheadi:1.568579992,(Chrotomys_mindorensis:1.121749613,Chrotomys_gonzalesi:1.121749613):0.4468303792):3.634256594):4.392068477):1.926666369,((Apomys_banahao:4.359533316,(Apomys_littoralis:3.642848059,(Apomys_abrae:1.047259245,Apomys_datae:1.047259245):2.595589104):0.7166849683):2.811176804,Apomys_hylocetes:7.170710989):4.35086247):4.664500941):7.848790712):1.271857046):21.82418934):16.526533,(((Dipodomys_panamintinus:6.148106356,(Dipodomys_compactus:5.189262277,Dipodomys_ordii:5.189262277):0.9588448597):19.01759872,(((Thomomys_townsendii:2.391001092,Thomomys_bottae:2.391001655):9.878645705,(Geomys_bursarius:7.556070472,Orthogeomys_hispidus:7.556069707):4.713576153):12.45435162,Chaetodipus_californicus:24.72399967):0.4417069597):27.40031184,(Castor_fiber:4.403683695,Castor_canadensis:4.403683695):48.16233165):11.09145175):5.814942):9.767646):6.567653,((Potamogale_velox:17.51965334,Micropotamogale_lamottei:17.51965334):30.7763608,(Limnogale_mergulus:40.31984844,((Tenrec_ecaudatus:22.2819945,Hemicentetes_semispinosus:22.2819945):3.414868304,(Setifer_setosus:1.504730926,Echinops_telfairi:1.504730926):24.19214014):14.62298374):7.976165228):37.51166783);(((Potamogale_velox:16.87932911,Micropotamogale_lamottei:16.87932768):36.1703865,(Limnogale_mergulus:36.4196007,((Tenrec_ecaudatus:14.91150455,Hemicentetes_semispinosus:14.91150289):10.65170485,(Setifer_setosus:2.320252819,Echinops_telfairi:2.320252819):23.24295373):10.85639463):16.63010445):27.7529964,(((((Galemys_pyrenaicus:11.29493492,Desmana_moschata:11.29493492):13.82965486,(Condylura_cristata:22.55611748,((Talpa_europaea:11.08211836,(Mogera_wogura:5.78477741,Parascaptor_leucura:5.784777939):5.297339221):10.01276873,(Scaptonyx_fusicaudus:16.7126526,Dymecodon_pilirostris:16.71265019):4.382235215):1.46123087):2.568471102):5.356949943,Uropsilus_soricipes:30.48154502):30.00188694,(((Scutisorex_somereni:15.81530306,(Suncus_murinus:11.17312675,Crocidura_russula:11.17312506):4.642177034):15.12252227,Myosorex_zinki:30.93782756):8.451947565,((((Sorex_arcticus:3.512900647,Sorex_coronatus:3.512900646):11.67280174,(Sorex_cinereus:6.773735909,Sorex_palustris:6.773734319):8.411966214):11.06025936,Blarina_brevicauda:26.24595917):2.309519493,(((Neomys_fodiens:5.87919574,(Neomys_teres:2.248389036,Neomys_anomalus:2.248389036):3.630806464):8.948111881,(Episoriculus_caudatus:12.74371114,(Nectogale_elegans:8.919755852,(Chimarrogale_platycephalus:4.802089536,Chimarrogale_himalayica:4.802090018):4.11766752):3.8239536):2.083597929):8.623397922,Anourosorex_squamipes:23.45070362):5.104776005):10.83429687):21.0936468):14.65335304,(((((Kerodon_rupestris:7.424499699,Hydrochoerus_hydrochaeris:7.424501843):3.016899735,Dolichotis_salinicola:10.44139944):3.889868244,((Microcavia_shiptoni:1.447008616,Microcavia_australis:1.447008616):2.225307358,Microcavia_niata:3.672317689):10.6589517):13.6914887,(((Trinomys_albispinus:12.90765524,(Euryzygomatomys_spinosus:4.72570841,Clyomys_laticeps:4.725709482):8.181946611):0.6023637104,((Myocastor_coypus:12.57317356,(Mesomys_hispidus:12.32633914,Makalata_didelphoides:12.32633935):0.2468346388):0.2745355042,Proechimys_guyannensis:12.84770761):0.6623113793):1.140623668,Carterodon_sulcidens:14.65064433):13.37211484):31.55166152,((((Prometheomys_schaposchnikowi:16.0138751,(Dicrostonyx_groenlandicus:14.56527156,((Ondatra_zibethicus:8.315868111,Neofiber_alleni:8.315868111):5.222977398,(Lemmus_lemmus:13.27479741,(((Ellobius_talpinus:10.19410836,Blanfordimys_afghanus:10.19410836):0.6333887654,(Arvicola_sapidus:1.815751245,Arvicola_amphibius:1.815751246):9.011746887):0.85312004,Myodes_glareolus:11.68061724):1.594179996):0.2640480978):1.026426581):1.448601997):16.90510782,(((Scapteromys_tumidus:12.33617004,((Oxymycterus_dasytrichus:3.518511949,Oxymycterus_quaestor:3.518510915):6.63339842,(Necromys_obscurus:8.132880825,Akodon_aerosus:8.132881077):2.019028711):2.184261616):4.612618718,(((Hylaeamys_yunganus:11.08637977,Handleyomys_alfaroi:11.08638204):2.126306324,((Nesoryzomys_indefessus:9.68641272,Holochilus_chacarius:9.686413351):2.962815881,Oligoryzomys_longicaudatus:12.64922974):0.5634566085):3.455139493,(Neotomys_ebriosus:16.08105209,(Geoxus_valdivianus:15.07591287,(Graomys_domorum:11.41326932,Loxodontomys_micropus:11.41326942):3.662644308):1.005138581):0.5867727938):0.280964108):4.821868974,(Sigmodon_hispidus:18.80421998,(((Rheomys_underwoodi:7.844711147,Neusticomys_oyapocki:7.844709279):0.3775528129,(Ichthyomys_hydrobates:1.610397154,Ichthyomys_stolzmanni:1.610397154):6.611864864):7.036328578,((Anotomys_leander:5.298774364,Chibchanomys_orcesi:5.298774919):0.8545818271,Wilfredomys_oenax:6.153355686):9.105235665):3.545630951):2.966436289):11.14832432):10.83672074,((((Melasmothrix_naso:8.788394252,Waiomys_mamasae:8.78839369):3.680256686,((Rattus_marmosurus:7.01585135,(Bunomys_andrewsi:3.17959444,Bunomys_penitus:3.179593878):3.836256179):1.410440853,((Rattus_norvegicus:6.068977634,(Rattus_praetor:3.471383951,Rattus_morotaiensis:3.471384091):2.5975936):0.8734539038,Rattus_tanezumi:6.942431257):1.483859933):4.042360366):3.39354803,(Crunomys_melanius:6.062042426,Crunomys_fallax:6.062041582):9.800158651):8.746108866,((((((Leptomys_signatus:3.19957335,(Leptomys_ernstmayri:0.7349343414,Leptomys_elegans:0.7349343414):2.464638447):4.536301248,((Pseudohydromys_murinus:4.235548035,Pseudohydromys_eleanorae:4.235548316):0.2369526886,Pseudohydromys_fuscus:4.47250092):3.263373059):0.4205164625,(((Hydromys_hussoni:2.621602068,Parahydromys_asper:2.621602068):2.208773066,Crossomys_moncktoni:4.830374854):0.664457386,Baiyankamys_habbema:5.494832829):2.661557921):5.221385767,(Echiothrix_leucura:0.311794414,Echiothrix_centrosa:0.311794414):13.06598236):1.724457091,((Apomys_hylocetes:5.931187196,(Apomys_banahao:3.695906401,(Apomys_abrae:1.536008322,(Apomys_littoralis:0.1407803057,Apomys_datae:0.1407803057):1.395228073):2.159897826):2.235280571):5.377591517,((Chrotomys_silaceus:3.628418246,(Chrotomys_whiteheadi:1.285262295,(Chrotomys_mindorensis:0.6786183637,Chrotomys_gonzalesi:0.6786183637):0.6066439314):2.343155388):0.09894261683,(Tateomys_rhinogradoides:1.310593231,Tateomys_macrocercus:1.310593231):2.416766957):7.581416643):3.793454867):8.97204747,(((Mus_pahari:12.94946859,((Mus_mattheyi:4.575082864,Mus_minutoides:4.575081319):7.8294875,(Mus_cervicolor:8.524441541,Mus_musculus:8.524441823):3.880126154):0.5448997757):7.199109586,(Myomyscus_verreauxii:6.963340576,Colomys_goslingi:6.963341419):13.18523648):1.937147788,(Malacomys_edwardsi:7.040828612,Malacomys_cansdalei:7.040827769):15.04489455):1.988554885):0.5340316173):19.14739154):14.15461,(((Dipodomys_panamintinus:5.19806324,(Dipodomys_ordii:3.164219178,Dipodomys_compactus:3.164219178):2.03384471):17.81212064,(((Thomomys_townsendii:3.793512391,Thomomys_bottae:3.793512082):6.277994152,(Geomys_bursarius:8.228687388,Orthogeomys_hispidus:8.228689083):1.842818076):10.32925736,Chaetodipus_californicus:20.40076375):2.609419387):22.5426468,(Castor_fiber:4.223582736,Castor_canadensis:4.223582736):41.32924905):12.35748175):1.664109):15.562362):5.665928);(((Potamogale_velox:25.24677329,Micropotamogale_lamottei:25.24677186):40.76463474,(Limnogale_mergulus:50.91917792,((Tenrec_ecaudatus:26.10770824,Hemicentetes_semispinosus:26.10770824):14.06980179,(Setifer_setosus:5.116166321,Echinops_telfairi:5.116166321):35.06134371):10.74166428):15.09223733):31.5150893,(((Uropsilus_soricipes:38.29414795,((Desmana_moschata:11.80380001,Galemys_pyrenaicus:11.80380001):17.62651733,(Condylura_cristata:25.6330997,((Talpa_europaea:12.55062581,(Parascaptor_leucura:8.338600688,Mogera_wogura:8.338599982):4.212026652):10.15360029,(Dymecodon_pilirostris:15.1915235,Scaptonyx_fusicaudus:15.1915235):7.512703209):2.9288733):3.797218289):8.863830269):33.66541576,(((Scutisorex_somereni:19.14707735,(Suncus_murinus:15.57799102,Crocidura_russula:15.57799193):3.569086026):15.64089885,Myosorex_zinki:34.78798038):9.774885472,((((Neomys_fodiens:7.10990968,(Neomys_teres:2.892108428,Neomys_anomalus:2.892108428):4.217803092):11.68455596,(Episoriculus_caudatus:17.3066616,(Nectogale_elegans:11.56583916,(Chimarrogale_platycephalus:5.987470639,Chimarrogale_himalayica:5.987468493):5.578368211):5.740823669):1.487804713):10.48703301,Anourosorex_squamipes:29.28149896):7.385102879,(((Sorex_cinereus:7.340630058,Sorex_palustris:7.340628526):11.34969874,(Sorex_coronatus:4.076322325,Sorex_arcticus:4.076322631):14.61400742):13.29597224,Blarina_brevicauda:31.98629926):4.680301412):7.896261355):27.39670389):14.35037398,(((((Kerodon_rupestris:8.411914553,Hydrochoerus_hydrochaeris:8.411915588):3.968104436,Dolichotis_salinicola:12.38001899):4.455240797,((Microcavia_niata:2.181591342,Microcavia_shiptoni:2.181591342):3.762779099,Microcavia_australis:5.944370183):10.89088986):17.36540013,(Carterodon_sulcidens:18.87685945,((Trinomys_albispinus:16.75620233,(Clyomys_laticeps:8.030182102,Euryzygomatomys_spinosus:8.030182102):8.726020223):0.9473982037,(((Makalata_didelphoides:14.93207096,Mesomys_hispidus:14.93207277):0.3081447955,Myocastor_coypus:15.24021421):0.8959870514,Proechimys_guyannensis:16.13620384):1.567398238):1.173257885):15.32380254):30.46794711,((((Dipodomys_panamintinus:5.169353038,(Dipodomys_ordii:4.027140159,Dipodomys_compactus:4.027140159):1.142212109):17.82511916,(((Thomomys_bottae:3.239077018,Thomomys_townsendii:3.239076582):8.098599729,(Geomys_bursarius:7.775886633,Orthogeomys_hispidus:7.775886488):3.561789969):9.170085487,Chaetodipus_californicus:20.50776252):2.486708901):19.99417717,(Castor_fiber:4.167027435,Castor_canadensis:4.167027435):38.82162189):13.68912495,(((Prometheomys_schaposchnikowi:15.36887972,(Dicrostonyx_groenlandicus:13.66541305,((Ondatra_zibethicus:7.454824943,Neofiber_alleni:7.454824943):5.55378595,(Lemmus_lemmus:12.80923924,(((Ellobius_talpinus:9.718374297,Blanfordimys_afghanus:9.718373797):0.3751646312,(Arvicola_sapidus:2.8184392,Arvicola_amphibius:2.818439699):7.27509998):1.055945259,Myodes_glareolus:11.14948454):1.659752804):0.1993719532):0.6568026566):1.703468417):18.67333004,((((Rheomys_underwoodi:8.165789913,(Chibchanomys_orcesi:7.779594056,Neusticomys_oyapocki:7.779593206):0.386196232):4.63215541,((Wilfredomys_oenax:6.821756632,Anotomys_leander:6.821756632):3.326623962,(Ichthyomys_hydrobates:2.081508076,Ichthyomys_stolzmanni:2.081508076):8.066871769):2.649565678):5.056812946,Sigmodon_hispidus:17.85475685):4.693194152,(((((Loxodontomys_micropus:10.84078527,Graomys_domorum:10.84078554):4.959452779,Geoxus_valdivianus:15.80023682):0.4359207684,Neotomys_ebriosus:16.23615884):0.7301905752,((Handleyomys_alfaroi:12.3234722,Hylaeamys_yunganus:12.3234735):1.147530359,(Oligoryzomys_longicaudatus:12.66385961,(Nesoryzomys_indefessus:9.161425657,Holochilus_chacarius:9.161425006):3.502433181):0.8071444177):3.495346311):0.1625935871,(Scapteromys_tumidus:11.96045789,((Necromys_obscurus:8.347157487,Akodon_aerosus:8.347159486):2.358062705,(Oxymycterus_dasytrichus:3.064856512,Oxymycterus_quaestor:3.064856361):7.640366429):1.255235454):5.168486509):5.419007469):11.49426031):12.33254883,((((((((Tateomys_rhinogradoides:0.2916576634,Tateomys_macrocercus:0.2916576634):2.041528779,Crossomys_moncktoni:2.333186443):2.957923501,(Hydromys_hussoni:2.148802664,Parahydromys_asper:2.148802664):3.142305591):3.292565469,((Pseudohydromys_murinus:2.77185106,(Pseudohydromys_eleanorae:1.36820838,Pseudohydromys_fuscus:1.368208351):1.403642681):5.009486023,((Leptomys_ernstmayri:0.08145338396,Leptomys_elegans:0.08145338396):0.4755677728,Leptomys_signatus:0.5570211849):7.224314492):0.8023386106):4.835385346,(Echiothrix_leucura:0.9675656551,Echiothrix_centrosa:0.9675656551):12.45149443):3.17811562,((Apomys_hylocetes:7.497900611,(Apomys_littoralis:5.167796874,(Apomys_banahao:4.351124065,(Apomys_datae:2.617892733,Apomys_abrae:2.617892733):1.733231331):0.8166716845):2.330104637):4.416020436,(Chrotomys_silaceus:4.362537725,(Chrotomys_whiteheadi:1.384163412,(Chrotomys_mindorensis:0.9137139715,Chrotomys_gonzalesi:0.9137139715):0.4704491596):2.978373468):7.551385629):4.683253868):7.943791065,((((Mus_pahari:14.7475417,((Mus_mattheyi:7.334883517,Mus_minutoides:7.334883517):6.104368731,(Mus_musculus:7.72524055,Mus_cervicolor:7.725242295):5.714012317):1.308285959):6.512712708,(Colomys_goslingi:7.515388441,Myomyscus_verreauxii:7.515389004):13.74486374):0.849001664,(Malacomys_edwardsi:8.371454901,Malacomys_cansdalei:8.371455745):13.73779694):1.203954004,Baiyankamys_habbema:23.31320582):1.227759059):0.2247911309,((((Bunomys_penitus:4.636252801,Bunomys_andrewsi:4.636251957):3.331048366,(Rattus_marmosurus:7.306650173,(Rattus_tanezumi:6.486206161,(Rattus_norvegicus:5.915896957,(Rattus_morotaiensis:3.965505358,Rattus_praetor:3.965506194):1.950390474):0.5703089776):0.8204430276):0.6606512202):4.721250994,(Waiomys_mamasae:9.660081467,Melasmothrix_naso:9.660082312):3.028470132):3.676060403,(Crunomys_melanius:3.922864132,Crunomys_fallax:3.922863851):12.44174714):8.401145503):21.60899892):10.302983):7.990869):21.641357):11.21654);((((Uropsilus_soricipes:39.24375766,((Galemys_pyrenaicus:12.04313893,Desmana_moschata:12.04313893):14.81610848,(((Scaptonyx_fusicaudus:19.38385268,Dymecodon_pilirostris:19.38385267):3.012360317,(Talpa_europaea:14.03067703,(Parascaptor_leucura:9.289339181,Mogera_wogura:9.289339834):4.741336244):8.365536914):0.6437158119,Condylura_cristata:23.03992753):3.819321319):12.38450817):31.70191283,(((Scutisorex_somereni:20.85229521,(Suncus_murinus:17.93134653,Crocidura_russula:17.93134367):2.92094684):15.61748054,Myosorex_zinki:36.4697739):8.532318027,((((Episoriculus_caudatus:15.44267777,(Nectogale_elegans:10.72009941,(Chimarrogale_platycephalus:5.377940462,Chimarrogale_himalayica:5.377941162):5.342158634):4.722577089):2.913773558,(Neomys_fodiens:7.219551131,(Neomys_teres:3.622922396,Neomys_anomalus:3.622922396):3.596628735):11.13689957):14.19913008,Anourosorex_squamipes:32.55558173):2.8792204,(Blarina_brevicauda:30.54926222,((Sorex_arcticus:3.492254762,Sorex_coronatus:3.492254667):19.05945224,(Sorex_cinereus:8.504339715,Sorex_palustris:8.504340574):14.04736615):7.997552856):4.885542776):9.567289807):25.94357569):10.11131833,(((((Kerodon_rupestris:10.34941012,Hydrochoerus_hydrochaeris:10.34941012):3.183052168,Dolichotis_salinicola:13.53246229):3.698570601,((Microcavia_niata:7.250778664,Microcavia_australis:7.250778664):3.044104541,Microcavia_shiptoni:10.29488321):6.936150463):19.65808233,((((Myocastor_coypus:13.90071799,(Makalata_didelphoides:13.58201307,Mesomys_hispidus:13.58201236):0.3187030202):1.129301088,Proechimys_guyannensis:15.03001749):2.885472277,((Clyomys_laticeps:4.656964495,Euryzygomatomys_spinosus:4.656964755):12.07038234,Trinomys_albispinus:16.72734605):1.188142179):0.641267518,Carterodon_sulcidens:18.55675834):18.33236051):32.90286838,(((((Dipodomys_ordii:5.182485954,Dipodomys_compactus:5.182485954):0.1599943805,Dipodomys_panamintinus:5.342479703):21.04911433,(((Thomomys_bottae:2.736994017,Thomomys_townsendii:2.736994885):8.039967013,(Geomys_bursarius:8.458792018,Orthogeomys_hispidus:8.458792648):2.318168855):13.00047416,Chaetodipus_californicus:23.7774385):2.614158056):22.97846685,(Castor_fiber:4.551979809,Castor_canadensis:4.551979809):44.81808786):18.31919333,(((Prometheomys_schaposchnikowi:21.97204291,(Dicrostonyx_groenlandicus:18.63886585,((Ondatra_zibethicus:9.690861755,Neofiber_alleni:9.690861755):7.932324457,(Lemmus_lemmus:17.27759456,(((Blanfordimys_afghanus:12.45013332,Ellobius_talpinus:12.45013426):0.8569333508,(Arvicola_sapidus:2.859229711,Arvicola_amphibius:2.859229711):10.44783669):1.535720226,Myodes_glareolus:14.84278681):2.434805812):0.3455916551):1.015680853):3.333174027):17.94455781,(((((Oxymycterus_dasytrichus:4.30516719,Oxymycterus_quaestor:4.305167583):10.03605196,(Necromys_obscurus:10.11840429,Akodon_aerosus:10.11840435):4.222814623):0.4126329352,Scapteromys_tumidus:14.75385221):5.621825051,((Neotomys_ebriosus:19.20217586,(Geoxus_valdivianus:18.18465259,(Graomys_domorum:13.45398786,Loxodontomys_micropus:13.45398695):4.730664848):1.017521764):0.8372364798,((Oligoryzomys_longicaudatus:15.61191149,(Nesoryzomys_indefessus:12.18633053,Holochilus_chacarius:12.18632902):3.425580382):0.2853687622,(Handleyomys_alfaroi:13.70156877,Hylaeamys_yunganus:13.70156968):2.195711783):4.142130792):0.3362655217):7.031203495,(Sigmodon_hispidus:24.13960995,(Rheomys_underwoodi:10.59033022,(Neusticomys_oyapocki:9.550455619,((Anotomys_leander:5.400858567,(Ichthyomys_stolzmanni:0.3005165537,Ichthyomys_hydrobates:0.3005165537):5.100342467):3.787159564,(Wilfredomys_oenax:5.303239473,Chibchanomys_orcesi:5.303240169):3.88477896):0.3624341613):1.039877325):13.54927791):3.267270803):12.50972026):10.58924702,((Tateomys_rhinogradoides:3.864205574,Tateomys_macrocercus:3.864205574):30.75955001,(((Crunomys_melanius:2.387583864,Crunomys_fallax:2.387584074):15.30139378,((Waiomys_mamasae:7.638344896,Melasmothrix_naso:7.638345498):6.71480632,(((Rattus_norvegicus:5.964979061,(Rattus_morotaiensis:3.549598245,Rattus_praetor:3.549598305):2.415381507):0.284265068,Rattus_tanezumi:6.249245097):1.642473214,(Rattus_marmosurus:7.296286586,(Bunomys_andrewsi:3.758690154,Bunomys_penitus:3.758691056):3.537597635):0.5954303361):6.461430985):3.335829739):9.581086981,((((Apomys_hylocetes:7.132368596,(Apomys_banahao:5.355753076,((Apomys_littoralis:0.2241899341,Apomys_datae:0.2241899341):1.283109536,Apomys_abrae:1.50729953):3.848453456):1.776616513):4.76833827,(Chrotomys_silaceus:5.774294205,(Chrotomys_whiteheadi:1.065020328,(Chrotomys_mindorensis:0.6695507268,Chrotomys_gonzalesi:0.6695507268):0.3954696012):4.709274478):6.126414196):4.477298678,(Baiyankamys_habbema:15.43459237,(((Pseudohydromys_fuscus:5.627826889,(Pseudohydromys_murinus:5.164231488,Pseudohydromys_eleanorae:5.164230585):0.463596907):2.019433777,(Leptomys_signatus:4.528387765,(Leptomys_ernstmayri:4.282322604,Leptomys_elegans:4.282322604):0.246063867):3.118874106):0.6064369626,(Crossomys_moncktoni:4.590755439,(Hydromys_hussoni:2.262615662,Parahydromys_asper:2.262615662):2.328139476):3.662941889):7.18089661):0.9434158475):10.20922522,((Echiothrix_leucura:0.1032357849,Echiothrix_centrosa:0.1032357849):25.51487954,(((Myomyscus_verreauxii:7.231007055,Colomys_goslingi:7.231005852):15.4571445,(Mus_pahari:15.39346033,((Mus_minutoides:6.984687081,Mus_mattheyi:6.984686179):7.314548722,(Mus_cervicolor:8.645215965,Mus_musculus:8.645216265):5.654018847):1.094224922):7.294689412):1.535838059,(Malacomys_edwardsi:9.576577351,Malacomys_cansdalei:9.576574342):14.64741346):1.394124057):0.9691225448):0.6828308207):7.35368765):15.88209301):17.183399):2.102743):11.26501):5.612953,((Potamogale_velox:16.94207032,Micropotamogale_lamottei:16.94207192):28.31230048,(Limnogale_mergulus:30.09692656,((Tenrec_ecaudatus:17.75960692,Hemicentetes_semispinosus:17.75960651):3.271461777,(Setifer_setosus:9.522114891,Echinops_telfairi:9.522114891):11.5089538):9.065859851):15.15743829):41.41556827);(((Potamogale_velox:18.30617017,Micropotamogale_lamottei:18.30616863):34.4202136,(Limnogale_mergulus:39.07282366,((Tenrec_ecaudatus:19.70199551,Hemicentetes_semispinosus:19.70199783):7.037603927,(Setifer_setosus:5.196116751,Echinops_telfairi:5.196116751):21.54348269):12.33322556):13.65354591):30.61739823,(((((Desmana_moschata:11.04735299,Galemys_pyrenaicus:11.04735299):15.32487193,(((Talpa_europaea:11.53310891,(Parascaptor_leucura:7.954880589,Mogera_wogura:7.954879677):3.578228321):11.01841017,(Scaptonyx_fusicaudus:18.71023219,Dymecodon_pilirostris:18.71023219):3.841285983):0.5119085502,Condylura_cristata:23.06342702):3.308795469):7.706646978,Uropsilus_soricipes:34.07887007):33.51112316,((Myosorex_zinki:34.49563514,((Crocidura_russula:15.21661055,Suncus_murinus:15.21661061):2.901138425,Scutisorex_somereni:18.11774898):16.37788768):11.03862493,((Blarina_brevicauda:31.76299479,((Sorex_palustris:8.62079483,Sorex_cinereus:8.620793949):10.70923224,(Sorex_coronatus:3.51272815,Sorex_arcticus:3.512728084):15.81730197):12.43296656):1.44839888,(((Neomys_fodiens:8.846047805,(Neomys_teres:1.46196319,Neomys_anomalus:1.46196319):7.384084919):9.772105731,(Episoriculus_caudatus:15.6795424,(Nectogale_elegans:10.91367644,(Chimarrogale_himalayica:5.484513404,Chimarrogale_platycephalus:5.4845131):5.429162121):4.76586809):2.93860719):9.421941927,Anourosorex_squamipes:28.04009365):5.171302148):12.32286731):22.05573681):11.61234856,(((((Kerodon_rupestris:9.083332132,Hydrochoerus_hydrochaeris:9.083334266):3.897046332,Dolichotis_salinicola:12.98038113):3.970530171,((Microcavia_shiptoni:2.813683757,Microcavia_niata:2.813683757):2.831986711,Microcavia_australis:5.645667801):11.30523977):19.2378687,(Carterodon_sulcidens:19.11283736,((((Mesomys_hispidus:15.64145911,Makalata_didelphoides:15.64145591):0.5747858181,Myocastor_coypus:16.2162436):1.072943786,Proechimys_guyannensis:17.28918645):1.040699865,((Euryzygomatomys_spinosus:5.436294599,Clyomys_laticeps:5.436294866):12.54315042,Trinomys_albispinus:17.97944609):0.3504398238):0.7829506466):17.07594157):27.56870527,((((Prometheomys_schaposchnikowi:16.95907188,(Dicrostonyx_groenlandicus:14.74773434,((Ondatra_zibethicus:9.249236625,Neofiber_alleni:9.249236625):5.156900028,(Lemmus_lemmus:13.56847112,(((Blanfordimys_afghanus:10.8684073,Ellobius_talpinus:10.86840851):0.9687692035,(Arvicola_sapidus:2.185693887,Arvicola_amphibius:2.185693887):9.651483621):0.198732827,Myodes_glareolus:12.03591168):1.532562722):0.8376650171):0.3415971402):2.211337058):15.76414515,(((((Oxymycterus_dasytrichus:2.282285048,Oxymycterus_quaestor:2.282284945):9.258335615,(Necromys_obscurus:8.059794594,Akodon_aerosus:8.059793871):3.480829117):1.44716221,Scapteromys_tumidus:12.98778416):5.158441197,((((Graomys_domorum:11.8593524,Loxodontomys_micropus:11.8593493):3.69498192,Geoxus_valdivianus:15.55433314):0.4244696817,Neotomys_ebriosus:15.97880209):1.788306248,((Oligoryzomys_longicaudatus:12.68970576,(Holochilus_chacarius:9.677858886,Nesoryzomys_indefessus:9.677858368):3.011847079):1.077937961,(Hylaeamys_yunganus:11.08782795,Handleyomys_alfaroi:11.08782975):2.679816834):3.999463863):0.3791162963):4.308048495,(Sigmodon_hispidus:18.96803296,((Ichthyomys_hydrobates:9.245392746,Ichthyomys_stolzmanni:9.245393521):8.427612572,(((Chibchanomys_orcesi:2.48125773,Rheomys_underwoodi:2.481258092):5.12570054,(Anotomys_leander:4.162443481,Neusticomys_oyapocki:4.162442964):3.444516857):8.796294337,Wilfredomys_oenax:16.40325416):1.269751676):1.295027508):3.486241031):10.26894395):12.59062913,(((((((Mus_cervicolor:8.069612006,Mus_musculus:8.069612552):4.495494567,(Mus_minutoides:6.225082828,Mus_mattheyi:6.225082555):6.340024729):1.167185131,Mus_pahari:13.73229143):6.519953723,(Myomyscus_verreauxii:7.473468759,Colomys_goslingi:7.473467119):12.77877967):1.355933132,(Malacomys_edwardsi:9.955545011,Malacomys_cansdalei:9.95554501):11.65263546):2.094351309,(((((Apomys_datae:1.458026046,Apomys_abrae:1.458026046):2.566786716,(Apomys_littoralis:1.067494574,Apomys_banahao:1.067494574):2.957318189):3.706784855,Apomys_hylocetes:7.731597234):4.279862089,(Chrotomys_silaceus:4.216793055,(Chrotomys_whiteheadi:1.260786857,(Chrotomys_mindorensis:0.6703908488,Chrotomys_gonzalesi:0.6703908488):0.5903957354):2.956005787):7.794666979):3.628372821,((((((Parahydromys_asper:2.610540979,Hydromys_hussoni:2.610541252):1.965578054,Crossomys_moncktoni:4.576118758):2.431512533,(((Pseudohydromys_eleanorae:0.1058092563,Pseudohydromys_fuscus:0.1058092563):2.81150867,Pseudohydromys_murinus:2.917317386):3.106950217,((Leptomys_signatus:0.05283080301,Leptomys_ernstmayri:0.05283080301):0.3839165881,Leptomys_elegans:0.4367473911):5.587519085):0.9833639965):4.49418039,(Tateomys_rhinogradoides:4.298144156,Tateomys_macrocercus:4.298144156):7.203666433):1.463364327,(Echiothrix_leucura:0.3175797368,Echiothrix_centrosa:0.3175797368):12.6475975):0.4952502807,Baiyankamys_habbema:13.46042678):2.179403914):8.062700618):1.296441262,(((Waiomys_mamasae:9.584872673,Melasmothrix_naso:9.584873766):3.52081469,((Rattus_tanezumi:5.995123084,(Rattus_norvegicus:5.280817588,((Rattus_morotaiensis:3.364684739,Rattus_praetor:3.364685564):0.109021708,Rattus_marmosurus:3.473707349):1.807109966):0.714305523):1.683183891,(Bunomys_andrewsi:3.507227752,Bunomys_penitus:3.507226932):4.171078868):5.427381837):3.070398105,(Crunomys_melanius:1.5777837,Crunomys_fallax:1.577783699):14.59830232):8.822885386):20.31486285):16.455274,(((Dipodomys_panamintinus:5.260065704,(Dipodomys_ordii:5.063502583,Dipodomys_compactus:5.063502583):0.1965634425):18.11350725,(((Thomomys_townsendii:2.982508804,Thomomys_bottae:2.98250935):6.763295717,(Geomys_bursarius:8.070630002,Orthogeomys_hispidus:8.070630486):1.675173554):12.78657597,Chaetodipus_californicus:22.53238049):0.8411939176):23.77588237,(Castor_fiber:4.517624623,Castor_canadensis:4.517624623):42.63183698):14.6196514):1.988374):15.444843):4.141441);(((Potamogale_velox:24.41678989,Micropotamogale_lamottei:24.41679488):33.34425237,(Limnogale_mergulus:37.58351067,((Tenrec_ecaudatus:16.00255912,Hemicentetes_semispinosus:16.00255912):9.732645572,(Setifer_setosus:7.357294805,Echinops_telfairi:7.357294805):18.37790988):11.84830734):20.17752569):23.43686316,(((Uropsilus_soricipes:31.74462932,((Galemys_pyrenaicus:10.29431703,Desmana_moschata:10.29431975):14.92725606,(((Scaptonyx_fusicaudus:14.46159398,Dymecodon_pilirostris:14.4615967):5.195471815,(Talpa_europaea:10.6592467,(Parascaptor_leucura:6.730624036,Mogera_wogura:6.730622216):3.928625763):8.997819092):0.5853685861,Condylura_cristata:20.24243628):4.979137672):6.523056444):30.33331358,((Myosorex_zinki:30.57529907,(Scutisorex_somereni:18.17109068,(Suncus_murinus:13.82693583,Crocidura_russula:13.82693501):4.344155094):12.40420706):10.79310615,((Blarina_brevicauda:25.95281233,((Sorex_coronatus:3.757211171,Sorex_arcticus:3.757211117):14.47283722,(Sorex_cinereus:5.972371488,Sorex_palustris:5.972371366):12.25767786):7.722767468):3.525691745,(Anourosorex_squamipes:27.76686408,((Neomys_fodiens:5.929539999,(Neomys_teres:2.232448116,Neomys_anomalus:2.232448116):3.697091067):8.29172377,(Episoriculus_caudatus:12.89204343,(Nectogale_elegans:10.23813492,(Chimarrogale_himalayica:6.519926038,Chimarrogale_platycephalus:6.51992631):3.718208879):2.65390851):1.329220613):13.54560031):1.711643446):11.88990041):20.70952192):15.25404217,(((((Kerodon_rupestris:6.38506604,Hydrochoerus_hydrochaeris:6.385066764):5.713098511,Dolichotis_salinicola:12.09816696):4.750778601,((Microcavia_shiptoni:5.024021925,Microcavia_australis:5.024021925):0.4971086336,Microcavia_niata:5.521129835):11.32781356):15.15227988,((((Myocastor_coypus:13.30765546,(Makalata_didelphoides:13.0163267,Mesomys_hispidus:13.016328):0.2913278015):1.508211177,Proechimys_guyannensis:14.81586519):1.913487705,((Clyomys_laticeps:4.805477664,Euryzygomatomys_spinosus:4.805479353):9.985768815,Trinomys_albispinus:14.79124477):1.938107866):1.111688602,Carterodon_sulcidens:17.84104198):14.16018201):32.90989481,((((Prometheomys_schaposchnikowi:15.98431096,(Dicrostonyx_groenlandicus:14.13982346,((Ondatra_zibethicus:7.756472867,Neofiber_alleni:7.756472867):6.180465978,(Lemmus_lemmus:13.38981519,(((Ellobius_talpinus:11.37927537,Blanfordimys_afghanus:11.37927831):0.4155966937,(Arvicola_sapidus:3.196865396,Arvicola_amphibius:3.19686593):8.598008001):1.176053922,Myodes_glareolus:12.97092892):0.4188866668):0.5471248593):0.2028835739):1.844489099):18.42475489,((Sigmodon_hispidus:20.03628713,(((Rheomys_underwoodi:10.10007231,Neusticomys_oyapocki:10.10007242):0.8559759292,((Ichthyomys_hydrobates:2.785295522,Ichthyomys_stolzmanni:2.78529432):1.842882964,Wilfredomys_oenax:4.628179153):6.327869913):8.019654698,(Anotomys_leander:5.18577927,Chibchanomys_orcesi:5.185777224):13.78992476):1.060584169):3.55897606,(((Neotomys_ebriosus:17.39368542,(Geoxus_valdivianus:16.67583843,(Loxodontomys_micropus:12.76007371,Graomys_domorum:12.76007478):3.915763382):0.7178467226):1.124944119,((Oligoryzomys_longicaudatus:13.18942496,(Nesoryzomys_indefessus:8.953317945,Holochilus_chacarius:8.9533188):4.236106528):1.417213948,(Handleyomys_alfaroi:12.31018957,Hylaeamys_yunganus:12.31018851):2.296449328):3.911990099):0.3626364302,(((Oxymycterus_dasytrichus:3.416610823,Oxymycterus_quaestor:3.416611678):9.700923905,(Necromys_obscurus:9.060397453,Akodon_aerosus:9.060398095):4.057136901):1.358368529,Scapteromys_tumidus:14.47590326):4.405361108):4.713999361):10.81380364):9.737207071,(((((Tateomys_rhinogradoides:0.6104500579,Tateomys_macrocercus:0.6104500579):14.92953241,((Echiothrix_leucura:1.170931383,Echiothrix_centrosa:1.170931383):0.8660976267,Baiyankamys_habbema:2.037029009):13.50295383):7.990483571,(((Colomys_goslingi:7.317910413,Myomyscus_verreauxii:7.317909277):14.50497738,(Mus_pahari:14.23047129,((Mus_musculus:7.846616978,Mus_cervicolor:7.846614989):5.689529848,(Mus_mattheyi:5.127410149,Mus_minutoides:5.12740958):8.408735541):0.694327586):7.592416621):0.8481698049,(Malacomys_edwardsi:5.654299105,Malacomys_cansdalei:5.654299673):17.01676002):0.859408637):0.4828383136,(((((Leptomys_signatus:0.1027012865,Leptomys_elegans:0.1027012865):0.675251936,Leptomys_ernstmayri:0.7779531657):6.970603887,((Pseudohydromys_eleanorae:3.241059374,Pseudohydromys_murinus:3.24105909):2.709195643,Pseudohydromys_fuscus:5.950255016):1.798302037):0.6566236578,((Hydromys_hussoni:2.884884376,Parahydromys_asper:2.884884376):2.337707747,Crossomys_moncktoni:5.222592975):3.182588872):6.882975196,(((Apomys_littoralis:5.354018316,(Apomys_banahao:4.16779761,(Apomys_abrae:1.321141227,Apomys_datae:1.321141227):2.846656668):1.186219853):2.177446097,Apomys_hylocetes:7.531462908):2.870113153,(Chrotomys_silaceus:4.117919772,(Chrotomys_whiteheadi:1.185538712,(Chrotomys_mindorensis:0.6874840755,Chrotomys_gonzalesi:0.6874840755):0.4980546361):2.932380776):6.283658362):4.886578398):8.725147848):0.6772300295,(((Melasmothrix_naso:9.24827178,Waiomys_mamasae:9.248271781):3.645128719,((Rattus_marmosurus:6.459789467,((Rattus_norvegicus:6.016486211,(Rattus_morotaiensis:4.004125426,Rattus_praetor:4.004125653):2.012361354):0.3327787299,Rattus_tanezumi:6.349265566):0.1105241862):1.239623265,(Bunomys_andrewsi:3.774973062,Bunomys_penitus:3.774974112):3.924438706):5.193988248):2.566364167,(Crunomys_fallax:6.665541758,Crunomys_melanius:6.665541474):8.794224215):9.230768607):19.45574591):16.491554,((((Dipodomys_compactus:4.08171341,Dipodomys_ordii:4.08171341):0.9323003132,Dipodomys_panamintinus:5.014013231):19.24551613,(((Thomomys_townsendii:3.529792967,Thomomys_bottae:3.529793132):7.646432841,(Geomys_bursarius:8.123317217,Orthogeomys_hispidus:8.123318856):3.052906789):11.74243264,Chaetodipus_californicus:22.91865894):1.340870912):24.46649551,(Castor_fiber:3.422808229,Castor_canadensis:3.422808229):45.30321958):11.91181719):4.273291):12.420849):3.865938);(((Potamogale_velox:16.92375595,Micropotamogale_lamottei:16.92375668):41.50909739,(Limnogale_mergulus:37.23407068,((Tenrec_ecaudatus:17.73281482,Hemicentetes_semispinosus:17.73281482):5.912774597,(Setifer_setosus:4.141903473,Echinops_telfairi:4.141903473):19.50368595):13.58848321):21.19877097):32.68324622,(((((Blarina_brevicauda:34.16777515,((Sorex_palustris:8.236266086,Sorex_cinereus:8.236266718):12.60952105,(Sorex_coronatus:3.610338519,Sorex_arcticus:3.610338582):17.23544861):13.32199181):3.463797884,(Anourosorex_squamipes:34.43994756,((Neomys_fodiens:8.363224262,(Neomys_teres:2.320581464,Neomys_anomalus:2.320581464):6.042643114):12.60706448,(Episoriculus_caudatus:17.91180481,(Nectogale_elegans:11.22861907,(Chimarrogale_platycephalus:5.207597873,Chimarrogale_himalayica:5.207596611):6.02102088):6.683186689):3.058483618):13.46966008):3.191629265):10.57536769,((Scutisorex_somereni:21.48236758,(Suncus_murinus:14.92702729,Crocidura_russula:14.92703215):6.555342245):18.0778484,Myosorex_zinki:39.56022261):8.646722855):25.07531076,(((Desmana_moschata:15.20575846,Galemys_pyrenaicus:15.20575846):16.88203295,(Condylura_cristata:27.91199098,((Scaptonyx_fusicaudus:21.42984522,Dymecodon_pilirostris:21.42984522):3.596583534,(Talpa_europaea:13.48880691,(Mogera_wogura:8.291770621,Parascaptor_leucura:8.291770653):5.197035442):11.53762351):2.885559699):4.175802956):10.82514139,Uropsilus_soricipes:42.91292333):30.36932058):7.059983629,(((((Kerodon_rupestris:9.145742821,Hydrochoerus_hydrochaeris:9.145745315):5.063512511,Dolichotis_salinicola:14.20925477):6.090910863,((Microcavia_shiptoni:1.122077286,Microcavia_australis:1.122077286):7.007298911,Microcavia_niata:8.129377306):12.17079138):16.10667083,(Carterodon_sulcidens:20.60369703,(((Euryzygomatomys_spinosus:6.514752013,Clyomys_laticeps:6.514751958):10.75626545,Trinomys_albispinus:17.27101607):2.165128408,((Myocastor_coypus:17.86312048,(Makalata_didelphoides:17.01830949,Mesomys_hispidus:17.01830866):0.8448120975):0.2260623162,Proechimys_guyannensis:18.08918249):1.346962):1.167553368):15.80314138):32.29718363,((((Dipodomys_panamintinus:5.849376894,(Dipodomys_compactus:4.199937669,Dipodomys_ordii:4.19993767):1.649440353):17.62502723,(((Thomomys_townsendii:2.462595374,Thomomys_bottae:2.462595213):8.952588338,(Geomys_bursarius:9.151477355,Orthogeomys_hispidus:9.151476759):2.263707921):11.00525939,Chaetodipus_californicus:22.42044391):1.053960377):22.43794677,(Castor_fiber:3.824580676,Castor_canadensis:3.824580676):42.08776539):14.89424349,(((Prometheomys_schaposchnikowi:15.36729503,(Dicrostonyx_groenlandicus:13.2694579,((Ondatra_zibethicus:6.898620554,Neofiber_alleni:6.898620554):6.14534016,(Lemmus_lemmus:12.87161687,(((Ellobius_talpinus:10.13831103,Blanfordimys_afghanus:10.13831077):0.5581007419,(Arvicola_sapidus:2.059474088,Arvicola_amphibius:2.059473833):8.636937423):0.2882818237,Myodes_glareolus:10.9846928):1.886926608):0.172342462):0.22549647):2.097838407):17.7989424,(((Scapteromys_tumidus:13.0199802,((Oxymycterus_dasytrichus:2.699946334,Oxymycterus_quaestor:2.699946565):9.75552848,(Akodon_aerosus:8.815774792,Necromys_obscurus:8.815773945):3.639700024):0.5645053824):3.92086615,(((Handleyomys_alfaroi:10.76891146,Hylaeamys_yunganus:10.7689121):2.397896737,(Oligoryzomys_longicaudatus:12.59981718,(Nesoryzomys_indefessus:8.42089064,Holochilus_chacarius:8.420890466):4.1789247):0.5669917784):3.677151444,(Neotomys_ebriosus:16.02845533,((Loxodontomys_micropus:9.958316524,Graomys_domorum:9.958319981):5.254113585,Geoxus_valdivianus:15.21242947):0.8160245594):0.8155038174):0.09688522324):5.118402521,(Sigmodon_hispidus:18.70088659,((((Rheomys_underwoodi:3.931224818,Anotomys_leander:3.93122592):3.194390012,(Ichthyomys_hydrobates:0.4250895963,Ichthyomys_stolzmanni:0.4250896988):6.700523415):0.9646132948,Neusticomys_oyapocki:8.090228175):3.180919365,(Chibchanomys_orcesi:5.827015004,Wilfredomys_oenax:5.827014876):5.44413141):7.429741581):3.358358439):11.10699292):12.93457991,(((((((Pseudohydromys_eleanorae:5.571190186,(Pseudohydromys_murinus:0.3027124938,Pseudohydromys_fuscus:0.3027125812):5.268477023):2.767148542,((Leptomys_elegans:2.604251498,(Leptomys_ernstmayri:1.159438568,Leptomys_signatus:1.159438568):1.44481293):0.4465119667,(Echiothrix_leucura:0.3760470335,Echiothrix_centrosa:0.3760470335):2.674716431):5.287574449):0.5011428718,((Parahydromys_asper:2.524676737,Hydromys_hussoni:2.52467662):1.768740215,Crossomys_moncktoni:4.293417505):4.546064153):4.808085865,(Tateomys_rhinogradoides:1.430497648,Tateomys_macrocercus:1.430497648):12.21706871):2.410844452,((Apomys_hylocetes:6.562697402,((Apomys_littoralis:4.403174851,Apomys_banahao:4.403174997):0.3539677184,(Apomys_abrae:1.787431827,Apomys_datae:1.787431827):2.96971214):1.805554309):4.814640898,(Chrotomys_silaceus:4.988232686,(Chrotomys_whiteheadi:0.5960812488,(Chrotomys_mindorensis:0.5306199977,Chrotomys_gonzalesi:0.5306199977):0.06546119285):4.392150564):6.389105905):4.681071579):8.809944854,(Baiyankamys_habbema:24.089704,(((Mus_pahari:14.5508844,((Mus_mattheyi:5.736390589,Mus_minutoides:5.736390006):7.865972328,(Mus_musculus:9.833128277,Mus_cervicolor:9.833127986):3.769232776):0.9485243986):7.658317771,(Myomyscus_verreauxii:9.980372134,Colomys_goslingi:9.980372135):12.22883237):0.8758277789,(Malacomys_edwardsi:6.884884403,Malacomys_cansdalei:6.884886732):16.20014788):1.004670265):0.7786550954):0.6959254933,((Crunomys_fallax:1.764627636,Crunomys_melanius:1.764627345):14.06149704,(((((Rattus_morotaiensis:3.407044963,Rattus_praetor:3.407045692):2.631512541,Rattus_norvegicus:6.038557593):0.5436098337,(Rattus_tanezumi:3.210687527,Rattus_marmosurus:3.210687207):3.371480597):1.619586645,(Bunomys_andrewsi:4.015662783,Bunomys_penitus:4.015662958):4.186091317):5.057038556,(Waiomys_mamasae:8.589486484,Melasmothrix_naso:8.589486484):4.669304717):2.567332603):9.738156132):20.53653562):14.705767):7.897446):11.638187):10.773886);((((Uropsilus_soricipes:45.3265183,((Condylura_cristata:29.50916724,(((Mogera_wogura:8.945745379,Parascaptor_leucura:8.945744736):5.667183334,Talpa_europaea:14.61292807):11.95941667,(Scaptonyx_fusicaudus:22.63237029,Dymecodon_pilirostris:22.6323735):3.939973172):2.936821527):6.755619719,(Galemys_pyrenaicus:17.47348594,Desmana_moschata:17.47348594):18.79130134):9.061731018):31.67674664,((Myosorex_zinki:39.14638069,((Crocidura_russula:14.42560226,Suncus_murinus:14.42560364):6.612551852,Scutisorex_somereni:21.03815314):18.1082252):10.14413833,((Anourosorex_squamipes:32.14102457,((Neomys_fodiens:6.664746209,(Neomys_teres:1.468355243,Neomys_anomalus:1.468355243):5.196390644):12.38124583,(Episoriculus_caudatus:16.57330586,(Nectogale_elegans:10.10564393,(Chimarrogale_platycephalus:4.575101889,Chimarrogale_himalayica:4.575102533):5.53054268):6.467661292):2.472684893):13.09503381):6.142519394,(((Sorex_arcticus:4.302225158,Sorex_coronatus:4.302225158):17.96674539,(Sorex_palustris:6.894872361,Sorex_cinereus:6.894872587):15.37410034):13.62378794,Blarina_brevicauda:35.89275891):2.390787081):11.00697304):27.71274664):21.53139407,(((((Kerodon_rupestris:10.20771716,Hydrochoerus_hydrochaeris:10.20771961):2.843275283,Dolichotis_salinicola:13.05099245):3.361597787,(Microcavia_niata:5.20227916,(Microcavia_shiptoni:0.4375354345,Microcavia_australis:0.4375354345):4.76474446):11.21031132):16.3305275,(Carterodon_sulcidens:16.58506112,((Trinomys_albispinus:14.85029195,(Euryzygomatomys_spinosus:6.246242693,Clyomys_laticeps:6.246243427):8.60404926):0.9447525842,(Proechimys_guyannensis:14.30929514,(Myocastor_coypus:13.6852924,(Mesomys_hispidus:13.54058735,Makalata_didelphoides:13.54058564):0.1447071537):0.6240008847):1.485748805):0.7900170674):16.15805956):31.74473176,((((Dipodomys_panamintinus:5.932496936,(Dipodomys_compactus:4.958536475,Dipodomys_ordii:4.958536475):0.9739611232):16.97181573,(((Thomomys_townsendii:3.755132122,Thomomys_bottae:3.755131278):6.10033183,(Geomys_bursarius:7.744249293,Orthogeomys_hispidus:7.744249111):2.111215654):11.23994681,Chaetodipus_californicus:21.09541226):1.808901566):23.36562186,(Castor_fiber:4.563164567,Castor_canadensis:4.563164567):41.70676747):15.63549958,(((((Waiomys_mamasae:10.82585286,Melasmothrix_naso:10.82585403):3.543157734,(((Tateomys_rhinogradoides:3.370801792,Tateomys_macrocercus:3.370801792):3.735680168,Baiyankamys_habbema:7.106483404):3.009076916,((Rattus_marmosurus:8.188362346,((Rattus_norvegicus:7.133461012,(Rattus_praetor:3.754109292,Rattus_morotaiensis:3.754108703):3.379351396):0.3967534477,Rattus_tanezumi:7.530213872):0.6581478862):0.8069950964,(Bunomys_penitus:4.071566376,Bunomys_andrewsi:4.071565727):4.92379148):1.120202023):4.253451831):3.321084865,(Crunomys_fallax:6.076129923,Crunomys_melanius:6.07612904):11.61396789):8.356197095,((((((Pseudohydromys_murinus:0.0199007512,Pseudohydromys_fuscus:0.0199007512):5.187111172,Pseudohydromys_eleanorae:5.207012241):3.364006606,(Leptomys_elegans:0.3735756723,(Leptomys_signatus:0.1735254446,Leptomys_ernstmayri:0.1735254446):0.2000501983):8.197442421):0.545592708,(Crossomys_moncktoni:5.502951314,(Hydromys_hussoni:2.306348684,Parahydromys_asper:2.306348684):3.196603218):3.613659487):7.298714072,((Chrotomys_silaceus:5.016781008,(Chrotomys_whiteheadi:0.9352989248,(Chrotomys_mindorensis:0.7206012982,Chrotomys_gonzalesi:0.7206012982):0.21469745):4.081480906):6.562098241,(((Apomys_littoralis:4.799400698,Apomys_banahao:4.79940011):0.1423985258,(Apomys_abrae:0.8879799521,Apomys_datae:0.8879799521):4.053818448):2.351578279,Apomys_hylocetes:7.293376091):4.28550198):4.836448569):9.302494988,((Echiothrix_leucura:1.275082103,Echiothrix_centrosa:1.275082103):23.64800951,(((((Mus_cervicolor:8.576126702,Mus_musculus:8.576125819):5.731965119,(Mus_mattheyi:6.357204728,Mus_minutoides:6.357205376):7.950887094):0.7896517357,Mus_pahari:15.09774267):6.511913441,(Myomyscus_verreauxii:8.176292484,Colomys_goslingi:8.176292189):13.43336472):1.206314921,(Malacomys_edwardsi:7.096593636,Malacomys_cansdalei:7.096594519):15.71937887):2.107121163):0.7947279562):0.3284738655):21.94215049,((Prometheomys_schaposchnikowi:18.00692278,(Dicrostonyx_groenlandicus:15.6570829,((Ondatra_zibethicus:9.612660055,Neofiber_alleni:9.612660055):4.692121677,(Lemmus_lemmus:14.18369172,(((Blanfordimys_afghanus:11.49880294,Ellobius_talpinus:11.49880407):1.032619135,(Arvicola_sapidus:3.127769089,Arvicola_amphibius:3.127768522):9.403654404):0.6712025511,Myodes_glareolus:13.20262468):0.9810653912):0.1210916576):1.352300966):2.349838944):19.0585876,((((((Oxymycterus_dasytrichus:4.278652954,Oxymycterus_quaestor:4.278653124):8.679058839,(Necromys_obscurus:9.101331163,Akodon_aerosus:9.101330756):3.856379902):0.4038318439,Scapteromys_tumidus:13.36154279):6.209771723,((Neotomys_ebriosus:18.1804266,((Loxodontomys_micropus:12.00307388,Graomys_domorum:12.003073):4.755870087,Geoxus_valdivianus:16.75894479):1.421481805):1.158160102,((Oligoryzomys_longicaudatus:13.28538384,(Nesoryzomys_indefessus:11.21468665,Holochilus_chacarius:11.21468818):2.070698497):1.952195206,(Hylaeamys_yunganus:11.85510962,Handleyomys_alfaroi:11.85510678):3.382469993):4.101005384):0.2327294836):2.173852505,Wilfredomys_oenax:21.74516729):4.746048828,(Sigmodon_hispidus:23.21296104,(((Neusticomys_oyapocki:5.14690031,(Chibchanomys_orcesi:4.967194966,(Ichthyomys_stolzmanni:2.523988383,Ichthyomys_hydrobates:2.523988383):2.443205732):0.1797073023):3.685722637,Rheomys_underwoodi:8.83262343):2.105433301,Anotomys_leander:10.93805758):12.27490431):3.278255086):10.57429227):10.92294278):13.91698):2.582428):34.046782):7.812792,((Potamogale_velox:41.22722844,Micropotamogale_lamottei:41.22723809):37.54347927,(Limnogale_mergulus:44.12394821,((Tenrec_ecaudatus:13.97500782,Hemicentetes_semispinosus:13.9750046):9.795635427,(Setifer_setosus:5.083686478,Echinops_telfairi:5.083686478):18.68695355):20.35330624):34.64677431):27.57671628);((((Uropsilus_soricipes:39.48930561,(((((Mogera_wogura:8.024893679,Parascaptor_leucura:8.024893456):3.003001439,Talpa_europaea:11.02789279):11.2097672,(Dymecodon_pilirostris:18.41828249,Scaptonyx_fusicaudus:18.41828249):3.81937989):2.896258527,Condylura_cristata:25.1339209):3.481501107,(Galemys_pyrenaicus:12.31571989,Desmana_moschata:12.31571989):16.29970352):10.87389903):28.9721783,(((((Sorex_coronatus:3.647188491,Sorex_arcticus:3.647188406):13.71644917,(Sorex_cinereus:4.884414952,Sorex_palustris:4.884415289):12.47922366):13.17397892,Blarina_brevicauda:30.5376216):1.63283993,(((Episoriculus_caudatus:13.95567325,(Nectogale_elegans:9.026284669,(Chimarrogale_himalayica:4.416444053,Chimarrogale_platycephalus:4.416445174):4.609840897):4.929385496):2.481069757,(Neomys_fodiens:8.524039171,(Neomys_teres:3.548716255,Neomys_anomalus:3.548716255):4.975325721):7.912699629):12.02578886,Anourosorex_squamipes:28.46252906):3.707929663):9.85453884,(Myosorex_zinki:33.81041321,((Suncus_murinus:14.87125382,Crocidura_russula:14.87125396):3.918289617,Scutisorex_somereni:18.78954593):15.02086679):8.214585484):26.43649701):15.81230937,(((((Kerodon_rupestris:11.34489147,Hydrochoerus_hydrochaeris:11.34489147):1.44705923,Dolichotis_salinicola:12.79194939):5.262607223,((Microcavia_shiptoni:0.7928806144,Microcavia_australis:0.7928806144):5.839710748,Microcavia_niata:6.632590837):11.42196569):17.63476784,(Carterodon_sulcidens:17.67286183,((Proechimys_guyannensis:16.55322762,((Mesomys_hispidus:14.85225901,Makalata_didelphoides:14.85225848):0.778635184,Myocastor_coypus:15.63089182):0.9223350085):0.6617763972,(Trinomys_albispinus:16.55361936,(Clyomys_laticeps:7.705830904,Euryzygomatomys_spinosus:7.705832479):8.847786354):0.661386211):0.457856261):18.01646556):34.62776651,(((((Dipodomys_ordii:5.662838368,Dipodomys_compactus:5.662838368):0.6366906721,Dipodomys_panamintinus:6.299528864):22.97060615,(((Thomomys_bottae:3.218747681,Thomomys_townsendii:3.218747681):7.057836082,(Geomys_bursarius:8.409360864,Orthogeomys_hispidus:8.409362104):1.867220949):16.13889371,Chaetodipus_californicus:26.41547605):2.854658433):26.39440854,(Castor_fiber:4.863954165,Castor_canadensis:4.863954165):50.80058603):9.48714602,(((Prometheomys_schaposchnikowi:18.9842051,(Dicrostonyx_groenlandicus:16.00975059,((Ondatra_zibethicus:7.574709372,Neofiber_alleni:7.574709372):7.769361261,(Lemmus_lemmus:14.79546732,(((Blanfordimys_afghanus:10.8497304,Ellobius_talpinus:10.84972874):1.271050061,(Arvicola_sapidus:2.880073074,Arvicola_amphibius:2.880073635):9.240705169):0.8469108969,Myodes_glareolus:12.96769108):1.82777593):0.5486035964):0.6656793424):2.974455962):17.38367016,((((((Loxodontomys_micropus:12.73947866,Graomys_domorum:12.73947602):3.980141844,Geoxus_valdivianus:16.71962067):0.7363382507,Neotomys_ebriosus:17.45595541):1.823301361,((Hylaeamys_yunganus:13.45391344,Handleyomys_alfaroi:13.45391344):0.8346509269,(Oligoryzomys_longicaudatus:13.76864088,(Nesoryzomys_indefessus:10.53388561,Holochilus_chacarius:10.53388561):3.234756682):0.5199226389):4.990695919):0.2460856609,(Scapteromys_tumidus:13.45301695,((Akodon_aerosus:10.2519653,Necromys_obscurus:10.25196586):2.462164759,(Oxymycterus_quaestor:2.953367499,Oxymycterus_dasytrichus:2.953367611):9.760762107):0.7388874007):6.072329499):7.515449291,(Sigmodon_hispidus:21.74557201,(((Wilfredomys_oenax:5.527916955,(Rheomys_underwoodi:4.539957597,(Ichthyomys_hydrobates:3.261427371,Ichthyomys_stolzmanni:3.261428494):1.278530059):0.987958992):0.3226460214,(Anotomys_leander:2.463328776,Chibchanomys_orcesi:2.463328635):3.387233836):3.977081347,Neusticomys_oyapocki:9.827644633):11.9179271):5.295221988):9.327079856):11.15525896,(((((Rattus_marmosurus:8.55802836,(Rattus_tanezumi:8.37387655,(Rattus_norvegicus:7.759880551,(Rattus_praetor:3.921560628,Rattus_morotaiensis:3.921560377):3.838321195):0.6139975653):0.1841490224):0.807619276,(Bunomys_penitus:4.753227846,Bunomys_andrewsi:4.753227655):4.612418415):6.101994556,(Melasmothrix_naso:11.53523529,(Waiomys_mamasae:1.167454181,(Echiothrix_leucura:1.03057199,Echiothrix_centrosa:1.03057199):0.136881972):10.3677833):3.932405026):2.846920146,(Crunomys_fallax:3.341025955,Crunomys_melanius:3.341025893):14.97353394):9.023009543,((((Chrotomys_silaceus:5.330758116,(Chrotomys_whiteheadi:1.252835841,(Chrotomys_mindorensis:0.8938216816,Chrotomys_gonzalesi:0.8938216816):0.3590138462):4.077921022):7.476038853,((Apomys_banahao:5.913456957,(Apomys_datae:2.017525425,Apomys_abrae:2.017525425):3.89593197):1.690088042,(Apomys_hylocetes:4.760417041,Apomys_littoralis:4.760416384):2.843127487):5.20325122):4.401736788,((((Leptomys_signatus:0.0543309757,Leptomys_ernstmayri:0.0543309757):5.795334566,Leptomys_elegans:5.849663536):2.48086731,(Pseudohydromys_fuscus:6.488223322,(Pseudohydromys_murinus:6.244902648,Pseudohydromys_eleanorae:6.244903149):0.2433197656):1.842307837):0.2257502344,((Hydromys_hussoni:2.245924819,Parahydromys_asper:2.245924506):2.633229327,Crossomys_moncktoni:4.879153833):3.677128094):8.652250515):9.831972712,((((Malacomys_edwardsi:9.924461653,Malacomys_cansdalei:9.92445852):14.75921378,Baiyankamys_habbema:24.68367386):0.5925551175,((Mus_pahari:15.83407408,((Mus_cervicolor:8.607823808,Mus_musculus:8.607824122):5.239007533,(Mus_minutoides:5.859755291,Mus_mattheyi:5.859756201):7.987076081):1.987244299):7.416338385,(Myomyscus_verreauxii:9.892286547,Colomys_goslingi:9.892286547):13.35812654):2.025814955):0.923920489,(Tateomys_rhinogradoides:1.521279161,Tateomys_macrocercus:1.521279161):24.67886931):0.8403569997):0.2970632817):20.18555359):17.62856):5.165398):13.956702):6.216908,((Potamogale_velox:20.95578876,Micropotamogale_lamottei:20.95578876):49.94665879,(Limnogale_mergulus:39.60679097,((Tenrec_ecaudatus:19.08785537,Hemicentetes_semispinosus:19.08785537):8.584285676,(Setifer_setosus:6.002205764,Echinops_telfairi:6.002205764):21.66993528):11.93464627):31.29564804):19.58826545);(((Potamogale_velox:25.34284524,Micropotamogale_lamottei:25.34285234):34.91363515,(Limnogale_mergulus:44.44666725,((Tenrec_ecaudatus:11.72344917,Hemicentetes_semispinosus:11.72344917):3.463035686,(Setifer_setosus:5.277759718,Echinops_telfairi:5.277759718):9.90872514):29.26017055):15.80982261):32.20961651,(((Uropsilus_soricipes:43.62311664,((Galemys_pyrenaicus:18.56138957,Desmana_moschata:18.56138957):16.63328741,(((Talpa_europaea:15.01011376,(Mogera_wogura:9.768776855,Parascaptor_leucura:9.768774077):5.241337568):13.33755989,(Scaptonyx_fusicaudus:21.99618431,Dymecodon_pilirostris:21.99618431):6.351487927):2.743876501,Condylura_cristata:31.09154768):4.103130702):8.428437553):33.48884873,(((Scutisorex_somereni:21.02109089,(Suncus_murinus:17.55510251,Crocidura_russula:17.55510463):3.465986614):18.59814815,Myosorex_zinki:39.61923411):12.35174905,((((Sorex_palustris:7.975152212,Sorex_cinereus:7.975152281):19.80600643,(Sorex_arcticus:5.415116733,Sorex_coronatus:5.415116734):22.36604184):10.66854493,Blarina_brevicauda:38.4497028):0.9948884806,(Anourosorex_squamipes:30.6377172,((Neomys_fodiens:8.876021569,(Neomys_teres:2.803594693,Neomys_anomalus:2.803594693):6.072427931):7.829476255,(Episoriculus_caudatus:14.95277276,(Nectogale_elegans:10.86354864,(Chimarrogale_himalayica:5.121720433,Chimarrogale_platycephalus:5.121719378):5.741830664):4.089224472):1.752727529):13.93221692):8.806875485):12.52639188):25.14097975):4.864741321,(((((Kerodon_rupestris:8.42033862,Hydrochoerus_hydrochaeris:8.420339083):2.952010657,Dolichotis_salinicola:11.37234928):4.518221625,(Microcavia_shiptoni:9.039329233,(Microcavia_australis:5.909641387,Microcavia_niata:5.909641387):3.129690421):6.851239609):18.1258542,(Carterodon_sulcidens:16.96343759,((Trinomys_albispinus:15.1218078,(Euryzygomatomys_spinosus:6.020307643,Clyomys_laticeps:6.020307643):9.101500159):1.155293819,((Myocastor_coypus:14.81884908,(Mesomys_hispidus:14.30059035,Makalata_didelphoides:14.30059035):0.5182587309):0.4733298169,Proechimys_guyannensis:15.29218018):0.9849222099):0.6863346836):17.05298726):37.05731403,(((((((Mus_pahari:16.70311892,((Mus_mattheyi:5.023487791,Mus_minutoides:5.023488398):11.29797995,(Mus_cervicolor:9.904925187,Mus_musculus:9.904926399):6.416541948):0.3816542186):5.829901613,(Myomyscus_verreauxii:9.09810862,Colomys_goslingi:9.098106802):13.43491344):1.02004944,(Malacomys_edwardsi:6.787212007,Malacomys_cansdalei:6.787213825):16.76585737):2.58758614,(((Apomys_hylocetes:7.331550935,((Apomys_banahao:4.814518152,Apomys_littoralis:4.814517621):0.5153514887,(Apomys_datae:1.53668099,Apomys_abrae:1.53668099):3.79318956):2.001682204):4.971733511,(Chrotomys_silaceus:5.263186771,(Chrotomys_whiteheadi:0.9979868753,(Chrotomys_mindorensis:0.7196084794,Chrotomys_gonzalesi:0.7196084794):0.278378396):4.265199593):7.040098069):4.934274153,(Baiyankamys_habbema:16.28888604,(((((Pseudohydromys_murinus:5.699760693,(Pseudohydromys_fuscus:1.336182966,Pseudohydromys_eleanorae:1.336182966):4.363580031):2.002726497,(Leptomys_signatus:6.071161576,(Leptomys_elegans:2.981809745,Leptomys_ernstmayri:2.981809745):3.089353043):1.631325493):0.5879955509,((Hydromys_hussoni:2.568531506,Parahydromys_asper:2.568531294):2.130931081,Crossomys_moncktoni:4.699462981):3.591022366):5.467093442,(Echiothrix_leucura:0.7775921471,Echiothrix_centrosa:0.7775921471):12.97998573):1.178114536,(Tateomys_rhinogradoides:2.133785762,Tateomys_macrocercus:2.133785762):12.80190923):1.353193775):0.9486699835):8.903102372):0.3970155555,((Crunomys_melanius:3.700243016,Crunomys_fallax:3.700242714):13.40865376,((Waiomys_mamasae:9.752288229,Melasmothrix_naso:9.752285198):4.701529746,((Bunomys_penitus:4.564190303,Bunomys_andrewsi:4.564190304):3.351832804,(Rattus_tanezumi:7.098585003,((Rattus_praetor:3.330521881,(Rattus_marmosurus:0.2957222817,Rattus_morotaiensis:0.2957222817):3.034798933):2.873412436,Rattus_norvegicus:6.203935468):0.8946504437):0.8174379823):6.537794383):2.655079958):9.428774655):20.82392866,((Prometheomys_schaposchnikowi:20.5993098,(Dicrostonyx_groenlandicus:15.40229701,((Ondatra_zibethicus:7.341069218,Neofiber_alleni:7.341069218):7.346601533,(Lemmus_lemmus:13.66390764,(((Arvicola_sapidus:3.486273091,Arvicola_amphibius:3.486273671):9.219659255,(Blanfordimys_afghanus:12.08789027,Ellobius_talpinus:12.08788969):0.618043238):0.5683928831,Myodes_glareolus:13.27432639):0.389580086):1.023767178):0.7146239409):5.197015403):15.23759046,(((Scapteromys_tumidus:14.18181538,((Necromys_obscurus:8.90253831,Akodon_aerosus:8.90253857):3.801107124,(Oxymycterus_quaestor:4.72335875,Oxymycterus_dasytrichus:4.723358054):7.980287349):1.478169399):4.841310445,((Neotomys_ebriosus:17.44989929,((Loxodontomys_micropus:13.58843002,Graomys_domorum:13.58843187):3.311558735,Geoxus_valdivianus:16.89998954):0.5499121628):1.182306332,((Handleyomys_alfaroi:13.74503733,Hylaeamys_yunganus:13.74503878):1.978359513,(Oligoryzomys_longicaudatus:14.77221823,(Holochilus_chacarius:11.87636773,Nesoryzomys_indefessus:11.87636657):2.895851665):0.9511786123):2.908809068):0.3909210775):4.750581342,((Wilfredomys_oenax:14.68185689,((Chibchanomys_orcesi:7.350845104,Anotomys_leander:7.350844233):4.756270397,(Rheomys_underwoodi:9.612624038,(Neusticomys_oyapocki:2.543693949,(Ichthyomys_hydrobates:2.175001982,Ichthyomys_stolzmanni:2.175001982):0.368692257):7.068932121):2.494491462):2.574740514):6.980313482,Sigmodon_hispidus:21.6621724):2.111535351):12.06319344):11.5247018):17.006305,(((Dipodomys_panamintinus:5.766611208,(Dipodomys_ordii:4.698335519,Dipodomys_compactus:4.698335519):1.068276723):18.42040661,(((Thomomys_townsendii:4.102045474,Thomomys_bottae:4.102045646):6.347732044,(Geomys_bursarius:8.045565012,Orthogeomys_hispidus:8.045565876):2.404213369):11.00798293,Chaetodipus_californicus:21.45776217):2.729256502):24.09663053,(Castor_fiber:3.534543154,Castor_canadensis:3.534543154):44.74910537):16.08427375):6.705839):10.90298):10.489376);((((Uropsilus_soricipes:36.78421713,((((Dymecodon_pilirostris:16.04661048,Scaptonyx_fusicaudus:16.04661048):5.123973616,(Talpa_europaea:11.72509934,(Mogera_wogura:7.330083414,Parascaptor_leucura:7.330085511):4.395015249):9.445487585):2.628319042,Condylura_cristata:23.79890512):4.833415819,(Desmana_moschata:11.43961601,Galemys_pyrenaicus:11.43961601):17.19270493):8.15189591):31.37036918,((((Crocidura_russula:14.26633203,Suncus_murinus:14.2663322):6.496512947,Scutisorex_somereni:20.76284657):12.87469555,Myosorex_zinki:33.63754075):10.23018195,((((Sorex_arcticus:4.082926789,Sorex_coronatus:4.082926761):13.81194741,(Sorex_cinereus:6.734136884,Sorex_palustris:6.734136601):11.16073899):12.0880163,Blarina_brevicauda:29.98289076):6.629694188,(Anourosorex_squamipes:31.61114278,((Neomys_fodiens:6.64326123,(Neomys_teres:2.03669452,Neomys_anomalus:2.03669452):4.606566427):8.81230698,(Episoriculus_caudatus:13.51241967,(Nectogale_elegans:8.764759968,(Chimarrogale_platycephalus:5.201208808,Chimarrogale_himalayica:5.201208524):3.563552294):4.747660264):1.943149678):16.15557486):5.001442191):7.255141636):24.28685375):15.59488002,(((((Kerodon_rupestris:10.24491635,Hydrochoerus_hydrochaeris:10.24491768):4.371144916,Dolichotis_salinicola:14.61606393):3.488144529,((Microcavia_australis:5.801313286,Microcavia_shiptoni:5.801313286):0.8393096183,Microcavia_niata:6.640624773):11.46358209):19.04104157,(Carterodon_sulcidens:18.34143423,((Proechimys_guyannensis:16.09732099,((Makalata_didelphoides:14.10482294,Mesomys_hispidus:14.10482187):0.7571938593,Myocastor_coypus:14.86201547):1.235306322):1.694422706,(Trinomys_albispinus:16.51213524,(Euryzygomatomys_spinosus:5.833251121,Clyomys_laticeps:5.833250054):10.67888599):1.279608447):0.5496886617):18.8038118):29.75814464,((((Prometheomys_schaposchnikowi:19.66539393,(Dicrostonyx_groenlandicus:17.12695161,((Ondatra_zibethicus:7.118692967,Neofiber_alleni:7.118692967):9.22809563,(Lemmus_lemmus:16.30921596,(((Arvicola_sapidus:3.16809776,Arvicola_amphibius:3.168098391):10.58304333,(Ellobius_talpinus:13.1433561,Blanfordimys_afghanus:13.14335581):0.6077875179):0.4749957325,Myodes_glareolus:14.22613872):2.083076613):0.03757556856):0.7801608088):2.538443268):21.41160929,((((Wilfredomys_oenax:13.25902106,(Neusticomys_oyapocki:11.28473452,Rheomys_underwoodi:11.28473452):1.974286543):9.065332299,((Ichthyomys_stolzmanni:3.506315512,Ichthyomys_hydrobates:3.506315512):1.172913977,(Anotomys_leander:2.36318948,Chibchanomys_orcesi:2.36318948):2.31604064):17.64512229):0.8764209886,Sigmodon_hispidus:23.20077429):6.121765599,(((((Loxodontomys_micropus:14.11655841,Graomys_domorum:14.11655936):4.438495284,Geoxus_valdivianus:18.55505401):1.596874044,Neotomys_ebriosus:20.15192521):0.829458271,((Handleyomys_alfaroi:13.96476469,Hylaeamys_yunganus:13.96476456):2.563788542,(Oligoryzomys_longicaudatus:15.69037934,(Holochilus_chacarius:11.2811735,Nesoryzomys_indefessus:11.28117357):4.409205771):0.8381735777):4.452833409):0.9016306136,(Scapteromys_tumidus:15.1531064,((Oxymycterus_quaestor:4.259717046,Oxymycterus_dasytrichus:4.259716825):9.9127864,(Akodon_aerosus:10.36937693,Necromys_obscurus:10.36937854):3.803125541):0.980601192):6.729912429):7.439522377):11.75446643):9.963405099,(((((((Rattus_marmosurus:5.974955252,Rattus_norvegicus:5.974956525):0.6657751522,(Rattus_morotaiensis:4.37498784,Rattus_praetor:4.374988102):2.265742173):1.02529812,Rattus_tanezumi:7.666028851):1.571817756,(Bunomys_penitus:4.376987713,Bunomys_andrewsi:4.376987648):4.86085824):6.158136886,(Melasmothrix_naso:11.70125977,Waiomys_mamasae:11.70125912):3.694724047):2.647173091,(Crunomys_melanius:1.565715661,Crunomys_fallax:1.565715823):16.47743733):11.27084115,(((((Chrotomys_silaceus:5.447214457,(Chrotomys_whiteheadi:1.774919474,(Chrotomys_mindorensis:0.7142472843,Chrotomys_gonzalesi:0.7142472843):1.060672517):3.672293677):2.388891439,(Echiothrix_leucura:0.4681078154,Echiothrix_centrosa:0.4681078154):7.367996775):4.716759157,(((Apomys_datae:1.106103718,Apomys_abrae:1.106103718):4.166417472,Apomys_banahao:5.272522822):2.663372785,(Apomys_hylocetes:5.161364051,Apomys_littoralis:5.16136441):2.774531229):4.616966671):5.478896527,((Crossomys_moncktoni:5.454922847,((Parahydromys_asper:1.054291392,(Tateomys_rhinogradoides:0.8274114765,Tateomys_macrocercus:0.8274114765):0.2268802097):1.861637231,Hydromys_hussoni:2.915928493):2.538992918):4.23037557,((Leptomys_signatus:6.726180617,(Leptomys_elegans:4.86109615,Leptomys_ernstmayri:4.86109615):1.865084468):1.799304683,(((Pseudohydromys_fuscus:4.93804951,Pseudohydromys_eleanorae:4.938048368):0.7461336502,Pseudohydromys_murinus:5.684181855):1.203182765,Baiyankamys_habbema:6.887363462):1.638120027):1.159811812):8.346461334):11.25344996,((Malacomys_edwardsi:12.20840265,Malacomys_cansdalei:12.20839939):13.48887785,((Mus_pahari:16.86565399,((Mus_musculus:11.11507685,Mus_cervicolor:11.11507619):4.635035372,(Mus_minutoides:7.319641476,Mus_mattheyi:7.319640464):8.430468786):1.115541438):7.795075199,(Colomys_goslingi:10.48794971,Myomyscus_verreauxii:10.48795108):14.17277784):1.036549694):3.587932495):0.02878700885):21.7264127):11.599505,((Castor_canadensis:3.006942221,Castor_fiber:3.006942221):40.70321163,((Chaetodipus_californicus:22.36339779,((Thomomys_bottae:2.481541124,Thomomys_townsendii:2.481541351):8.481203904,(Geomys_bursarius:8.012909126,Orthogeomys_hispidus:8.012910579):2.94983322):11.40065286):2.347559635,(Dipodomys_panamintinus:5.109034953,(Dipodomys_compactus:3.857046984,Dipodomys_ordii:3.857046984):1.251988648):19.60192309):18.99920499):18.92977396):4.263481):16.846091):9.083416,((Potamogale_velox:23.13160463,Micropotamogale_lamottei:23.13160718):42.42817772,(Limnogale_mergulus:45.61715333,((Tenrec_ecaudatus:21.81148832,Hemicentetes_semispinosus:21.81148832):10.92046299,(Setifer_setosus:5.641618259,Echinops_telfairi:5.641618259):27.09032794):12.88520407):19.94262698):27.27309123);((((Uropsilus_soricipes:38.33712424,((Galemys_pyrenaicus:11.11902368,Desmana_moschata:11.11902368):18.84001005,(((Scaptonyx_fusicaudus:17.55391274,Dymecodon_pilirostris:17.55391273):3.209879101,(Talpa_europaea:13.20342686,(Parascaptor_leucura:9.191870213,Mogera_wogura:9.191869899):4.011555066):7.560364345):3.123159506,Condylura_cristata:23.88695039):6.072083962):8.378090512):32.05789254,(((((Episoriculus_caudatus:15.23010288,(Nectogale_elegans:10.08018998,(Chimarrogale_platycephalus:5.852585205,Chimarrogale_himalayica:5.852587099):4.227605405):5.149913216):3.629148397,(Neomys_fodiens:8.170032587,(Neomys_teres:3.170326019,Neomys_anomalus:3.170326019):4.999706568):10.68922027):14.47008303,Anourosorex_squamipes:33.32933342):2.839632066,(Blarina_brevicauda:31.82500245,((Sorex_arcticus:3.587121826,Sorex_coronatus:3.587121794):18.81136154,(Sorex_palustris:8.441810072,Sorex_cinereus:8.441810008):13.95667336):9.426518775):4.343963597):8.527368339,(Myosorex_zinki:38.13601368,(Scutisorex_somereni:20.62589402,(Suncus_murinus:17.44225645,Crocidura_russula:17.44225676):3.183638707):17.51011506):6.560320391):25.69868933):10.0453048,(((((Kerodon_rupestris:9.83869059,Hydrochoerus_hydrochaeris:9.838689785):2.521236028,Dolichotis_salinicola:12.35992742):5.428736724,((Microcavia_shiptoni:3.522265276,Microcavia_niata:3.522265276):5.009334234,Microcavia_australis:8.53159951):9.2570641):20.18934143,((((Myocastor_coypus:14.24738819,(Makalata_didelphoides:13.72369406,Mesomys_hispidus:13.7236954):0.5236917209):1.223499252,Proechimys_guyannensis:15.47088503):2.943169541,((Clyomys_laticeps:4.65276747,Euryzygomatomys_spinosus:4.652769078):12.384128,Trinomys_albispinus:17.03689868):1.377157496):0.5183289441,Carterodon_sulcidens:18.93238245):19.04561991):32.24416702,(((((Dipodomys_ordii:4.464789807,Dipodomys_compactus:4.464789807):0.6672762454,Dipodomys_panamintinus:5.132065902):21.12483755,(((Thomomys_townsendii:1.73191921,Thomomys_bottae:1.731919361):9.258933302,(Geomys_bursarius:7.977704526,Orthogeomys_hispidus:7.977704677):3.013147079):11.92327411,Chaetodipus_californicus:22.91412677):3.342778791):23.49306843,(Castor_fiber:4.436032498,Castor_canadensis:4.436032498):45.31394587):16.58355463,(((Prometheomys_schaposchnikowi:24.32969895,(Dicrostonyx_groenlandicus:18.11197272,((Ondatra_zibethicus:9.729233505,Neofiber_alleni:9.729233505):7.591751008,(Lemmus_lemmus:16.79285293,(((Blanfordimys_afghanus:12.14091113,Ellobius_talpinus:12.14091043):1.216299917,(Arvicola_sapidus:2.874766815,Arvicola_amphibius:2.874766815):10.48244627):0.64363692,Myodes_glareolus:14.00084727):2.792005969):0.5281273223):0.7909897287):6.217728965):15.57886522,(((((Oxymycterus_dasytrichus:4.415905737,Oxymycterus_quaestor:4.415905737):8.878524064,(Akodon_aerosus:9.376902261,Necromys_obscurus:9.376900131):3.917528971):1.131442158,Scapteromys_tumidus:14.42587102):6.060524985,((Neotomys_ebriosus:19.31256525,(Geoxus_valdivianus:18.1008049,(Graomys_domorum:13.60598397,Loxodontomys_micropus:13.60598367):4.494821534):1.211760052):0.8474750075,((Oligoryzomys_longicaudatus:15.7805699,(Nesoryzomys_indefessus:11.46972432,Holochilus_chacarius:11.46972234):4.310845429):0.3837882173,(Handleyomys_alfaroi:13.57657064,Hylaeamys_yunganus:13.57657064):2.587788698):3.995683967):0.326356652):7.230988387,(Sigmodon_hispidus:23.18403549,((((Ichthyomys_stolzmanni:3.612351561,Ichthyomys_hydrobates:3.612351562):2.99430999,Chibchanomys_orcesi:6.606662494):1.126582405,(Wilfredomys_oenax:2.53226126,Anotomys_leander:2.53226126):5.200981783):1.443451257,(Neusticomys_oyapocki:8.688896361,Rheomys_underwoodi:8.688895144):0.4877988523):14.00734295):4.533348046):12.19117902):10.87180663,((Tateomys_rhinogradoides:4.565281137,Tateomys_macrocercus:4.565281137):28.73360235,(((Crunomys_melanius:3.109753942,Crunomys_fallax:3.109753942):14.62222918,((Waiomys_mamasae:8.326940609,Melasmothrix_naso:8.326942116):5.752737716,(((Rattus_norvegicus:5.745737581,(Rattus_morotaiensis:3.38540854,Rattus_praetor:3.385408208):2.360330368):0.3310802757,Rattus_tanezumi:6.076819244):1.60230355,(Rattus_marmosurus:6.767201027,(Bunomys_penitus:3.555592766,Bunomys_andrewsi:3.555592405):3.211607537):0.9119226108):6.400556012):3.652305128):9.435372139,((((Apomys_hylocetes:7.545879691,(Apomys_banahao:5.475942535,((Apomys_littoralis:0.2748638708,Apomys_datae:0.2748638708):1.23610016,Apomys_abrae:1.510964031):3.964980043):2.069937126):4.493533974,(Chrotomys_silaceus:5.197748112,(Chrotomys_whiteheadi:1.103830417,(Chrotomys_mindorensis:0.6446270405,Chrotomys_gonzalesi:0.6446270405):0.4592033764):4.093917996):6.841666578):4.572099725,(Baiyankamys_habbema:15.15278616,(((Pseudohydromys_fuscus:2.27325634,(Pseudohydromys_eleanorae:0.8645787233,Pseudohydromys_murinus:0.8645788138):1.408677677):4.937738611,((Leptomys_ernstmayri:1.141145974,Leptomys_elegans:1.141145974):3.039051432,Leptomys_signatus:4.180198311):3.030797352):0.8664959196,(Crossomys_moncktoni:4.298320917,(Hydromys_hussoni:2.078443955,Parahydromys_asper:2.078443924):2.21987639):3.779168253):7.075296722):1.45872991):10.16042232,((Echiothrix_leucura:0.09260869373,Echiothrix_centrosa:0.09260869373):26.18348648,(((Myomyscus_verreauxii:7.339589822,Colomys_goslingi:7.33959133):15.77645957,(Mus_pahari:15.46082139,((Mus_minutoides:6.430258636,Mus_mattheyi:6.430257732):7.349451291,(Mus_cervicolor:8.706522422,Mus_musculus:8.706520312):5.073190218):1.681110862):7.655232224):1.783744025,(Malacomys_edwardsi:9.687605597,Malacomys_cansdalei:9.687605597):15.21218993):1.376300695):0.4958419004):0.395414449):6.131529709):17.48149407):15.553172):3.888615):10.218135):6.895238,((Potamogale_velox:26.24960965,Micropotamogale_lamottei:26.24960522):21.02601819,(Limnogale_mergulus:30.82344441,((Tenrec_ecaudatus:17.86729175,Hemicentetes_semispinosus:17.86729337):4.039208625,(Setifer_setosus:9.723140075,Echinops_telfairi:9.723140075):12.18336251):8.91694359):16.45217724):40.05994473);((((Uropsilus_soricipes:46.45937638,((Galemys_pyrenaicus:14.43576547,Desmana_moschata:14.43576547):18.83053737,(((Dymecodon_pilirostris:19.23719905,Scaptonyx_fusicaudus:19.23719905):4.682178147,((Parascaptor_leucura:9.312183514,Mogera_wogura:9.312182271):4.348008277,Talpa_europaea:13.66019163):10.25918394):4.00463207,Condylura_cristata:27.92400927):5.342292271):13.1930866):34.08874689,((((Crocidura_russula:16.64547547,Suncus_murinus:16.64547252):4.841188953,Scutisorex_somereni:21.48666445):16.87353546,Myosorex_zinki:38.36020089):14.20296566,((((Episoriculus_caudatus:16.44557257,(Nectogale_elegans:12.40553981,(Chimarrogale_himalayica:7.764355391,Chimarrogale_platycephalus:7.764355718):4.641183439):4.040032627):1.801194429,(Neomys_fodiens:8.552497479,(Neomys_teres:3.341198539,Neomys_anomalus:3.341198539):5.21129894):9.694266902):13.72949741,Anourosorex_squamipes:31.97626493):3.600536606,(Blarina_brevicauda:30.62998205,((Sorex_coronatus:5.203375384,Sorex_arcticus:5.203375384):14.46492454,(Sorex_palustris:7.886648763,Sorex_cinereus:7.886647457):11.78165387):10.96168278):4.946818636):16.98636719):27.98495343):13.33499951,(((((Kerodon_rupestris:11.73476744,Hydrochoerus_hydrochaeris:11.73476869):1.780515275,Dolichotis_salinicola:13.51528246):2.933232993,(Microcavia_australis:3.426533367,(Microcavia_niata:2.800269199,Microcavia_shiptoni:2.800269199):0.6262644176):13.02198134):17.50019475,(((Trinomys_albispinus:15.2100457,(Clyomys_laticeps:6.045067878,Euryzygomatomys_spinosus:6.045068878):9.164976815):1.93115381,((Myocastor_coypus:14.22018412,(Mesomys_hispidus:13.71357161,Makalata_didelphoides:13.71357211):0.5066127576):1.481087924,Proechimys_guyannensis:15.70127479):1.439925213):0.9436033205,Carterodon_sulcidens:18.08480258):15.86390887):29.6499063,((((((Malacomys_edwardsi:8.041014663,Malacomys_cansdalei:8.041015597):16.64164866,((Myomyscus_verreauxii:8.441124259,Colomys_goslingi:8.441122702):15.78106836,(Mus_pahari:16.56941957,((Mus_mattheyi:6.140963548,Mus_minutoides:6.140964171):10.18597222,(Mus_cervicolor:9.581629965,Mus_musculus:9.581630276):6.745307141):0.2424827507):7.652772732):0.4604738198):2.293140146,((Tateomys_rhinogradoides:0.8001765129,Tateomys_macrocercus:0.8001765129):23.79154404,((((Apomys_littoralis:5.247397557,Apomys_hylocetes:5.247398554):2.404364551,(Apomys_banahao:5.839594628,(Apomys_datae:1.935858701,Apomys_abrae:1.935858701):3.903734618):1.812169724):4.615959739,((Chrotomys_silaceus:5.088473193,(Chrotomys_whiteheadi:0.9127000256,(Chrotomys_mindorensis:0.5249715076,Chrotomys_gonzalesi:0.5249715076):0.387728518):4.175775349):6.051610958,(Echiothrix_leucura:0.209252941,Echiothrix_centrosa:0.209252941):10.93083327):1.127636761):5.88947372,((((Leptomys_signatus:0.08167748595,Leptomys_elegans:0.08167748595):2.099956749,Leptomys_ernstmayri:2.181634111):5.254203381,(Pseudohydromys_eleanorae:5.409173414,(Pseudohydromys_fuscus:5.227283491,Pseudohydromys_murinus:5.227283523):0.1818892368):2.026665947):0.2859679017,((Parahydromys_asper:3.002324671,Hydromys_hussoni:3.002324671):2.288623803,Crossomys_moncktoni:5.290946916):2.430858228):10.43539017):6.434522189):2.384086337):0.09640564859,(((Crunomys_melanius:1.156792827,Crunomys_fallax:1.156792827):16.99749766,((((Rattus_tanezumi:7.605123212,((Rattus_praetor:4.136061657,Rattus_morotaiensis:4.136061315):2.592149677,Rattus_norvegicus:6.728211583):0.8769116611):0.3590600059,Rattus_marmosurus:7.964182937):0.822781904,(Bunomys_andrewsi:4.61979444,Bunomys_penitus:4.619794751):4.167170838):6.557410517,(Waiomys_mamasae:12.31456508,Melasmothrix_naso:12.31456508):3.029811214):2.809915131):4.858057773,Baiyankamys_habbema:23.01234879):4.059861385):21.69766081,((Prometheomys_schaposchnikowi:19.39764998,(Dicrostonyx_groenlandicus:15.68547727,((Ondatra_zibethicus:6.743231471,Neofiber_alleni:6.743231471):7.880107619,(Lemmus_lemmus:14.11824387,(((Arvicola_sapidus:1.888713891,Arvicola_amphibius:1.888713891):10.23301851,(Ellobius_talpinus:11.85257995,Blanfordimys_afghanus:11.85258078):0.2691506635):1.134523875,Myodes_glareolus:13.2562551):0.8619906139):0.5050921944):1.06213956):3.712172161):16.31513339,((Sigmodon_hispidus:18.66178798,(((Wilfredomys_oenax:1.40008706,Anotomys_leander:1.400086839):1.978841046,(Ichthyomys_hydrobates:1.055499936,Ichthyomys_stolzmanni:1.055499936):2.323427894):7.994405746,(Rheomys_underwoodi:8.816564952,(Neusticomys_oyapocki:2.352507716,Chibchanomys_orcesi:2.352507771):6.464056658):2.556770551):7.288451103):6.879813133,((((Oxymycterus_quaestor:3.793554569,Oxymycterus_dasytrichus:3.793554432):9.889807727,(Akodon_aerosus:8.741887597,Necromys_obscurus:8.741887322):4.941473212):0.9513475377,Scapteromys_tumidus:14.63470777):4.406431528,((((Holochilus_chacarius:10.1326286,Nesoryzomys_indefessus:10.1326289):3.942117488,Oligoryzomys_longicaudatus:14.07474774):0.8546617209,(Handleyomys_alfaroi:12.33492273,Hylaeamys_yunganus:12.3349224):2.594485684):3.885909114,(Neotomys_ebriosus:18.17014467,(Geoxus_valdivianus:16.0219628,(Graomys_domorum:11.76435896,Loxodontomys_micropus:11.76435824):4.257603009):2.1481827):0.6451730768):0.2258219637):6.500461545):10.171183):13.05708858):9.593376,(((Dipodomys_panamintinus:5.723252321,(Dipodomys_ordii:3.513330038,Dipodomys_compactus:3.513330038):2.209922689):17.70985751,(((Thomomys_bottae:3.242444965,Thomomys_townsendii:3.242444287):6.565368344,(Geomys_bursarius:7.731385068,Orthogeomys_hispidus:7.731386829):2.076428105):10.97084446,Chaetodipus_californicus:20.7786579):2.654451658):19.13358232,(Castor_fiber:3.893018007,Castor_canadensis:3.893018007):38.67366399):15.79655713):5.235377):30.284507):6.535468,((Potamogale_velox:18.67542258,Micropotamogale_lamottei:18.67542485):44.38879726,(Limnogale_mergulus:44.72763527,((Tenrec_ecaudatus:26.67292769,Hemicentetes_semispinosus:26.67292655):9.059843296,(Setifer_setosus:5.103991111,Echinops_telfairi:5.103991111):30.62877987):8.994867979):18.33657519):37.35437189);(((Potamogale_velox:21.29290894,Micropotamogale_lamottei:21.29291174):41.10454272,(Limnogale_mergulus:43.89879718,((Tenrec_ecaudatus:22.05474316,Hemicentetes_semispinosus:22.05474316):12.18931685,(Setifer_setosus:4.041711726,Echinops_telfairi:4.041711726):30.20233991):9.654735493):18.49865058):27.55081017,(((Uropsilus_soricipes:37.12557065,((Desmana_moschata:12.99084908,Galemys_pyrenaicus:12.99084908):15.85277914,((((Parascaptor_leucura:9.27171594,Mogera_wogura:9.271716198):4.070028601,Talpa_europaea:13.34174625):10.27139125,(Dymecodon_pilirostris:16.44290277,Scaptonyx_fusicaudus:16.44290277):7.17023357):0.1064304385,Condylura_cristata:23.71956773):5.12406135):8.281944465):31.07310351,((Myosorex_zinki:30.4650342,((Suncus_murinus:14.42966382,Crocidura_russula:14.42966585):5.152954331,Scutisorex_somereni:19.58262307):10.88241691):13.81102221,((Blarina_brevicauda:31.21880734,((Sorex_coronatus:4.480578035,Sorex_arcticus:4.480578035):15.93606717,(Sorex_cinereus:6.982608015,Sorex_palustris:6.982607987):13.43403719):10.80216328):2.90246223,(((Neomys_fodiens:8.881853102,(Neomys_teres:3.534270503,Neomys_anomalus:3.534270503):5.347585489):7.713018927,(Episoriculus_caudatus:15.09442185,(Nectogale_elegans:11.43838945,(Chimarrogale_platycephalus:6.751623472,Chimarrogale_himalayica:6.751624918):4.686765113):3.656029075):1.500453597):14.1351622,Anourosorex_squamipes:30.73003723):3.391235339):10.1547854):23.9226192):13.26265203,(((((Kerodon_rupestris:9.641803386,Hydrochoerus_hydrochaeris:9.641805719):4.244944632,Dolichotis_salinicola:13.88675035):2.26837657,(Microcavia_niata:5.410363289,(Microcavia_shiptoni:0.2607123891,Microcavia_australis:0.2607123891):5.149650433):10.74476317):14.97365679,(((Trinomys_albispinus:14.12319167,(Clyomys_laticeps:4.173135222,Euryzygomatomys_spinosus:4.173136622):9.950053881):1.342105971,((Myocastor_coypus:14.67574966,(Mesomys_hispidus:13.64821768,Makalata_didelphoides:13.64821838):1.02753151):0.3023713921,Proechimys_guyannensis:14.97812175):0.4871761229):1.205426977,Carterodon_sulcidens:16.67072392):14.45805886):36.0275252,(((((Dipodomys_ordii:3.694392305,Dipodomys_compactus:3.694391676):1.563611302,Dipodomys_panamintinus:5.258002663):18.69649041,(((Thomomys_townsendii:3.587859315,Thomomys_bottae:3.587859472):6.40693517,(Geomys_bursarius:6.978913901,Orthogeomys_hispidus:6.978911858):3.015882942):12.92318483,Chaetodipus_californicus:22.91797822):1.036514861):24.68010358,(Castor_fiber:3.114012941,Castor_canadensis:3.114012941):45.52059189):17.22655916,(((Echiothrix_leucura:3.370618661,Echiothrix_centrosa:3.370618661):27.69100806,(((((Colomys_goslingi:9.44086253,Myomyscus_verreauxii:9.440863125):12.80617974,(((Mus_cervicolor:8.685651282,Mus_musculus:8.685651579):5.847455064,(Mus_mattheyi:5.780590564,Mus_minutoides:5.780591756):8.752513398):0.5561650101,Mus_pahari:15.08927016):7.157770614):1.431885445,(Malacomys_edwardsi:8.754510866,Malacomys_cansdalei:8.754510866):14.92441536):1.643125647,(((Chrotomys_silaceus:5.31061102,(Chrotomys_whiteheadi:1.335903927,(Chrotomys_mindorensis:0.772839849,Chrotomys_gonzalesi:0.772839849):0.5630640784):3.974707987):6.597616629,((Apomys_banahao:4.161875044,(Apomys_abrae:1.270320917,Apomys_datae:1.270320917):2.89155517):2.526967348,(Apomys_hylocetes:0.6322741422,Apomys_littoralis:0.6322743508):6.056569382):5.219384214):4.738192455,(Baiyankamys_habbema:15.82217244,(((Pseudohydromys_murinus:7.496700637,(Pseudohydromys_eleanorae:3.602629364,Pseudohydromys_fuscus:3.602629275):3.894071868):0.8843868324,((Tateomys_rhinogradoides:0.6451312583,Tateomys_macrocercus:0.6451312583):0.2859693423,((Leptomys_ernstmayri:0.5492078414,Leptomys_elegans:0.5492078414):0.1649785163,Leptomys_signatus:0.714186298):0.2169143026):7.4499866):0.1649310824,((Hydromys_hussoni:2.730369041,Parahydromys_asper:2.730369339):2.73730863,Crossomys_moncktoni:5.467679161):3.078340105):7.276153321):0.8242472183):8.67563713):0.01979496266,(((((Rattus_marmosurus:2.741878015,Rattus_tanezumi:2.741878015):4.250119624,(Rattus_norvegicus:6.678472635,(Rattus_praetor:3.659705649,Rattus_morotaiensis:3.659705857):3.018766182):0.3135254811):1.111827078,(Bunomys_penitus:4.383707872,Bunomys_andrewsi:4.383707872):3.720116578):5.868525334,(Waiomys_mamasae:9.283181204,Melasmothrix_naso:9.283182396):4.689168787):3.223189253,(Crunomys_melanius:1.177625805,Crunomys_fallax:1.177625507):16.01791424):8.146310404):5.71977895):14.61324895,((Prometheomys_schaposchnikowi:17.41471014,(Dicrostonyx_groenlandicus:13.19652169,((Ondatra_zibethicus:6.357478421,Neofiber_alleni:6.357478421):6.832336025,(Lemmus_lemmus:12.97893095,(((Arvicola_sapidus:2.899230408,Arvicola_amphibius:2.899231722):8.046255635,(Ellobius_talpinus:10.48222348,Blanfordimys_afghanus:10.48222269):0.4632638794):0.9834599266,Myodes_glareolus:11.92894728):1.04998574):0.2108827356):0.00670729628):4.218185823):15.97072445,(((Scapteromys_tumidus:14.65595008,((Oxymycterus_dasytrichus:3.115053261,Oxymycterus_quaestor:3.115053366):9.493340702,(Necromys_obscurus:9.077025898,Akodon_aerosus:9.077026214):3.53136512):2.047556908):3.496600774,(((Handleyomys_alfaroi
[truncated: 5,494,249 more chars]
