# Supplementary material for: Mammalian maxilloturbinal evolution does not reflect thermal biology
Source: Nat Commun. 2023 Jul 21;14:4425. doi: 10.1038/s41467-023-39994-1 (PMC10361988; doi:10.1038/s41467-023-39994-1)
Supplement: Supplementary file 3 — Supplementary Data 1 [file 41467_2023_39994_MOESM3_ESM.zip › Martinez_et_al_2023b_Supplementary_Data_1/Folder_7_Tradeoff_MaxilloNaso/Tradeoff_MaxilloNaso_18_04_23.R]

#Testing the potential trade-off between the Maxillo and the Naso turbinals with Dataset from Martinez et al. 2020
library("ape")
library("diversitree")
library("geiger")
library("maps")
library("phytools")
library("subplex")
library("ouch")
library("surface")
library("mvMORPH")
library("ggplot2")
library("nlme")
library("lmtest")
setwd("~/Desktop/Tradeoff_MaxilloNaso_18_04_23")
dat9 <- read.csv("Maxillo_vs_Naso_18_04_23.csv", header = T,row.names = 1)
tree<- read.newick("NatTreeV1_Completed.tre")
#############################################################################
#############################################################################
#############################################################################
#First, the relation between Naso and Maxillo 
#############################################################################
#############################################################################
#############################################################################
a<-setdiff(dat9$Taxa1,tree$tip)
#prend l'inverse
b<-setdiff(tree$tip,dat9$Taxa1)
#enlève les taxons pas en communs (b)
tree2<-drop.tip(tree,b)
dat2 <- dat9[match(tree2$tip.label,dat9$Taxa1),]

Maxilo_A <- as.numeric(dat2$Maxilo_A)
Naso_A <- as.numeric(dat2$Naso_A)

plot(log(dat2$Naso_A),log(dat2$Maxilo_A),  main = "", col="black",cex=1.4,pch=20,xlab="", ylab="",cex.lab=1,cex.axis=0.5, yaxt="none", xaxt="none",lwd=0.4)
regress <- lm(log(dat2$Maxilo_A) ~ log(dat2$Naso_A))
abline(regress)
title(ylab = "Maxilloturbinal surface are (log)", mgp = c(1.2, 1, 0), cex.lab=1.05)
title(xlab = "Nasoturbinal surface area (log)", mgp = c(1, 1, 0), cex.lab=1.05)

pglsModel1<- gls((log(Maxilo_A)) ~ log(Naso_A),correlation = corBrownian(1,phy = tree2),data = dat2, method = "ML")
abline(pglsModel1,col="black", lty=2)

summary(regress)
#p-value: < 2.2e-16 s =0.99307 r2= 0.7093
coef(pglsModel1)[2]
anova(pglsModel1)
#<.0001

#Normality on residuals of the model
resregress<-residuals(regress)
shapiro.test(resregress)
#p-value = 1.003e-06
#Normality NO
########################
########################
#test of homogeneity / heteroscedasticity of variance
bptest(regress)
#p-value = 0.01199
#heteroscedasticity = not GOOD

#Then spearman
cor.test(log(dat2$Naso_A),log(dat2$Maxilo_A),method=c( "spearman"))
#p-value < 2.2e-16 rho= 0.7432635 
#Significant Correlation
################################

#export plot
postscript("Maxillo_vs_Naso_18_04_23.eps")
par(mfrow=c(2,2))
plot(log(dat2$Naso_A),log(dat2$Maxilo_A),  main = "", col="black",cex=1.4,pch=20,xlab="", ylab="",cex.lab=1,cex.axis=0.5, yaxt="none", xaxt="none",lwd=0.4)
regress <- lm(log(dat2$Maxilo_A) ~ log(dat2$Naso_A))
abline(regress)
title(ylab = "Maxilloturbinal surface are (log)", mgp = c(1.2, 1, 0), cex.lab=1.05)
title(xlab = "Nasoturbinal surface area (log)", mgp = c(1, 1, 0), cex.lab=1.05)
pglsModel1<- gls((log(Maxilo_A)) ~ log(Naso_A),correlation = corBrownian(1,phy = tree2),data = dat2, method = "ML")
abline(pglsModel1,col="black", lty=2)
dev.off()

#############################################################################
#############################################################################
#############################################################################
#Second, Testing the potential trade-off
#############################################################################
#############################################################################
#############################################################################
#Maxillo
lmMaxillo <- (lm(log(dat2$Maxilo_A) ~ log(dat2$Skull_L)))
ReslmMaxillo <- (residuals(lmMaxillo))
#Normality on residuals of the model of the maxillo skull NO LOG
shapiro.test(ReslmMaxillo)
#p-value = 3.146e-07
#Normality NO
########################
#test of homogeneity / heteroscedasticity of variance
bptest(lmMaxillo)
#p-value = 0.431
#heteroscedasticity = GOOD
#Naso
lmNaso <- (lm(log(dat2$Naso_A) ~ log(dat2$Skull_L)))
ReslmNaso <- (residuals(lmNaso))
#Normality on residuals of the model of the aso skull NO LOG
shapiro.test(ReslmNaso)
#p-value = 0.6968
#Normality OK
########################
#test of homogeneity / heteroscedasticity of variance
bptest(lmNaso)
#p-value = 0.07237
#heteroscedasticity = GOOD

#The plot 
plot((ReslmNaso),(ReslmMaxillo),  main = "", col="black",cex=1.4,pch=20,xlab="", ylab="",cex.lab=1,cex.axis=0.5, yaxt="none", xaxt="none",lwd=0.4)
regress <- lm(log(ReslmMaxillo) ~ log(ReslmNaso))
abline(regress)
title(ylab = "Residuals of the lm(log(Maxillo)~log(Skull)))", mgp = c(1.2, 1, 0), cex.lab=1.05)
title(xlab = "Residuals of the lm(log(Naso)~log(Skull)))", mgp = c(1, 1, 0), cex.lab=1.05)
regress <- lm((ReslmMaxillo) ~ (ReslmNaso))
abline(regress)
summary(regress)
#p=0.008339 s=3.339e-01 r= 0.

pglsModel1<- gls(((ReslmMaxillo)) ~ (ReslmNaso),correlation = corBrownian(1,phy = tree2),data = dat2, method = "ML")
abline(pglsModel1,col="black", lty=2)
coef(pglsModel1)[2]
anova(pglsModel1)
#<.0001

#NO validitiy conditions
#Then spearman
cor.test((ReslmNaso),(ReslmMaxillo),method=c( "spearman"))
#p-value < 0.0004557
#rho 0.3021189 

#export plot
postscript("Tradeoff_Maxillo_vs_Naso_18_04_23.eps")
par(mfrow=c(2,2))
plot((ReslmNaso),(ReslmMaxillo),  main = "", col="black",cex=1.4,pch=20,xlab="", ylab="",cex.lab=1,cex.axis=0.5, yaxt="none", xaxt="none",lwd=0.4)
regress <- lm((ReslmMaxillo) ~ (ReslmNaso))
abline(regress)
title(ylab = "Residuals of the lm(log(Maxillo)~log(Skull)))", mgp = c(1.2, 1, 0), cex.lab=1.05)
title(xlab = "Residuals of the lm(log(Naso)~log(Skull)))", mgp = c(1, 1, 0), cex.lab=1.05)
pglsModel1<- gls(((ReslmMaxillo)) ~ (ReslmNaso),correlation = corBrownian(1,phy = tree2),data = dat2, method = "ML")
abline(pglsModel1,col="black", lty=2)
dev.off()
