# Supplementary material for: Mammalian maxilloturbinal evolution does not reflect thermal biology
Source: Nat Commun. 2023 Jul 21;14:4425. doi: 10.1038/s41467-023-39994-1 (PMC10361988; doi:10.1038/s41467-023-39994-1)
Supplement: Supplementary file 3 — Supplementary Data 1 [file 41467_2023_39994_MOESM3_ESM.zip › Martinez_et_al_2023b_Supplementary_Data_1/Folder_8_Ventilation_rate/Ventilation_rate_all_03_11_22.csv]

Species	genus	MaxRSA	Predicted Maxillo RSA	Ventilation rate	ref
Peromyscus	maniculatus	1.9180919	41	38.01	Frappell et al 1992
Mus	musculus	1.9200996	42	61.42	Frappell et al 1992
Mesocricetus	auratus	2.2074131	55	116.48	Frappell et al 1992
Rattus	norvegicus	1.8853796	40	335.436968504	Stahl 1967 + Frappell et al 1992
Felis	silvestris	4.0654180	350	24389.76378	Stahl 1967
Homo	sapiens	1.8892721	39	7086614.173	Stahl 1967
