# Supplementary material for: Mammalian maxilloturbinal evolution does not reflect thermal biology
Source: Nat Commun. 2023 Jul 21;14:4425. doi: 10.1038/s41467-023-39994-1 (PMC10361988; doi:10.1038/s41467-023-39994-1)
Supplement: Supplementary file 3 — Supplementary Data 1 [file 41467_2023_39994_MOESM3_ESM.zip › Martinez_et_al_2023b_Supplementary_Data_1/Folder_8_Ventilation_rate/Ventilation_rate_all_03_11_22.R]

setwd("/Volumes/Research_QM/Recherche_03_10_2020/Recherche_QM_30_09_2022/Ongoing_projects/2_Centralisation_Heterocephalus_letter_05_05_2022/AppealDecision_NatCom_19_10_22/checkRSA")
#LOG Ventilation_rate_all
#Paste you excel data in "Text file" from R and replace "," by "." then " " by ","
dat8 <- read.csv("Ventilation_rate_all_03_11_22.csv",header = T)
################################
################################
#Plot
plot((log(dat8$MaxRSA)),(log(dat8$Ventilation.rate)),  main = "", col="black",cex=1.4,pch=20,xlab="", ylab="",cex.lab=1,cex.axis=0.5, yaxt="none", xaxt="none",lwd=0.4)
text((log(dat8$MaxRSA)),(log(dat8$Ventilation.rate)), dat8$Species, main = "", col="black", cex=0.7, pos=3)
title(ylab = "Ventilation rate (log)", mgp = c(1.2, 1, 0), cex.lab=1.05)
title(xlab = "Relative maxillotrubinal surface area (log)", mgp = c(1, 1, 0), cex.lab=1.05)
regress <- lm((dat8$Ventilation.rate) ~ (dat8$MaxRSA))
summary(regress)
#significant NO
#p-value: 0.6511
#Adjusted R-squared:  -0.1798
#s = -790806 


#Testing normality
regress <- lm (log(dat8$Ventilation.rate) ~ log(dat8$MaxRSA))
#Normality on residuals of the model LINEAR
resLinearModel1<-residuals(regress)
shapiro.test(resLinearModel1)
#p-value = 0.02003
#Normality NO
#test of homogeneity / heteroscedasticity of variance ->  LINEAR
bptest(regress)
#p-value = 0.4257
# NO heteroscedasticity =  GOOD

#Then spearman
cor.test(log(dat8$MaxRSA),log(dat8$Ventilation.rate),method=c( "spearman"))
#p-value = 0.9194
#No significant Correlation
################################
#export plot
postscript("Ventilation_rate_all_03_11_22.eps")
par(mfrow=c(2,2))

plot((log(dat8$MaxRSA)),(log(dat8$Ventilation.rate)),  main = "", col="black",cex=1.4,pch=20,xlab="", ylab="",cex.lab=1,cex.axis=0.5, yaxt="none", xaxt="none",lwd=0.4)
text((log(dat8$MaxRSA)),(log(dat8$Ventilation.rate)), dat8$Species, main = "", col="black", cex=0.7, pos=3)
title(ylab = "Ventilation rate (log)", mgp = c(1.2, 1, 0), cex.lab=1.05)
title(xlab = "Relative maxillotrubinal surface area (log)", mgp = c(1, 1, 0), cex.lab=1.05)

dev.off()
################################################################
################################################################
################################################################
################################################################
################################################################
################################################################
#To extract the MaxilloRSA
################################################################
################################################################
################################################################
################################################################
################################################################
################################################################
################################################################


#PGLS FIG2A + Ecological variable + interactions
setwd("/Volumes/Research_QM/Recherche_03_10_2020/Recherche_QM_30_09_2022/Ongoing_projects/2_Centralisation_Heterocephalus_letter_05_05_2022/AppealDecision_NatCom_19_10_22/checkRSA/Rdatas_03_11_22/Stats_interaction")
library("ape")
library("diversitree")
library("geiger")
library("maps")
library("phytools")
library("subplex")
library("ouch")
library("surface")
library("mvMORPH")
library("ggplot2")
library("nlme")
library("lmtest")
dat8 <- read.csv("SI_Martinez_et_al_2021.csv", header = T)
#, row.names = 1
#################################
#################################
#SUBSET and co for mean per individuals
#################################
#################################
d<-NA
for (x  in 2:length(dat8[1,])) { 
  if (!is.numeric(dat8[,x]) )
  {
    d<-cbind(d,aggregate(dat8[,x], as.data.frame(dat8[,1]),paste, collapse = "," ))   
  }
  else {
    d<-cbind(d,aggregate(dat8[,x], as.data.frame(dat8[,1]), mean))
  }
}
#paste, collapse = ","
#
rownames(d)<-as.character(d[,2])
impair <- d[,seq(1, ncol(d), 2)] 
impair<- impair[,-1]
colnames(impair)<-colnames(dat8[,-1])
#
es<-impair$ECOLa3
d<-NA
for (x  in 1:length(impair[1,])) { 
  d<- cbind(d,gsub("(.*?),.*", "\\1", impair[,x]))
}
dat9<-d
dat9<-dat9[,-1]
dat9<-as.data.frame(dat9)
colnames(dat9)<-colnames(impair)
rownames(dat9)<-rownames(impair)
######################
#Tree subset
######################
tree<- read.nexus("Upham_1tree_10k_burn25_326sp_03_12_20nexus")
######################
a<-setdiff(dat9$Taxa1,tree$tip)
b<-setdiff(tree$tip,dat9$Taxa1)
tree2<-drop.tip(tree,b)
dat2 <- dat9[match(tree2$tip.label,dat9$Taxa1),]
######################
#ecological colors and co
######################
ECOL_V2<-dat2$Ecology
EcolLabel<-character(length(dat2$Taxa1))
names(EcolLabel)<-names(dat2$Taxa1)
EcolLabel[ECOL_V2=="AMP"]<-"cornflowerblue"
EcolLabel[ECOL_V2=="TER"]<-"lightyellow"
EcolLabel[ECOL_V2=="FLY"]<-"chartreuse"
EcolLabel[ECOL_V2=="ARB"]<-"red3" #ou "darkgoldenrod3"
EcolLabel[ECOL_V2=="SUB"]<-"black"
###################################################
#Skull Length
Skull <- as.numeric(paste(dat2$Skull_L))
Skull<- data.frame(Skull)[,1]
dat2<-cbind(dat2,Skull)
#Maxillo turbinal surface area
Maxillo <- as.numeric(paste(dat2$Maxillo_A))
Maxillo<- data.frame(Maxillo)[,1]
dat2<-cbind(dat2,Maxillo)
###################################################
###################################################
#Relative maxillo turbinal (using skull length)
#Model fitting for the PGLS
#BM
pglsModela1 <- gls((log(Maxillo)) ~ log(Skull),correlation = corBrownian(phy = tree2),data = dat2, method = "ML")
#OU
pglsModelb1 <- gls((log(Maxillo)) ~ log(Skull),correlation = corMartins(0,phy = tree2, fixed=F),data = dat2, method = "ML")
#graphen
pglsModeld1 <- gls((log(Maxillo)) ~ log(Skull),correlation = corGrafen(1,phy = tree2, fixed=F),data = dat2, method = "ML")
#without phylogeny
pglsModele1 <- gls((log(Maxillo)) ~ log(Skull),data = dat2, method = "ML")
#AIC
anova(pglsModela1, pglsModelb1,pglsModeld1,pglsModele1)
#We take the model with the lowest AIC but with phylogeny, there corBrownian
Model2 <- gls((log(Maxillo)) ~ log(Skull),correlation = corBrownian(phy = tree2),data = dat2, method = "ML")
resModel2<-residuals(Model2)
resModel2<- data.frame(resModel2)[,1]
dat2<-cbind(dat2,resModel2)
ordered(resModel2)
#MinResModel2WithResModel2 is the residuals PGLS between maxilloturbinals and skull length + lowest residual value 
MinResModel2WithResModel2<-(2.9 + resModel2)
MinResModel2WithResModel2<- data.frame(MinResModel2WithResModel2)[,1]
dat2<-cbind(dat2,MinResModel2WithResModel2)
###################################################
###################################################
