# Supplementary material for: Mammalian maxilloturbinal evolution does not reflect thermal biology
Source: Nat Commun. 2023 Jul 21;14:4425. doi: 10.1038/s41467-023-39994-1 (PMC10361988; doi:10.1038/s41467-023-39994-1)
Supplement: Supplementary file 3 — Supplementary Data 1 [file 41467_2023_39994_MOESM3_ESM.zip › Martinez_et_al_2023b_Supplementary_Data_1/Folder_8_Ventilation_rate/Ventilation_rate_Frappell_03_11_22.csv]

Species	genus	MaxRSA	Predicted Maxillo RSA	VTmean	Breathing frequency mean	Ventilation rate	ref
Peromyscus	maniculatus	1.9180919	41	0.21	181	38.01	Frappell et al 1992
Mus	musculus	1.9200996	42	0.37	166	61.42	Frappell et al 1992
Mesocricetus	auratus	2.2074131	55	2.08	56	116.48	Frappell et al 1992
Rattus	norvegicus	1.8853796	40	2.43	109	264.87	Frappell et al 1992
