# Supplementary material for: Mammalian maxilloturbinal evolution does not reflect thermal biology
Source: Nat Commun. 2023 Jul 21;14:4425. doi: 10.1038/s41467-023-39994-1 (PMC10361988; doi:10.1038/s41467-023-39994-1)
Supplement: Supplementary file 3 — Supplementary Data 1 [file 41467_2023_39994_MOESM3_ESM.zip › Martinez_et_al_2023b_Supplementary_Data_1/Folder_8_Ventilation_rate/Ventilation_rate_Stahl_03_11_22.csv]

Species	genus	MaxRSA	Predicted Maxillo RSA	VTmean	Breathing frequency mean	Ventilation rate	ref
Rattus	norvegicus	1.8853796	40	1.65	246.0629921	406.003937	Stahl 1967
Felis	silvestris	4.0654180	350	29.5	826.7716535	24389.76378	Stahl 1967
Homo	sapiens	1.8892721	39	450	15748.0315	7086614.173	Stahl 1967
